# Supplementary material for: Use of immune repertoire sequencing to resolve discordant microscopic and immunochemical findings in a case of T cell-rich large B cell lymphoma in a young dog
Source: BMC Vet Res. 2021 Feb 18;17:85. doi: 10.1186/s12917-021-02783-3 (PMC7890612; doi:10.1186/s12917-021-02783-3)
Supplement: Supplementary file 4 — Additional file 4: Table. Rank read count of clones. [file 12917_2021_2783_MOESM4_ESM.xlsx]

## Sheet: IGH-Ascites
Additional file 4: Rank Read Count of Clones
aaSeq	locus	sample	replicate	readCount	percent	repsAver	percentAver	rank
CAKDDGDYYEVHNFDYW	IGH	Ascites	1	2912	10.7652	1957	7.13272	1
CAKDDGDYYEVHNFDYW	IGH	Ascites	2	1002	3.50019	1957	7.13272	1
CAKGPNSGYYDSDIAGGMDYW	IGH	Ascites	1	511	1.88909	255.5	0.944547	2
CARAPGYYDSYPYNLEYW	IGH	Ascites	2	384	1.34139	192	0.670695	2
CARGAVYMDTFSRLYNFDYW	IGH	Ascites	2	353	1.2331	176.5	0.616551	3
CARGTYGYVLSYNFDYW	IGH	Ascites	1	310	1.14603	155	0.573013	3
CANPDYCTGDYCFPDHNLEYW	IGH	Ascites	2	300	1.04796	150	0.523981	4
CARGGRGYGYV##EYW	IGH	Ascites	1	275	1.01664	137.5	0.508318	4
CAKELGYCTGDYCFNEGDLEYW	IGH	Ascites	2	287	1.00255	143.5	0.501275	5
CALDTTLRIGYGPMYNLEYW	IGH	Ascites	1	270	0.998152	135	0.499076	5
CAKDPAGRGGVAAGKA*HYYGMDYW	IGH	Ascites	1	264	0.97597	132	0.487985	6
CARDDPYYDSYYVGSNAFGYW	IGH	Ascites	2	274	0.957138	137	0.478569	6
CATRGDSYSLPFEYW	IGH	Ascites	1	261	0.96488	130.5	0.48244	7
CAKDRGIVATGPLVDG#DYW	IGH	Ascites	2	267	0.932686	133.5	0.466343	7
CGISSWGVVGAYW	IGH	Ascites	1	255	0.942699	127.5	0.471349	8
CAKPENDYDSYYGSDSEYW	IGH	Ascites	2	262	0.91522	131	0.45761	8
CAKGPPYDSYPGGDYW	IGH	Ascites	1	252	0.931608	126	0.465804	9
CAKDLCTRGSNWYRT#EYW	IGH	Ascites	2	261	0.911727	130.5	0.455863	9
CAKTPGATDFEFWADFDYW	IGH	Ascites	2	260	0.908233	130	0.454117	10
CAIGYYDSYSQNEYW	IGH	Ascites	1	245	0.90573	122.5	0.452865	10
CAKDPCAGDYCFRHNFDYW	IGH	Ascites	1	245	0.90573	122.5	0.452865	10
CANYRGWVWDNLEYW	IGH	Ascites	2	258	0.901247	129	0.450624	11
CAKEADTYGYWLW	IGH	Ascites	1	243	0.898336	121.5	0.449168	12
CAKAPPLSTISLFDYW	IGH	Ascites	2	256	0.894261	128	0.44713	12
CAKDPSPFDYW	IGH	Ascites	2	256	0.894261	128	0.44713	12
CALNPDCTGDYCFNEWPPDYW	IGH	Ascites	2	256	0.894261	128	0.44713	12
CISRHDSSGLQYW	IGH	Ascites	1	238	0.879852	119	0.439926	13
CVFGRTIATISDYW	IGH	Ascites	1	236	0.872458	118	0.436229	14
CAYDAAGLDYW	IGH	Ascites	2	255	0.890767	127.5	0.445384	15
CAIRGPPGSYSAYNFDYW	IGH	Ascites	1	234	0.865065	117	0.432532	15
CAKDPRGDSYSPDFDYW	IGH	Ascites	1	234	0.865065	117	0.432532	15
CAKDRLPYYDSYYESAHDYLDLW	IGH	Ascites	1	234	0.865065	117	0.432532	15
CAAPPFGRITPFDYW	IGH	Ascites	2	253	0.883781	126.5	0.441891	16
CAKDLGYYDSLGVEYW	IGH	Ascites	2	250	0.873301	125	0.436651	17
CAKDLGNWYDLGVRNFDYW	IGH	Ascites	2	248	0.866315	124	0.433158	18
CAKGVSGSNWDFDYW	IGH	Ascites	1	230	0.850277	115	0.425139	18
CAGEGFAGRLFDYW	IGH	Ascites	2	244	0.852342	122	0.426171	19
CARRRGGYYDSYCRCE#YW	IGH	Ascites	1	229	0.84658	114.5	0.42329	19
CAKDRISSWYRNFDYW	IGH	Ascites	2	242	0.845356	121	0.422678	20
CADLGIDDSYYEASFDYW	IGH	Ascites	1	228	0.842884	114	0.421442	20
CANELYSSNWGPDNLEYW	IGH	Ascites	1	226	0.83549	113	0.417745	21
CGLGATGGVDYW	IGH	Ascites	2	238	0.831383	119	0.415691	21
CAKDYFGGCANLEYW	IGH	Ascites	2	237	0.82789	118.5	0.413945	22
CAK*KSRVYNLRR#FDYW	IGH	Ascites	1	221	0.817006	110.5	0.408503	22
CAKDPDLSSGWGGATFFDYW	IGH	Ascites	2	234	0.81741	117	0.408705	23
CAPPAGLGLENLEYW	IGH	Ascites	1	217	0.802218	108.5	0.401109	23
CAKEDIWIRRDDGVNYLDLW	IGH	Ascites	2	233	0.813917	116.5	0.406958	24
CAKESVVGLRGIATRYPEYW	IGH	Ascites	2	233	0.813917	116.5	0.406958	24
CADRSYYDSYYWGLEYW	IGH	Ascites	1	213	0.787431	106.5	0.393715	24
CAKDPAGVEYW	IGH	Ascites	1	213	0.787431	106.5	0.393715	24
CAKVPVASYNFDYW	IGH	Ascites	1	213	0.787431	106.5	0.393715	24
CANLEATSYYDSYRWGYW	IGH	Ascites	1	213	0.787431	106.5	0.393715	24
CAKDPADSYYRLSFDYW	IGH	Ascites	2	229	0.799944	114.5	0.399972	26
CAEIPVYRSW	IGH	Ascites	2	223	0.778985	111.5	0.389492	27
CAKEGYYDSYYVELEYW	IGH	Ascites	2	223	0.778985	111.5	0.389492	27
CAGGGIWIRPLFDYW	IGH	Ascites	1	212	0.783734	106	0.391867	28
CGKSEYGLGLEYW	IGH	Ascites	1	212	0.783734	106	0.391867	28
CVSWGEGYW	IGH	Ascites	2	221	0.771998	110.5	0.385999	29
CAKDGVWYRLGTPPEYW	IGH	Ascites	1	211	0.780037	105.5	0.390018	30
CAGGWGYLEYW	IGH	Ascites	2	218	0.761519	109	0.380759	30
CAKGGGNFEYW	IGH	Ascites	2	216	0.754532	108	0.377266	31
CANGELWISFDYW	IGH	Ascites	1	204	0.754159	102	0.377079	31
CADWTYGSNGFGYW	IGH	Ascites	1	202	0.746765	101	0.373383	32
CTRTQWQYVAGNLEYW	IGH	Ascites	2	213	0.744053	106.5	0.372026	32
CVDLPDYW	IGH	Ascites	2	211	0.737066	105.5	0.368533	33
CVSPDDSYEYW	IGH	Ascites	1	197	0.728281	98.5	0.36414	33
CAKMPSDYHHRPNAQYW	IGH	Ascites	1	196	0.724584	98	0.362292	34
CAKEGYWGALAYW	IGH	Ascites	2	206	0.7196	103	0.3598	34
CADFPPYTSPSNW	IGH	Ascites	1	194	0.71719	97	0.358595	35
CADLVDTGYW	IGH	Ascites	2	195	0.681175	97.5	0.340588	35
CAKVSVDS**NEYW	IGH	Ascites	1	192	0.709797	96	0.354898	36
CAKDSGPYYDSYYRDSVYYGMDYW	IGH	Ascites	2	187	0.653229	93.5	0.326615	36
CARLGPTSFIVATGTT#EYW	IGH	Ascites	1	184	0.680222	92	0.340111	37
CTRDAIVVTTHA##DYW	IGH	Ascites	1	184	0.680222	92	0.340111	37
CAKDLSFGVVGVEYW	IGH	Ascites	2	181	0.63227	90.5	0.316135	37
CAKDQAYYDSYYEFDYW	IGH	Ascites	2	180	0.628777	90	0.314389	38
CAKDPRPYSSNWYENLEYW	IGH	Ascites	1	182	0.672828	91	0.336414	39
CAKSYDSWFVHNFDSW	IGH	Ascites	2	179	0.625284	89.5	0.312642	39
CAKEEQDSSHEYW	IGH	Ascites	1	180	0.665434	90	0.332717	40
CARAYSSSWY#NAFGYW	IGH	Ascites	2	177	0.618297	88.5	0.309149	40
CAKGFTAIATDFDYW	IGH	Ascites	1	177	0.654344	88.5	0.327172	41
CARAGYYCTGDYCFNNLEYW	IGH	Ascites	1	177	0.654344	88.5	0.327172	41
CARHAYSSNWYSVPNYYGMDYW	IGH	Ascites	2	176	0.614804	88	0.307402	41
CARGRMWLGSGPKSRT#EYW	IGH	Ascites	2	172	0.600831	86	0.300416	42
CAGSDGYTIAITPVPFDYW	IGH	Ascites	1	172	0.63586	86	0.31793	43
CARAPRYYDSWSYNLEYW	IGH	Ascites	2	171	0.597338	85.5	0.298669	43
CASVTLLR*LPNWG#GYW	IGH	Ascites	1	168	0.621072	84	0.310536	44
CARYGSIWRPHFDYW	IGH	Ascites	2	168	0.586859	84	0.293429	44
CARGGTNFDYW	IGH	Ascites	1	165	0.609982	82.5	0.304991	45
CAKDSPSSNWYDIIEELSTLFDYW	IGH	Ascites	2	166	0.579872	83	0.289936	45
CAKESFWGGGNLEYW	IGH	Ascites	1	162	0.598891	81	0.299445	46
CANSGSSNWQPYNLEYW	IGH	Ascites	2	164	0.572886	82	0.286443	46
CARGYYDSSINLEYW	IGH	Ascites	1	160	0.591497	80	0.295749	47
CAGELEGPRVHSSGSPNWFYYW	IGH	Ascites	2	158	0.551927	79	0.275963	47
CVRDQVYTYGHVERPFDYW	IGH	Ascites	2	158	0.551927	79	0.275963	47
CACTEVIGTSPFDYW	IGH	Ascites	1	154	0.569316	77	0.284658	48
CARGSWDTWYDYW	IGH	Ascites	2	155	0.541447	77.5	0.270723	49
CAKDAKVDYDIYYGVEYW	IGH	Ascites	1	144	0.532348	72	0.266174	49
CASWPVATGIYP##EYW	IGH	Ascites	1	144	0.532348	72	0.266174	49
CAKTPSHVLR*LPG#WFYYW	IGH	Ascites	2	153	0.53446	76.5	0.26723	50
CAKRRLESIR*LLRRVL#YW	IGH	Ascites	2	152	0.530967	76	0.265484	51
CARTDTYGYPSPNLEYW	IGH	Ascites	2	152	0.530967	76	0.265484	51
CGNWGESFR#FEYW	IGH	Ascites	1	141	0.521257	70.5	0.260628	51
CAKDQRTYNRQLARYFDYW	IGH	Ascites	1	140	0.51756	70	0.25878	52
CAREYGYSLYFDYW	IGH	Ascites	2	148	0.516994	74	0.258497	53
CASLRGSNWLPYFDYW	IGH	Ascites	2	148	0.516994	74	0.258497	53
CAGQVNYDSYYLNSEILDLEYW	IGH	Ascites	1	139	0.513863	69.5	0.256932	53
CARDTGLLPRYNLEYW	IGH	Ascites	1	136	0.502773	68	0.251386	54
CTRSSGNSYWYNLDYW	IGH	Ascites	1	136	0.502773	68	0.251386	54
CAKDSYYCTGDYCFYADVNLEYW	IGH	Ascites	2	147	0.513501	73.5	0.256751	55
CAKEGDDSYYASWDFDYW	IGH	Ascites	2	147	0.513501	73.5	0.256751	55
CANPDIFSPPCYYDSCNLEYW	IGH	Ascites	2	147	0.513501	73.5	0.256751	55
CARGSYYDSYYW	IGH	Ascites	2	147	0.513501	73.5	0.256751	55
CADLLPDTYGYDRLPFEMNLEYW	IGH	Ascites	1	134	0.495379	67	0.247689	56
CAGDLTIATSGPDRDFDYW	IGH	Ascites	1	134	0.495379	67	0.247689	56
CVCVSYPVSYYDSSSKLYNLEYW	IGH	Ascites	1	134	0.495379	67	0.247689	56
CAPQF*DTYGYVFDYNLDYW	IGH	Ascites	2	146	0.510008	73	0.255004	59
CARDPLGYW*LLFQLGRSFDYW	IGH	Ascites	1	133	0.491682	66.5	0.245841	59
CVRPLNVGPDGYRIPD#FDYW	IGH	Ascites	2	144	0.503022	72	0.251511	60
CAKTEEVPATTIATDNFDYW	IGH	Ascites	1	132	0.487985	66	0.243993	60
CARDRS*LRP##YGMDYW	IGH	Ascites	1	132	0.487985	66	0.243993	60
CASLGGDSSNWYPASDFDYW	IGH	Ascites	1	132	0.487985	66	0.243993	60
CGKGRDYDSYHFFDYW	IGH	Ascites	1	132	0.487985	66	0.243993	60
CASAAASYDSYYRRGLHDYLDLW	IGH	Ascites	2	142	0.496035	71	0.248018	61
CAPIV#GYW	IGH	Ascites	2	141	0.492542	70.5	0.246271	62
CESDPTKLR*LLSS#YW	IGH	Ascites	2	141	0.492542	70.5	0.246271	62
CTRDEN*YIPNSSPDL#VMD*W	IGH	Ascites	2	140	0.489049	70	0.244524	64
CAKVPPVYHAKSSHNFDYW	IGH	Ascites	1	131	0.484288	65.5	0.242144	64
CAKEGDYDSYYEELDYW	IGH	Ascites	2	139	0.485556	69.5	0.242778	65
CAKLGYNSNWYSTPFDYW	IGH	Ascites	2	139	0.485556	69.5	0.242778	65
CATLMGKYTYGDFDYW	IGH	Ascites	1	130	0.480591	65	0.240296	65
CAKDQEVGSRRDFDYW	IGH	Ascites	1	129	0.476895	64.5	0.238447	66
CAKEIYDSYNLEYW	IGH	Ascites	1	129	0.476895	64.5	0.238447	66
CAKDDTATTIATPYNFDYW	IGH	Ascites	2	138	0.482062	69	0.241031	67
CTKDSRDYDS*RQRLDYVV#YW	IGH	Ascites	2	138	0.482062	69	0.241031	67
CATALATRYNLEYW	IGH	Ascites	1	128	0.473198	64	0.236599	68
CAKDRWGYYDSYYIPGLEYW	IGH	Ascites	2	137	0.478569	68.5	0.239285	69
CARVGPATIATINYDYDVW	IGH	Ascites	2	137	0.478569	68.5	0.239285	69
CAKDIGTGLG#HDYLDLW	IGH	Ascites	1	126	0.465804	63	0.232902	69
CASEPYDIYGRIDYW	IGH	Ascites	1	126	0.465804	63	0.232902	69
CAKATVLVVGGVEVNLEYW	IGH	Ascites	2	136	0.475076	68	0.237538	71
CGKP*VSYYDS*#YYGMDYW	IGH	Ascites	2	136	0.475076	68	0.237538	71
CAGELAPDYYDSYLYDYLDLW	IGH	Ascites	1	125	0.462107	62.5	0.231054	71
CAGERSDYDSYYPLAFDYW	IGH	Ascites	1	125	0.462107	62.5	0.231054	71
CADFRRRWGNYDSYSRFDYW	IGH	Ascites	2	134	0.46809	67	0.234045	73
CAKDLGSSGWGPNWNNFDYW	IGH	Ascites	2	134	0.46809	67	0.234045	73
CAKEFDASTIATTFSLLGFDYW	IGH	Ascites	2	134	0.46809	67	0.234045	73
CAESSYDSYYGVNLEYW	IGH	Ascites	1	124	0.45841	62	0.229205	73
CAKAPLHVLLYWGSYSIGGWDLEYW	IGH	Ascites	1	124	0.45841	62	0.229205	73
CAESSNWVLGYW	IGH	Ascites	1	123	0.454713	61.5	0.227357	75
CAIGVPAIPTDDYLDLW	IGH	Ascites	1	123	0.454713	61.5	0.227357	75
CAKATIYTYGYAIDFDYW	IGH	Ascites	1	123	0.454713	61.5	0.227357	75
CADRLDDSYYRAPVRAR#YLDLW	IGH	Ascites	2	133	0.464596	66.5	0.232298	76
CAKGSSNWSYW	IGH	Ascites	2	133	0.464596	66.5	0.232298	76
CAKLSDSHAEYPRYW	IGH	Ascites	2	133	0.464596	66.5	0.232298	76
CASDFGLSSNWYSGNLEYW	IGH	Ascites	2	133	0.464596	66.5	0.232298	76
CVSQVTNWVNFDYW	IGH	Ascites	2	133	0.464596	66.5	0.232298	76
CARDLTIATKVI#WFYYW	IGH	Ascites	1	122	0.451017	61	0.225508	78
CAREDIHMVLYNAFGYW	IGH	Ascites	1	122	0.451017	61	0.225508	78
CAVEVGFDFDYW	IGH	Ascites	1	122	0.451017	61	0.225508	78
CAKDPYYDSYYVGVGFDYW	IGH	Ascites	2	132	0.461103	66	0.230552	81
CATGGYDSYYPLFDYW	IGH	Ascites	2	132	0.461103	66	0.230552	81
CAKDHMDYLNLQRHNAFGYW	IGH	Ascites	1	120	0.443623	60	0.221811	81
CAKDVPTYYCTGDYCFLEYW	IGH	Ascites	1	120	0.443623	60	0.221811	81
CAKESRYDT##HDYLDLW	IGH	Ascites	1	120	0.443623	60	0.221811	81
CAKEGAAYYDSYLCFDYW	IGH	Ascites	2	131	0.45761	65.5	0.228805	83
CAKSPPSYYDSYYLEPVDYW	IGH	Ascites	2	131	0.45761	65.5	0.228805	83
CARSTSGGCPDYW	IGH	Ascites	1	119	0.439926	59.5	0.219963	84
CAKATWIDTYTYIIRTTFQYW	IGH	Ascites	2	130	0.454117	65	0.227058	85
CAQSRYWLPESDFDYW	IGH	Ascites	2	130	0.454117	65	0.227058	85
CARSDSSVWLPFGHFEYW	IGH	Ascites	2	130	0.454117	65	0.227058	85
CANPSYYDSVRYGAIDDYW	IGH	Ascites	1	118	0.436229	59	0.218115	85
CVRDIKQ*LPLSSTGCLIYRTS#EYW	IGH	Ascites	1	118	0.436229	59	0.218115	85
CAKDLTGYYCTGDYCLGGVDLW	IGH	Ascites	1	117	0.432532	58.5	0.216266	87
CAKDYGSNWYIPDYW	IGH	Ascites	1	117	0.432532	58.5	0.216266	87
CAKSHHWSDDFDYW	IGH	Ascites	1	117	0.432532	58.5	0.216266	87
CATKGGDTIATTGDNFDYW	IGH	Ascites	2	128	0.44713	64	0.223565	88
CASDYPLYYDSYYRNFDYW	IGH	Ascites	2	127	0.443637	63.5	0.221819	89
CQKDQMDTVDYW	IGH	Ascites	2	127	0.443637	63.5	0.221819	89
CAKAAEPFYYDSYYDVGAFDYW	IGH	Ascites	1	116	0.428835	58	0.214418	90
CAKDHISYYDSYYRFDYW	IGH	Ascites	1	116	0.428835	58	0.214418	90
CAGHDARLIGVLVIDW	IGH	Ascites	2	125	0.436651	62.5	0.218325	91
CAKDGGNDSYYPNWFYYW	IGH	Ascites	2	125	0.436651	62.5	0.218325	91
CAKDPL*VLVITVSTGPGS#NFDYW	IGH	Ascites	2	125	0.436651	62.5	0.218325	91
CAKQLGLEYW	IGH	Ascites	2	125	0.436651	62.5	0.218325	91
CARDPPGR*YRGNLDYW	IGH	Ascites	2	125	0.436651	62.5	0.218325	91
CVKDYYDFYYLGSDYW	IGH	Ascites	2	125	0.436651	62.5	0.218325	91
CASDRGDRYFDYW	IGH	Ascites	1	115	0.425139	58	0.214316	92
CAKKAVATGLD#EYW	IGH	Ascites	1	115	0.425139	57.5	0.212569	93
CAKQLLYSSNWYGGQEHDYLDLW	IGH	Ascites	1	115	0.425139	57.5	0.212569	93
CAKERGGWASDDLEYW	IGH	Ascites	1	114	0.421442	57	0.210721	95
CAIDPYYCTGDYCFNRGDLEYW	IGH	Ascites	1	113	0.417745	56.5	0.208872	96
CAKVSNWDPQGDNFDYW	IGH	Ascites	1	113	0.417745	56.5	0.208872	96
CATRASR*PQKG##EYW	IGH	Ascites	1	113	0.417745	56.5	0.208872	96
CESDFGLSSNWYSGNLEYW	IGH	Ascites	2	124	0.433158	62	0.216579	97
CVTIATPTNLEYW	IGH	Ascites	2	124	0.433158	62	0.216579	97
CAKEASYYDSLGSLEYW	IGH	Ascites	2	123	0.429664	61.5	0.214832	99
CAKEGSAYYDSYLCFDYW	IGH	Ascites	2	123	0.429664	61.5	0.214832	99
CAKDGVYTYGWYFDYW	IGH	Ascites	1	112	0.414048	56	0.207024	99
CAKEPPITWTENAFGYW	IGH	Ascites	1	112	0.414048	56	0.207024	99
CASDRGDRYFDYW	IGH	Ascites	2	1	0.00349321	58	0.214316	101
CAKDHGIYISTNLEYW	IGH	Ascites	1	111	0.410351	55.5	0.205176	101
CAKESMRSSNWPTDLEYW	IGH	Ascites	1	111	0.410351	55.5	0.205176	101
CAESPRCTGDYCFMEFDYW	IGH	Ascites	2	122	0.426171	61	0.213086	102
CAKDRMSYWLTWEIDYW	IGH	Ascites	2	122	0.426171	61	0.213086	102
CAKGSLRGYCTGDYCFEGYRIFDYW	IGH	Ascites	2	122	0.426171	61	0.213086	102
CAQSRDWLPESDFDYW	IGH	Ascites	2	122	0.426171	61	0.213086	102
CVKGSGYYDSYYNPRDYYGMDYW	IGH	Ascites	2	122	0.426171	61	0.213086	102
CAKDEYRYSNNWYDFDYW	IGH	Ascites	1	110	0.406654	55	0.203327	103
CAKDGAIASEYW	IGH	Ascites	1	109	0.402957	54.5	0.201479	104
CAKDPEADYCTGDYCFWRGVYGMDYW	IGH	Ascites	1	109	0.402957	54.5	0.201479	104
CAKDWGDTIAASNFDYW	IGH	Ascites	1	109	0.402957	54.5	0.201479	104
CAKNIVATGTLPFDYW	IGH	Ascites	1	109	0.402957	54.5	0.201479	104
CANAAVIHYDSYYGGGRFDDYW	IGH	Ascites	1	109	0.402957	54.5	0.201479	104
CAREGPGADLDYW	IGH	Ascites	1	109	0.402957	54.5	0.201479	104
CADPFTRRKGI#NAFGYW	IGH	Ascites	2	121	0.422678	60.5	0.211339	107
CAILPYSSNWYERG#DYLDLW	IGH	Ascites	2	121	0.422678	60.5	0.211339	107
CAKCISWQLVPIDYW	IGH	Ascites	2	121	0.422678	60.5	0.211339	107
CVDGRANAFGYW	IGH	Ascites	2	121	0.422678	60.5	0.211339	107
CAAFGYYDSYFDIPQAFGYW	IGH	Ascites	1	108	0.399261	54	0.19963	110
CAKDHDSYYESDYNFDYW	IGH	Ascites	1	108	0.399261	54	0.19963	110
CADLGCTGDYCFNEYLGYW	IGH	Ascites	2	120	0.419185	60	0.209592	111
CAEPGF*WLGRGLEYW	IGH	Ascites	2	120	0.419185	60	0.209592	111
CAKDRPSYDSYYGNWFYYW	IGH	Ascites	2	120	0.419185	60	0.209592	111
CANIYYDSYLVYW	IGH	Ascites	2	120	0.419185	60	0.209592	111
CASFRGLLR*LLAIQ##EYW	IGH	Ascites	1	107	0.395564	53.5	0.197782	112
CADEGAYGYVADAFGYW	IGH	Ascites	1	106	0.391867	53	0.195933	113
CAKDSWPYEWYDSYQGFDYW	IGH	Ascites	1	105	0.38817	52.5	0.194085	114
CARVSEDSLGGNWYPIEYNFDYW	IGH	Ascites	1	105	0.38817	52.5	0.194085	114
CAKDEVTTGHYW	IGH	Ascites	2	119	0.415691	59.5	0.207846	115
CFSAILTVGDYW	IGH	Ascites	2	118	0.412198	59	0.206099	116
CAKDPRIYIWIPFDYW	IGH	Ascites	1	104	0.384473	52	0.192237	116
CAPLEVATGSFDYW	IGH	Ascites	1	104	0.384473	52	0.192237	116
CARGPTFTMDYAFGYW	IGH	Ascites	1	104	0.384473	52	0.192237	116
CARI**QLVRSRYNFDYW	IGH	Ascites	1	104	0.384473	52	0.192237	116
CADLMVGVLEYW	IGH	Ascites	2	117	0.408705	58.5	0.204353	117
CAKEGPRGPTGSVDYW	IGH	Ascites	2	115	0.401719	57.5	0.200859	118
CAKWYDSYYQYNLEYW	IGH	Ascites	2	114	0.398225	57	0.199113	119
CATLIWAEDQGGDLEYW	IGH	Ascites	2	114	0.398225	57	0.199113	119
CAGDQEPSYYDSYYPDHNLEYW	IGH	Ascites	1	101	0.373383	50.5	0.186691	120
CAKCSNRDYDSYYRTGDFDYW	IGH	Ascites	1	101	0.373383	50.5	0.186691	120
CAMWGSFYYW	IGH	Ascites	2	112	0.391239	56	0.19562	121
CARDPTVAIATEGEYW	IGH	Ascites	2	112	0.391239	56	0.19562	121
CATDPC*QLVPST#EYW	IGH	Ascites	2	112	0.391239	56	0.19562	121
CATVDIHMDTSPMNLEYW	IGH	Ascites	2	112	0.391239	56	0.19562	121
CAGAEFNRWGLEYW	IGH	Ascites	1	100	0.369686	50	0.184843	122
CAKVGGYYDSYYSGRRRRTW#DYLDLW	IGH	Ascites	1	99	0.365989	49.5	0.182994	123
CTNSGYGVYYFDYW	IGH	Ascites	1	99	0.365989	49.5	0.182994	123
CAEGWAAYW	IGH	Ascites	2	110	0.384253	55	0.192126	125
CAKCDDSYYANWFYYW	IGH	Ascites	2	110	0.384253	55	0.192126	125
CAKDAVYCTGDYCFNLGFDYW	IGH	Ascites	2	110	0.384253	55	0.192126	125
CSSLLRGGFW	IGH	Ascites	2	110	0.384253	55	0.192126	125
CAKEGVATGPDFDYW	IGH	Ascites	1	98	0.362292	49	0.181146	125
CASDRRTTVLVITVSTDGYW	IGH	Ascites	1	97	0.358595	49	0.181044	126
CAKDGVGVGAWYHLLYW	IGH	Ascites	1	97	0.358595	48.5	0.179298	127
CAKYDSYSPRGLEYW	IGH	Ascites	1	97	0.358595	48.5	0.179298	127
CARDHRWIGDDYW	IGH	Ascites	1	97	0.358595	48.5	0.179298	127
CAHGGDWYREYLEYW	IGH	Ascites	2	109	0.380759	54.5	0.19038	129
CAKRDYDSYYAFDYW	IGH	Ascites	2	109	0.380759	54.5	0.19038	129
CANLSYCTGVRR#GYW	IGH	Ascites	2	109	0.380759	54.5	0.19038	129
CAQPSGYYDSLNLEYW	IGH	Ascites	2	109	0.380759	54.5	0.19038	129
CARR*SAVLVITVFPKA#EYW	IGH	Ascites	2	109	0.380759	54.5	0.19038	129
CATKGGDTIDTTGDNFDYW	IGH	Ascites	2	109	0.380759	54.5	0.19038	129
CADYFGSDSPRNGYW	IGH	Ascites	1	96	0.354898	48	0.177449	130
CAKRRGLR*LLGYW	IGH	Ascites	1	96	0.354898	48	0.177449	130
CASIDYYDSYCADYW	IGH	Ascites	1	96	0.354898	48	0.177449	130
CAGVLNFDYW	IGH	Ascites	1	95	0.351201	47.5	0.175601	133
CADPRGNLEYW	IGH	Ascites	1	94	0.347505	47	0.173752	134
CATGGGVATLPQYNFDYW	IGH	Ascites	1	94	0.347505	47	0.173752	134
CATGTNWSFNLMYW	IGH	Ascites	1	94	0.347505	47	0.173752	134
CAKQYYDSYYGENFDYW	IGH	Ascites	2	108	0.377266	54	0.188633	135
CASVYYDSYQSSNLEYW	IGH	Ascites	2	108	0.377266	54	0.188633	135
CAAEWILRGFDYW	IGH	Ascites	2	107	0.373773	53.5	0.186887	137
CAKFPYDSYARFDYW	IGH	Ascites	2	107	0.373773	53.5	0.186887	137
CAEPATIAPTVVFDYW	IGH	Ascites	1	92	0.340111	46	0.170055	137
CAKDHYYDSYYRNLEYW	IGH	Ascites	1	90	0.332717	45	0.166359	138
CARSSNWFYLHDYLDLW	IGH	Ascites	1	90	0.332717	45	0.166359	138
CAGAWPWVLTPSYNLEYW	IGH	Ascites	2	106	0.37028	53	0.18514	139
CAKDPLGLQLVRRG#YW	IGH	Ascites	2	106	0.37028	53	0.18514	139
CAPGETEYW	IGH	Ascites	2	106	0.37028	53	0.18514	139
CARGPYSSYWAIEFW	IGH	Ascites	2	106	0.37028	53	0.18514	139
CAKSHLWTTENLEYW	IGH	Ascites	1	89	0.32902	44.5	0.16451	140
CATFPWGSDYW	IGH	Ascites	1	89	0.32902	44.5	0.16451	140
CADLWAGYW	IGH	Ascites	1	88	0.325323	44	0.162662	142
CAKGPSYDSSDLFDYW	IGH	Ascites	1	88	0.325323	44	0.162662	142
CAGNLPGPLVSWFYYW	IGH	Ascites	2	105	0.366787	52.5	0.183393	143
CAKPSYYCTGDYCFNELDYW	IGH	Ascites	2	104	0.363293	52	0.181647	144
CAKGTLR*LL#EDW	IGH	Ascites	1	87	0.321627	43.5	0.160813	144
CASDRRTTVLVITVSTDGYW	IGH	Ascites	2	1	0.00349321	49	0.181044	145
CARTNPYTYGYGVYEDW	IGH	Ascites	1	84	0.310536	42	0.155268	145
CAKDYRVSGGWVLMDYW	IGH	Ascites	2	103	0.3598	51.5	0.1799	146
CVDLGTTIATTGLRLFYYW	IGH	Ascites	2	103	0.3598	51.5	0.1799	146
CAAEGMLYYDSYGYNRGMDYW	IGH	Ascites	1	83	0.306839	41.5	0.15342	146
CAKSGRVTWYDSYWTYEDYGMDYW	IGH	Ascites	1	83	0.306839	41.5	0.15342	146
CASSEGSSYSDMGEYW	IGH	Ascites	1	83	0.306839	41.5	0.15342	146
CATKNYDSYYEGYW	IGH	Ascites	2	102	0.356307	51	0.178153	148
CADMATNENW	IGH	Ascites	2	101	0.352814	50.5	0.176407	149
CAGTGKSVYGGQIQYW	IGH	Ascites	2	101	0.352814	50.5	0.176407	149
CAKDPDYYDSLNFDYW	IGH	Ascites	2	101	0.352814	50.5	0.176407	149
CGKGTSWDFDYW	IGH	Ascites	2	101	0.352814	50.5	0.176407	149
CAKAGSSNWFDYYGMDYW	IGH	Ascites	1	78	0.288355	39	0.144177	149
CAKEGDITTIAGPNPHL#GMDYW	IGH	Ascites	1	77	0.284658	38.5	0.142329	150
CAKVPLYPYWEDFDYW	IGH	Ascites	1	76	0.280961	38	0.140481	151
CPKLGYYDSPGVIWDFDYW	IGH	Ascites	1	75	0.277264	37.5	0.138632	152
CGTGGGWEMENW	IGH	Ascites	2	99	0.345827	49.5	0.172914	153
CARDGGYSSNWAASYGMDYW	IGH	Ascites	1	72	0.266174	36	0.133087	153
CAIPSYYDTYDLEYW	IGH	Ascites	2	97	0.338841	48.5	0.16942	154
CAPLDYYCTGDYCFPNINWFYYW	IGH	Ascites	2	97	0.338841	48.5	0.16942	154
CAKEDYDSYYGSNAFGYW	IGH	Ascites	1	71	0.262477	35.5	0.131238	154
CAKVSGPILVVGDFDYW	IGH	Ascites	1	69	0.255083	34.5	0.127542	155
CAKDVVPDSY*AGLEYW	IGH	Ascites	2	96	0.335348	48	0.167674	156
CARAWP*GYV##MDYW	IGH	Ascites	2	96	0.335348	48	0.167674	156
CAREYSNWYPP#ILHYW	IGH	Ascites	2	96	0.335348	48	0.167674	156
CAKDLGSNWYHTTTDYGMDYW	IGH	Ascites	1	68	0.251386	34	0.125693	156
CEKLHTYGYVRL#DYW	IGH	Ascites	1	68	0.251386	34	0.125693	156
CAAAPSL#LDLW	IGH	Ascites	1	67	0.247689	33.5	0.123845	158
CAKDLPQARSYYLT#DIYFDLW	IGH	Ascites	1	67	0.247689	33.5	0.123845	158
CAKS*SSNW*RV#DYLDLW	IGH	Ascites	2	95	0.331855	47.5	0.165927	159
CVKDSGFQQGYDMYFRMDFW	IGH	Ascites	2	95	0.331855	47.5	0.165927	159
CAKDPVIATAPFDYW	IGH	Ascites	1	65	0.240296	32.5	0.120148	160
CAHFARAVFIVATPTGR##FDYW	IGH	Ascites	2	94	0.328361	47	0.164181	161
CAKDAVAWW#GMDYW	IGH	Ascites	2	94	0.328361	47	0.164181	161
CARETYYCTGDYCFKLGAFEYW	IGH	Ascites	2	94	0.328361	47	0.164181	161
CATLHWGMDRLDYW	IGH	Ascites	2	94	0.328361	47	0.164181	161
CSKGSTIATTYPYGMDYW	IGH	Ascites	2	94	0.328361	47	0.164181	161
CAKGMYSSNWNIYGMDYW	IGH	Ascites	1	64	0.236599	32	0.118299	161
CAKYVFGTYYNLEYW	IGH	Ascites	1	63	0.232902	31.5	0.116451	162
CARGSRYDSYYVPLYNLEYW	IGH	Ascites	1	62	0.229205	31	0.114603	163
CAREAGAWIPEGGMDYW	IGH	Ascites	1	61	0.225508	30.5	0.112754	164
CATGYSSGWGPVIPVNPHIQLNNLEYW	IGH	Ascites	1	60	0.221811	30	0.110906	165
CAQKRSSGWVNAPC#NAFGYW	IGH	Ascites	2	93	0.324868	46.5	0.162434	166
CAKASTAVYTIYGMDYW	IGH	Ascites	1	59	0.218115	29.5	0.109057	166
CATYGSYYDSNLEYW	IGH	Ascites	1	59	0.218115	29.5	0.109057	166
CAAPHWDLNYW	IGH	Ascites	2	91	0.317882	45.5	0.158941	167
CASVLV#GYW	IGH	Ascites	2	91	0.317882	45.5	0.158941	167
CAKDLRGGWGFYGMDYW	IGH	Ascites	1	58	0.214418	29	0.107209	168
CAKDVFGTYYNLEYW	IGH	Ascites	1	58	0.214418	29	0.107209	168
CAGARYYDSYYGGYFDYW	IGH	Ascites	2	90	0.314389	45	0.157194	169
CAKSLFDMDSDFDYW	IGH	Ascites	2	86	0.300416	43	0.150208	170
CAKDPSSGSNFPYGMDYW	IGH	Ascites	1	57	0.210721	28.5	0.10536	170
CAMESYYYNGMDYW	IGH	Ascites	1	57	0.210721	28.5	0.10536	170
C*GGVVTLTPYGMDYW	IGH	Ascites	2	84	0.293429	42	0.146715	171
CAGDYDRN#FDYW	IGH	Ascites	2	84	0.293429	42	0.146715	171
CAKAYSSNWYSASGYYGMDYW	IGH	Ascites	2	84	0.293429	42	0.146715	171
CTAGFDYW	IGH	Ascites	2	84	0.293429	42	0.146715	171
CATSTYHYW	IGH	Ascites	1	56	0.207024	28	0.103512	172
CAGDDRSNWYSIDYYGMDYW	IGH	Ascites	1	53	0.195933	26.5	0.0979667	173
CVVLGILDGYPHNFDYW	IGH	Ascites	1	51	0.18854	25.5	0.0942699	174
CASALSTYGYFLPGFDYW	IGH	Ascites	2	82	0.286443	41	0.143221	175
CAGDSLSLGYYDSWEEPEGFDYW	IGH	Ascites	1	49	0.181146	24.5	0.090573	175
CASGWATIATTHYYGMDYW	IGH	Ascites	2	80	0.279456	40	0.139728	176
CATLEYSSNWYPFGEGTGNYYEYW	IGH	Ascites	2	80	0.279456	40	0.139728	176
CANAIHMDTSHYFDYW	IGH	Ascites	1	47	0.173752	23.5	0.0868762	176
CAGRPDYCTGDYCFDFDYW	IGH	Ascites	1	45	0.166359	22.5	0.0831793	177
CVLWATIASTN#HDYLDLW	IGH	Ascites	1	45	0.166359	22.5	0.0831793	177
CAGDFRTQDYWVYAHDYLDLW	IGH	Ascites	2	79	0.275963	39.5	0.137982	178
CADSGESPFHMDAPTFFDYW	IGH	Ascites	2	78	0.27247	39	0.136235	179
CAVVPDSSNWYSAWDAFGYW	IGH	Ascites	1	14	0.051756	23	0.0817693	179
CAAGGGYYCTGDYCFAPYNFDYW	IGH	Ascites	2	77	0.268977	38.5	0.134488	180
CARGDYDSTYGFDYW	IGH	Ascites	1	44	0.162662	22	0.0813309	180
CARNDEYYDSYYYFDYW	IGH	Ascites	2	67	0.234045	33.5	0.117022	181
CARTVYSSKLV#GYW	IGH	Ascites	2	67	0.234045	33.5	0.117022	181
CAKGYIHMDRTSDYW	IGH	Ascites	1	40	0.147874	20	0.0739372	181
CACMYNGGPETFDYW	IGH	Ascites	1	34	0.125693	17	0.0628466	182
CAKVSATWTSGWGWYGMDYW	IGH	Ascites	2	64	0.223565	32	0.111783	183
CARDGVGLDYW	IGH	Ascites	1	30	0.110906	15	0.0554529	183
CAGDPSLGSPIFDYW	IGH	Ascites	2	63	0.220072	31.5	0.110036	184
CAKDPPV**QLVQANAFGYW	IGH	Ascites	1	27	0.0998152	13.5	0.0499076	184
CAKEEYTYGYSPGLEYW	IGH	Ascites	1	27	0.0998152	13.5	0.0499076	184
CAKDRGVWIRFFDYW	IGH	Ascites	2	60	0.209592	30	0.104796	185
CAKAWGSNWYFGGYNLEYW	IGH	Ascites	2	59	0.206099	29.5	0.10305	186
CALSTWQSGDDYW	IGH	Ascites	1	25	0.0924214	12.5	0.0462107	186
CTVAEYSSNWGGWDYW	IGH	Ascites	1	25	0.0924214	12.5	0.0462107	186
CAKDPGYYDSYPLEYW	IGH	Ascites	2	58	0.202606	29	0.101303	187
CAKLRVVGGWSVPAATI*W#GMDYW	IGH	Ascites	2	58	0.202606	29	0.101303	187
CAKHRKNSYFPPNLEYW	IGH	Ascites	1	22	0.0813309	11	0.0406654	188
CASEPYDIYGR#LTTW	IGH	Ascites	1	22	0.0813309	11	0.0406654	188
CARPNIDYYCTGDYCFNDLEYW	IGH	Ascites	2	57	0.199113	28.5	0.0995564	189
CAGEVPCTGDYCFNEYW	IGH	Ascites	2	56	0.19562	28	0.0978098	190
CASGPYSSYWAIEFW	IGH	Ascites	2	56	0.19562	28	0.0978098	190
CAKEGVATGTL#NAFGYW	IGH	Ascites	1	19	0.0702403	9.5	0.0351201	190
CAKPGGEGYSSNWYEDNFDYW	IGH	Ascites	1	19	0.0702403	9.5	0.0351201	190
CATAGGWGSGGDFGYW	IGH	Ascites	1	19	0.0702403	9.5	0.0351201	190
CAKIELGSDDLEYW	IGH	Ascites	2	55	0.192126	27.5	0.0960632	192
CVGGACTGDYCYHDYLDLW	IGH	Ascites	2	50	0.17466	25	0.0873301	193
CARPLGDTYGYEGGFYYW	IGH	Ascites	1	17	0.0628466	8.5	0.0314233	193
CATSWGYTYGYPLTHNFDYW	IGH	Ascites	2	49	0.171167	24.5	0.0855835	194
CAFLNPSNYCTGDYCFNVE#YGMDYW	IGH	Ascites	1	13	0.0480591	6.5	0.0240296	194
CAKSVGYYDSSMWGMDYW	IGH	Ascites	2	48	0.167674	24	0.0838369	195
CAKAFDYDSYYDPDYW	IGH	Ascites	1	12	0.0443623	6	0.0221811	195
CAKDRYYCTGDYCSPPYNLEYW	IGH	Ascites	1	12	0.0443623	6	0.0221811	195
CANSGGNWYREGLDLEYW	IGH	Ascites	1	12	0.0443623	6	0.0221811	195
CSAHGHLASGHYIVEDLEYW	IGH	Ascites	1	12	0.0443623	6	0.0221811	195
CTRHADSPWSWFYYW	IGH	Ascites	2	47	0.164181	23.5	0.0820903	196
CAVVPDSSNWYSAWDAFGYW	IGH	Ascites	2	32	0.111783	23	0.0817693	197
CAKDGGSSGWGYADFDYW	IGH	Ascites	2	46	0.160687	23	0.0803437	198
CAKGPGKYDSYYGMDYW	IGH	Ascites	2	45	0.157194	22.5	0.0785971	199
CAKSPPGYDSYYDLYNFDYW	IGH	Ascites	1	10	0.0369686	5	0.0184843	199
CARRRGGYYDSYC#AVSYW	IGH	Ascites	1	10	0.0369686	5	0.0184843	199
CAKIPSVLYW*LLFFPRRHNLEYW	IGH	Ascites	2	44	0.153701	22	0.0768505	200
CAKSFPGYYDSYYVAANLEYW	IGH	Ascites	2	36	0.125755	18	0.0628777	201
CAMESYYDNGMDYW	IGH	Ascites	1	9	0.0332717	4.5	0.0166359	201
CAGQYSSNWYVAFNLEYW	IGH	Ascites	2	35	0.122262	17.5	0.0611311	202
CVIGSSRK#YYGMDYW	IGH	Ascites	2	35	0.122262	17.5	0.0611311	202
CAKDRKNSYFPPNLEYW	IGH	Ascites	1	8	0.0295749	4	0.0147874	202
CAGDDGYDSYYEGKYW	IGH	Ascites	1	6	0.0221811	3	0.0110906	203
CAGDLVVGGGVDYW	IGH	Ascites	2	31	0.108289	15.5	0.0541447	204
CATGGGVATLPKYNFDYW	IGH	Ascites	1	5	0.0184843	2.5	0.00924214	204
CVIDTLGIPWG#W	IGH	Ascites	1	5	0.0184843	2.5	0.00924214	204
CAGAWPWVLTPSYNLE*W	IGH	Ascites	2	30	0.104796	15	0.0523981	205
CAGDTGDDSYLTLFDYW	IGH	Ascites	2	30	0.104796	15	0.0523981	205
CARVVDSYAPRYYYIDYW	IGH	Ascites	1	3	0.0110906	2.5	0.00903849	206
CAGAYSSNWYEGEYGMDYW	IGH	Ascites	2	29	0.101303	14.5	0.0506515	207
CAKESSSDWGIGSW	IGH	Ascites	2	29	0.101303	14.5	0.0506515	207
CVEAPYYDSYYLDDYLDLW	IGH	Ascites	1	4	0.0147874	2	0.00739372	207
CAGGYYDSYYEPGAVDYW	IGH	Ascites	1	3	0.0110906	1.5	0.00554529	208
CAKEGVATGTL#NAFVYW	IGH	Ascites	1	3	0.0110906	1.5	0.00554529	208
CFSVATRFYNAFGYW	IGH	Ascites	2	22	0.0768505	11	0.0384253	209
CARDQISYYDIHGGNYGMDYW	IGH	Ascites	2	19	0.0663709	9.5	0.0331855	210
CAKDDGDYYEVYNFDYW	IGH	Ascites	1	2	0.00739372	1	0.00369686	210
CAKDQEVESRRDFDYW	IGH	Ascites	1	2	0.00739372	1	0.00369686	210
CAKGPPTIATQG#DYW	IGH	Ascites	1	2	0.00739372	1	0.00369686	210
CANAAVIHYDSYYGGVDS#DYW	IGH	Ascites	1	2	0.00739372	1	0.00369686	210
CVPILISTADNFDTW	IGH	Ascites	1	2	0.00739372	1	0.00369686	210
CAKRALIRRKVVGTQPYYYGMDYW	IGH	Ascites	2	18	0.0628777	9	0.0314389	211
CGSYYYGSLQNLEYW	IGH	Ascites	2	16	0.0558913	8	0.0279456	212
CARDDIVATLAGNLEYW	IGH	Ascites	2	15	0.0523981	7.5	0.026199	213
CMRVLPDSPDLSTT#EYW	IGH	Ascites	2	14	0.0489049	7	0.0244524	214
CAGEPFEGAAMDYW	IGH	Ascites	2	13	0.0454117	6.5	0.0227058	215
CAKGYYYDSFIDGHDYLDLW	IGH	Ascites	2	13	0.0454117	6.5	0.0227058	215
CAKDDGDYYEVHNFNYW	IGH	Ascites	1	1	0.00369686	1	0.00359503	215
CA#DYLDLW	IGH	Ascites	1	1	0.00369686	0.5	0.00184843	216
CACVSYPVSYYDSSSKLYNLEYW	IGH	Ascites	1	1	0.00369686	0.5	0.00184843	216
CACVTLLR*LPNWG#GYW	IGH	Ascites	1	1	0.00369686	0.5	0.00184843	216
CADFPPGYLVR*LLDV*##YGMDYW	IGH	Ascites	1	1	0.00369686	0.5	0.00184843	216
CADQPYYCTGDYCFDALEYW	IGH	Ascites	1	1	0.00369686	0.5	0.00184843	216
CADRSYYDSFYWGLEYW	IGH	Ascites	1	1	0.00369686	0.5	0.00184843	216
CADSLPDTYGYDRLPFEMNLEYW	IGH	Ascites	1	1	0.00369686	0.5	0.00184843	216
CAESHHWSDDFDYW	IGH	Ascites	1	1	0.00369686	0.5	0.00184843	216
CAESSNWVLGCW	IGH	Ascites	1	1	0.00369686	0.5	0.00184843	216
CAGAEFSRWGLEYW	IGH	Ascites	1	1	0.00369686	0.5	0.00184843	216
CAGDDRSNWYSVDYYGMDYW	IGH	Ascites	1	1	0.00369686	0.5	0.00184843	216
CAGDLTIATSG#FDYW	IGH	Ascites	1	1	0.00369686	0.5	0.00184843	216
CAGDYCFLEYW	IGH	Ascites	1	1	0.00369686	0.5	0.00184843	216
CAGERSDYDSCYPLAFDYW	IGH	Ascites	1	1	0.00369686	0.5	0.00184843	216
CAGQVNYDSYYLNSEILDFEYW	IGH	Ascites	1	1	0.00369686	0.5	0.00184843	216
CAGRTTVLVITVS#FDYW	IGH	Ascites	1	1	0.00369686	0.5	0.00184843	216
CAHGELWISFDYW	IGH	Ascites	1	1	0.00369686	0.5	0.00184843	216
CAIDPYYCTGDYCFKRGDLEYW	IGH	Ascites	1	1	0.00369686	0.5	0.00184843	216
CAIGPYYCTGDYCFNRGDLEYW	IGH	Ascites	1	1	0.00369686	0.5	0.00184843	216
CAIRGPPGSYSAFNFDYW	IGH	Ascites	1	1	0.00369686	0.5	0.00184843	216
CAIRGPPGSYSAYNFDHW	IGH	Ascites	1	1	0.00369686	0.5	0.00184843	216
CAK*KSRVYNLRR#FNYW	IGH	Ascites	1	1	0.00369686	0.5	0.00184843	216
CAK*KSRVYNLRS#FDYW	IGH	Ascites	1	1	0.00369686	0.5	0.00184843	216
CAKAAEPFY*DSYYDVGAFDYW	IGH	Ascites	1	1	0.00369686	0.5	0.00184843	216
CAKAGSSIWFDYYGMDYW	IGH	Ascites	1	1	0.00369686	0.5	0.00184843	216
CAKAPLHVLLYRGSYSIGGWDLEYW	IGH	Ascites	1	1	0.00369686	0.5	0.00184843	216
CAKASTAVYTIYGMNYW	IGH	Ascites	1	1	0.00369686	0.5	0.00184843	216
CAKCSSRDYDSYYRTGDFDYW	IGH	Ascites	1	1	0.00369686	0.5	0.00184843	216
CAKDDGDCYEVHNFDYW	IGH	Ascites	1	1	0.00369686	0.5	0.00184843	216
CAKDDGDHYEVHNFDYW	IGH	Ascites	1	1	0.00369686	0.5	0.00184843	216
CAKDDGDSYEVHNFDYW	IGH	Ascites	1	1	0.00369686	0.5	0.00184843	216
CAKDDGDYHEVHNFDYW	IGH	Ascites	1	1	0.00369686	0.5	0.00184843	216
CAKDDGDYYEVHNFDHW	IGH	Ascites	1	1	0.00369686	0.5	0.00184843	216
CAKDDGDYYEVHNYDYW	IGH	Ascites	1	1	0.00369686	0.5	0.00184843	216
CAKDDGDYYQVHNFDYW	IGH	Ascites	1	1	0.00369686	0.5	0.00184843	216
CAKDDRLVVGAS*RHGLEYW	IGH	Ascites	1	1	0.00369686	0.5	0.00184843	216
CAKDFNYW	IGH	Ascites	1	1	0.00369686	0.5	0.00184843	216
CAKDGAIASGYW	IGH	Ascites	1	1	0.00369686	0.5	0.00184843	216
CAKDGVYTYGWYLDYW	IGH	Ascites	1	1	0.00369686	0.5	0.00184843	216
CAKDHDSYYQIDYW	IGH	Ascites	1	1	0.00369686	0.5	0.00184843	216
CAKDPRI*IWIPFDYW	IGH	Ascites	1	1	0.00369686	0.5	0.00184843	216
CAKDQGLPLEFDYW	IGH	Ascites	1	1	0.00369686	0.5	0.00184843	216
CAKDRGDRYFDYW	IGH	Ascites	1	1	0.00369686	0.5	0.00184843	216
CAKDRGRHCTGDYCSVGFI#NFDYW	IGH	Ascites	1	1	0.00369686	0.5	0.00184843	216
CAKDVPTYYCTGDYCFLDYW	IGH	Ascites	1	1	0.00369686	0.5	0.00184843	216
CAKDWGDTIAASNFDHW	IGH	Ascites	1	1	0.00369686	0.5	0.00184843	216
CAKEADTYGYRLW	IGH	Ascites	1	1	0.00369686	0.5	0.00184843	216
CAKEDDTYGYWLW	IGH	Ascites	1	1	0.00369686	0.5	0.00184843	216
CAKEEQDSSHEHW	IGH	Ascites	1	1	0.00369686	0.5	0.00184843	216
CAKEGVATGSDFDYW	IGH	Ascites	1	1	0.00369686	0.5	0.00184843	216
CAKENFWGGGNLEYW	IGH	Ascites	1	1	0.00369686	0.5	0.00184843	216
CAKESMRSSNRPTDLEYW	IGH	Ascites	1	1	0.00369686	0.5	0.00184843	216
CAKESRYDA##HDYLDLW	IGH	Ascites	1	1	0.00369686	0.5	0.00184843	216
CAKGFTAIATDFNYW	IGH	Ascites	1	1	0.00369686	0.5	0.00184843	216
CAKGPNSGYHDSDIAGGMDYW	IGH	Ascites	1	1	0.00369686	0.5	0.00184843	216
CAKGPNSGYYDSDIAGGMGYW	IGH	Ascites	1	1	0.00369686	0.5	0.00184843	216
CAKGTSYRYNFDYW	IGH	Ascites	1	1	0.00369686	0.5	0.00184843	216
CAKMPFDYHHRPNAQYW	IGH	Ascites	1	1	0.00369686	0.5	0.00184843	216
CAKQLLYSSNWYGGQGHDYLDLW	IGH	Ascites	1	1	0.00369686	0.5	0.00184843	216
CAKQLLYSSNWYRGQEHDYLDLW	IGH	Ascites	1	1	0.00369686	0.5	0.00184843	216
CAKSHLWTTENPEYW	IGH	Ascites	1	1	0.00369686	0.5	0.00184843	216
CAKVPPVYHAKLSHNFDYW	IGH	Ascites	1	1	0.00369686	0.5	0.00184843	216
CAKVSPVYHAKSSHNFDYW	IGH	Ascites	1	1	0.00369686	0.5	0.00184843	216
CAKY#NFDYW	IGH	Ascites	1	1	0.00369686	0.5	0.00184843	216
CALDTTLRIGYGPMYTLEYW	IGH	Ascites	1	1	0.00369686	0.5	0.00184843	216
CALRGPPGSYSAYNFDYW	IGH	Ascites	1	1	0.00369686	0.5	0.00184843	216
CALVTFGVGLEYW	IGH	Ascites	1	1	0.00369686	0.5	0.00184843	216
CANAAGVDS#DYW	IGH	Ascites	1	1	0.00369686	0.5	0.00184843	216
CANAAVIHYDNYYGGGRFDDYW	IGH	Ascites	1	1	0.00369686	0.5	0.00184843	216
CANAAVIHYDSYYGGGRFDGYW	IGH	Ascites	1	1	0.00369686	0.5	0.00184843	216
CANAAVIHYDSYYGGGSIR#DYW	IGH	Ascites	1	1	0.00369686	0.5	0.00184843	216
CANLEATSYYDSHRWGYW	IGH	Ascites	1	1	0.00369686	0.5	0.00184843	216
CANLEATSYYDSYWWGYW	IGH	Ascites	1	1	0.00369686	0.5	0.00184843	216
CANPSYYDSVWYGAIDDYW	IGH	Ascites	1	1	0.00369686	0.5	0.00184843	216
CAPAGLGLENLEYW	IGH	Ascites	1	1	0.00369686	0.5	0.00184843	216
CAPPGLGLENLEYW	IGH	Ascites	1	1	0.00369686	0.5	0.00184843	216
CAPRRGWG*RT#EYW	IGH	Ascites	1	1	0.00369686	0.5	0.00184843	216
CAPSAGLGLENLEYW	IGH	Ascites	1	1	0.00369686	0.5	0.00184843	216
CARAGYYCSGDYCFNNLEYW	IGH	Ascites	1	1	0.00369686	0.5	0.00184843	216
CARDLTIATKVT#WFYYW	IGH	Ascites	1	1	0.00369686	0.5	0.00184843	216
CAREAGAWIPEGGMGYW	IGH	Ascites	1	1	0.00369686	0.5	0.00184843	216
CAREDIHMVLYNAFCYW	IGH	Ascites	1	1	0.00369686	0.5	0.00184843	216
CAREDIHTVLYNAFGYW	IGH	Ascites	1	1	0.00369686	0.5	0.00184843	216
CARGLIMGGSTFDYW	IGH	Ascites	1	1	0.00369686	0.5	0.00184843	216
CARGPTFTMDCAFGYW	IGH	Ascites	1	1	0.00369686	0.5	0.00184843	216
CARGTHGYVLSYNFDYW	IGH	Ascites	1	1	0.00369686	0.5	0.00184843	216
CARGTYGNVLSYNFDYW	IGH	Ascites	1	1	0.00369686	0.5	0.00184843	216
CARGTYGSVLSYNFDYW	IGH	Ascites	1	1	0.00369686	0.5	0.00184843	216
CARGYCDSSINLEYW	IGH	Ascites	1	1	0.00369686	0.5	0.00184843	216
CARGYYDNSINLEYW	IGH	Ascites	1	1	0.00369686	0.5	0.00184843	216
CARGYYDSSIDLEYW	IGH	Ascites	1	1	0.00369686	0.5	0.00184843	216
CARI**QLVRSRYNFDHW	IGH	Ascites	1	1	0.00369686	0.5	0.00184843	216
CARISEDSLGGNWYPIEYNFDYW	IGH	Ascites	1	1	0.00369686	0.5	0.00184843	216
CARRRGGYYDNYCRCE#YW	IGH	Ascites	1	1	0.00369686	0.5	0.00184843	216
CARRRGGYYDSYCRRE#YW	IGH	Ascites	1	1	0.00369686	0.5	0.00184843	216
CARSSNWFYLHDCLDLW	IGH	Ascites	1	1	0.00369686	0.5	0.00184843	216
CARVSEDSLGGNWYPIEYNSDYW	IGH	Ascites	1	1	0.00369686	0.5	0.00184843	216
CASAGDFGYW	IGH	Ascites	1	1	0.00369686	0.5	0.00184843	216
CASDSLSLSLW	IGH	Ascites	1	1	0.00369686	0.5	0.00184843	216
CASLGGDSSNWYPASNFDYW	IGH	Ascites	1	1	0.00369686	0.5	0.00184843	216
CATAGGG#FGYW	IGH	Ascites	1	1	0.00369686	0.5	0.00184843	216
CATAGGGDSGYW	IGH	Ascites	1	1	0.00369686	0.5	0.00184843	216
CATAGGWGSGGG#FGYW	IGH	Ascites	1	1	0.00369686	0.5	0.00184843	216
CATGTDWSFNLMYW	IGH	Ascites	1	1	0.00369686	0.5	0.00184843	216
CATGYSSGWGPVIPVNPHIQLNTLEYW	IGH	Ascites	1	1	0.00369686	0.5	0.00184843	216
CATGYYDSYSQNEYW	IGH	Ascites	1	1	0.00369686	0.5	0.00184843	216
CATRAPR*PQKG##EYW	IGH	Ascites	1	1	0.00369686	0.5	0.00184843	216
CATRASR*PQMG##EYW	IGH	Ascites	1	1	0.00369686	0.5	0.00184843	216
CATRGDSYSLPFGYW	IGH	Ascites	1	1	0.00369686	0.5	0.00184843	216
CATRGIATPS#FEYW	IGH	Ascites	1	1	0.00369686	0.5	0.00184843	216
CAVESYYYNGMDYW	IGH	Ascites	1	1	0.00369686	0.5	0.00184843	216
CE##EYW	IGH	Ascites	1	1	0.00369686	0.5	0.00184843	216
CEKLIHMDTSDW#DYW	IGH	Ascites	1	1	0.00369686	0.5	0.00184843	216
CERAGYYCTGDYCFNNLEYW	IGH	Ascites	1	1	0.00369686	0.5	0.00184843	216
CFRHNFDYW	IGH	Ascites	1	1	0.00369686	0.5	0.00184843	216
CGDWGESFR#FEYW	IGH	Ascites	1	1	0.00369686	0.5	0.00184843	216
CGISRWGVVGAYW	IGH	Ascites	1	1	0.00369686	0.5	0.00184843	216
CTGDYCFNRR#YW	IGH	Ascites	1	1	0.00369686	0.5	0.00184843	216
CTRTYYEGRNFDWW	IGH	Ascites	1	1	0.00369686	0.5	0.00184843	216
CVCLLPRELLR*LLEAVQ##EYW	IGH	Ascites	1	1	0.00369686	0.5	0.00184843	216
CVCVSYPVSYYDSSSKLYYLEYW	IGH	Ascites	1	1	0.00369686	0.5	0.00184843	216
CVCVSYPVSYYDSSSNLYNLEYW	IGH	Ascites	1	1	0.00369686	0.5	0.00184843	216
CVDFPPYTSPSNW	IGH	Ascites	1	1	0.00369686	0.5	0.00184843	216
CVDYFGSDSPRNGYW	IGH	Ascites	1	1	0.00369686	0.5	0.00184843	216
CVFGRTIATISDFW	IGH	Ascites	1	1	0.00369686	0.5	0.00184843	216
CVKDGAIASEYW	IGH	Ascites	1	1	0.00369686	0.5	0.00184843	216
CVRDIKQ*LPLNSTGCLIYRTS#EYW	IGH	Ascites	1	1	0.00369686	0.5	0.00184843	216
CVREIKQ*LPLSSTGCLIYRTS#EYW	IGH	Ascites	1	1	0.00369686	0.5	0.00184843	216
CVSASLSLCLS*INKIKKIVLVW	IGH	Ascites	1	1	0.00369686	0.5	0.00184843	216
CVSPDYSYEYW	IGH	Ascites	1	1	0.00369686	0.5	0.00184843	216
CVSPNDSYEYW	IGH	Ascites	1	1	0.00369686	0.5	0.00184843	216
CARSWYDDMDYW	IGH	Ascites	2	12	0.0419185	6	0.0209592	217
CAGDLPGGMDYW	IGH	Ascites	2	10	0.0349321	5	0.017466	218
CAIADRGGYDSYYLGATFGYW	IGH	Ascites	2	10	0.0349321	5	0.017466	218
CAKPENDYDSYYGSNSEYW	IGH	Ascites	2	10	0.0349321	5	0.017466	218
CVSAS#LW	IGH	Ascites	2	10	0.0349321	5	0.017466	218
CACLGRPMATLERGDDYW	IGH	Ascites	2	8	0.0279456	4	0.0139728	222
CAKDSLYYDSYYVADNLEYW	IGH	Ascites	2	8	0.0279456	4	0.0139728	222
CARVVDSYAPRYYYIDYW	IGH	Ascites	2	2	0.00698641	2.5	0.00903849	224
CAGDRLIPIISNFEYW	IGH	Ascites	2	4	0.0139728	2	0.00698641	225
CADFDPEPITYGYWTEIYMGEHW	IGH	Ascites	2	3	0.0104796	1.5	0.00523981	226
CADHDSYWIEYW	IGH	Ascites	2	3	0.0104796	1.5	0.00523981	226
CATLRSDDSYYGMDYW	IGH	Ascites	2	3	0.0104796	1.5	0.00523981	226
CAKDDGDYYEVHNFNYW	IGH	Ascites	2	1	0.00349321	1	0.00359503	229
CAKDPLGLQLVRR#GYW	IGH	Ascites	2	2	0.00698641	1	0.00349321	230
CAKDTDRDSYYINWFYYW	IGH	Ascites	2	2	0.00698641	1	0.00349321	230
CAKDYFGGCVNLEYW	IGH	Ascites	2	2	0.00698641	1	0.00349321	230
CANPVYCTGDYCFPDHNLEYW	IGH	Ascites	2	2	0.00698641	1	0.00349321	230
CGKWVGWGYYSMEYW	IGH	Ascites	2	2	0.00698641	1	0.00349321	230
CA*DIDYW	IGH	Ascites	2	1	0.00349321	0.5	0.0017466	235
CA*DRISSWYRNFDYW	IGH	Ascites	2	1	0.00349321	0.5	0.0017466	235
CAAECILRGFDYW	IGH	Ascites	2	1	0.00349321	0.5	0.0017466	235
CAARASSSGWAYSIGNFDYW	IGH	Ascites	2	1	0.00349321	0.5	0.0017466	235
CAAWEAAG#YW	IGH	Ascites	2	1	0.00349321	0.5	0.0017466	235
CAAWEAHCNSWSNKV#WSW	IGH	Ascites	2	1	0.00349321	0.5	0.0017466	235
CADFDYW	IGH	Ascites	2	1	0.00349321	0.5	0.0017466	235
CADFRRRWGNYDSYSRYDYW	IGH	Ascites	2	1	0.00349321	0.5	0.0017466	235
CADLGCTDDYCFNEYLGYW	IGH	Ascites	2	1	0.00349321	0.5	0.0017466	235
CADLGCTGDYCFNECLGYW	IGH	Ascites	2	1	0.00349321	0.5	0.0017466	235
CADPFTRQKGI#NAFGYW	IGH	Ascites	2	1	0.00349321	0.5	0.0017466	235
CADRLDDSYYRAP#YLDLW	IGH	Ascites	2	1	0.00349321	0.5	0.0017466	235
CADSGESPFHMEAPTFFDYW	IGH	Ascites	2	1	0.00349321	0.5	0.0017466	235
CADYPGDNFEYW	IGH	Ascites	2	1	0.00349321	0.5	0.0017466	235
CAELGSNWYGSLEYW	IGH	Ascites	2	1	0.00349321	0.5	0.0017466	235
CAESPWCTGDYCFMEFDYW	IGH	Ascites	2	1	0.00349321	0.5	0.0017466	235
CAGARCYDSYYGGYFDYW	IGH	Ascites	2	1	0.00349321	0.5	0.0017466	235
CAGARPWVLTPSYNLEYW	IGH	Ascites	2	1	0.00349321	0.5	0.0017466	235
CAGAWPWVLSPSYNLEYW	IGH	Ascites	2	1	0.00349321	0.5	0.0017466	235
CAGAYSSNWYEGEYSMDYW	IGH	Ascites	2	1	0.00349321	0.5	0.0017466	235
CAGDLVVGGG##DYW	IGH	Ascites	2	1	0.00349321	0.5	0.0017466	235
CAGGWGCLEYW	IGH	Ascites	2	1	0.00349321	0.5	0.0017466	235
CAGQ*SSNWYVAVKREDW	IGH	Ascites	2	1	0.00349321	0.5	0.0017466	235
CAGQYSSN*YVAFNLEYW	IGH	Ascites	2	1	0.00349321	0.5	0.0017466	235
CAHFARAVFIVATPTGR##FEYW	IGH	Ascites	2	1	0.00349321	0.5	0.0017466	235
CAKAEYGWGNLDYW	IGH	Ascites	2	1	0.00349321	0.5	0.0017466	235
CAKAPPFLRYR#FDYW	IGH	Ascites	2	1	0.00349321	0.5	0.0017466	235
CAKATPLSTISLFDYW	IGH	Ascites	2	1	0.00349321	0.5	0.0017466	235
CAKATW#FDYW	IGH	Ascites	2	1	0.00349321	0.5	0.0017466	235
CAKDDGDYYEVHIFDYW	IGH	Ascites	2	1	0.00349321	0.5	0.0017466	235
CAKDDGDYYEVHNFDCW	IGH	Ascites	2	1	0.00349321	0.5	0.0017466	235
CAKDDGGYYEVHNFDYW	IGH	Ascites	2	1	0.00349321	0.5	0.0017466	235
CAKDLCTRGSNWYRT#KYW	IGH	Ascites	2	1	0.00349321	0.5	0.0017466	235
CAKDLGSSG*GPNWNNFDYW	IGH	Ascites	2	1	0.00349321	0.5	0.0017466	235
CAKDLSFGVVGVKYW	IGH	Ascites	2	1	0.00349321	0.5	0.0017466	235
CAKDPADNYYRLSFDYW	IGH	Ascites	2	1	0.00349321	0.5	0.0017466	235
CAKDPADSYYRHSFDYW	IGH	Ascites	2	1	0.00349321	0.5	0.0017466	235
CAKDPADSYYRLSFVYW	IGH	Ascites	2	1	0.00349321	0.5	0.0017466	235
CAKDPGNWYDLGVRNFDYW	IGH	Ascites	2	1	0.00349321	0.5	0.0017466	235
CAKDPGYYDRYPLEYW	IGH	Ascites	2	1	0.00349321	0.5	0.0017466	235
CAKDPL*VLVISVSTGPGS#NFDYW	IGH	Ascites	2	1	0.00349321	0.5	0.0017466	235
CAKDPSSFDYW	IGH	Ascites	2	1	0.00349321	0.5	0.0017466	235
CAKDPVLSSGWGGATFFDYW	IGH	Ascites	2	1	0.00349321	0.5	0.0017466	235
CAKDQYYDSYYVGVGFDYW	IGH	Ascites	2	1	0.00349321	0.5	0.0017466	235
CAKDRLGTIPIPESW	IGH	Ascites	2	1	0.00349321	0.5	0.0017466	235
CAKDRMNYWLTWEIDYW	IGH	Ascites	2	1	0.00349321	0.5	0.0017466	235
CAKDRMSYWLTWEIVYW	IGH	Ascites	2	1	0.00349321	0.5	0.0017466	235
CAKDRPSYDSYFGNWFYYW	IGH	Ascites	2	1	0.00349321	0.5	0.0017466	235
CAKDRWGYYDSYHIPGLEYW	IGH	Ascites	2	1	0.00349321	0.5	0.0017466	235
CAKDSGPYYDSYYRDPVYYGMDYW	IGH	Ascites	2	1	0.00349321	0.5	0.0017466	235
CAKDSPNSNWYDIIEELSTLFDYW	IGH	Ascites	2	1	0.00349321	0.5	0.0017466	235
CAKDSPSSNWYDIIEELSTLFNYW	IGH	Ascites	2	1	0.00349321	0.5	0.0017466	235
CAKDSPSSNWYDIIKELSTLFDYW	IGH	Ascites	2	1	0.00349321	0.5	0.0017466	235
CAKDSTIPLSIDEYW	IGH	Ascites	2	1	0.00349321	0.5	0.0017466	235
CAKDYFGGCADLEYW	IGH	Ascites	2	1	0.00349321	0.5	0.0017466	235
CAKDYFGGCANLEHW	IGH	Ascites	2	1	0.00349321	0.5	0.0017466	235
CAKEDIWIRREDGVNYLDLW	IGH	Ascites	2	1	0.00349321	0.5	0.0017466	235
CAKEFDASTIATTFSLLGSDYW	IGH	Ascites	2	1	0.00349321	0.5	0.0017466	235
CAKEGDYDSYYQELDYW	IGH	Ascites	2	1	0.00349321	0.5	0.0017466	235
CAKEGLHTTIATY#FDYW	IGH	Ascites	2	1	0.00349321	0.5	0.0017466	235
CAKEGPRGPTG*VDYW	IGH	Ascites	2	1	0.00349321	0.5	0.0017466	235
CAKEGSAYYDNYLCFDYW	IGH	Ascites	2	1	0.00349321	0.5	0.0017466	235
CAKEGSSYYDSYLCFDYW	IGH	Ascites	2	1	0.00349321	0.5	0.0017466	235
CAKEGSVYYDSYLCFDYW	IGH	Ascites	2	1	0.00349321	0.5	0.0017466	235
CAKEGVDSYYASWDFDYW	IGH	Ascites	2	1	0.00349321	0.5	0.0017466	235
CAKEGYRGALAYW	IGH	Ascites	2	1	0.00349321	0.5	0.0017466	235
CAKEGYYESYYVELEYW	IGH	Ascites	2	1	0.00349321	0.5	0.0017466	235
CAKELGYCTGDYCFNEGDHEYW	IGH	Ascites	2	1	0.00349321	0.5	0.0017466	235
CAKELGYCTGDYCSNEGDLEYW	IGH	Ascites	2	1	0.00349321	0.5	0.0017466	235
CAKELGYCTGNYCFNEGDLEYW	IGH	Ascites	2	1	0.00349321	0.5	0.0017466	235
CAKERAYYDSYYDGWNYLDLW	IGH	Ascites	2	1	0.00349321	0.5	0.0017466	235
CAKESTPRGYYDSYYVPRPGGAPW#W	IGH	Ascites	2	1	0.00349321	0.5	0.0017466	235
CAKEWYYDSYYVELEYW	IGH	Ascites	2	1	0.00349321	0.5	0.0017466	235
CAKFPYESYARFDYW	IGH	Ascites	2	1	0.00349321	0.5	0.0017466	235
CAKGGENFEYW	IGH	Ascites	2	1	0.00349321	0.5	0.0017466	235
CAKGLCTRGSNWYRT#EYW	IGH	Ascites	2	1	0.00349321	0.5	0.0017466	235
CAKGSSNWTYW	IGH	Ascites	2	1	0.00349321	0.5	0.0017466	235
CAKHPLGLQLVRRG#YW	IGH	Ascites	2	1	0.00349321	0.5	0.0017466	235
CAKIDLGSDDLEYW	IGH	Ascites	2	1	0.00349321	0.5	0.0017466	235
CAKIELGSDDLEFW	IGH	Ascites	2	1	0.00349321	0.5	0.0017466	235
CAKLSDCHAEYPRYW	IGH	Ascites	2	1	0.00349321	0.5	0.0017466	235
CAKNGGNDSYYPNWFYYW	IGH	Ascites	2	1	0.00349321	0.5	0.0017466	235
CAKPENDYDSYYGLDSEYW	IGH	Ascites	2	1	0.00349321	0.5	0.0017466	235
CAKPENDYDSYYGSDPEYW	IGH	Ascites	2	1	0.00349321	0.5	0.0017466	235
CAKPENDYDSYYGSDSE*W	IGH	Ascites	2	1	0.00349321	0.5	0.0017466	235
CAKPENDYDSYYGSDSENW	IGH	Ascites	2	1	0.00349321	0.5	0.0017466	235
CAKPENDYDSYYGSDSESW	IGH	Ascites	2	1	0.00349321	0.5	0.0017466	235
CAKPENDYDSYYSSDSEYW	IGH	Ascites	2	1	0.00349321	0.5	0.0017466	235
CAKPSYYCTGDHCFNELDYW	IGH	Ascites	2	1	0.00349321	0.5	0.0017466	235
CAKQLGLDYW	IGH	Ascites	2	1	0.00349321	0.5	0.0017466	235
CAKRRLESIR*LLRRVL#*W	IGH	Ascites	2	1	0.00349321	0.5	0.0017466	235
CAKSLYADSW	IGH	Ascites	2	1	0.00349321	0.5	0.0017466	235
CAKSPPSYCDSYYLEPVDYW	IGH	Ascites	2	1	0.00349321	0.5	0.0017466	235
CAKSPPSYYDSYYLEPADYW	IGH	Ascites	2	1	0.00349321	0.5	0.0017466	235
CAKSRVLMITEVDYW	IGH	Ascites	2	1	0.00349321	0.5	0.0017466	235
CAKTPGATDFEFRADFDYW	IGH	Ascites	2	1	0.00349321	0.5	0.0017466	235
CAKTPNHVLR*LPG#WFYYW	IGH	Ascites	2	1	0.00349321	0.5	0.0017466	235
CAKTPSHVLRWLPG#WFYYW	IGH	Ascites	2	1	0.00349321	0.5	0.0017466	235
CAKWNDSYYQYNLEYW	IGH	Ascites	2	1	0.00349321	0.5	0.0017466	235
CALGL##EYW	IGH	Ascites	2	1	0.00349321	0.5	0.0017466	235
CALNPDCTGDFCFNEWPPDYW	IGH	Ascites	2	1	0.00349321	0.5	0.0017466	235
CALQF*DTYGYVFDYNLDYW	IGH	Ascites	2	1	0.00349321	0.5	0.0017466	235
CAMWVSFYYW	IGH	Ascites	2	1	0.00349321	0.5	0.0017466	235
CANDRMSYWLTWEIDYW	IGH	Ascites	2	1	0.00349321	0.5	0.0017466	235
CANGRSFVYDTYYDFDYW	IGH	Ascites	2	1	0.00349321	0.5	0.0017466	235
CANPDIFPPPCYYDSCNLEYW	IGH	Ascites	2	1	0.00349321	0.5	0.0017466	235
CANPHYCTGDYCFPDHNLEYW	IGH	Ascites	2	1	0.00349321	0.5	0.0017466	235
CANSDGYYTVRDLW	IGH	Ascites	2	1	0.00349321	0.5	0.0017466	235
CANTRRHIYIWITYNFDYW	IGH	Ascites	2	1	0.00349321	0.5	0.0017466	235
CAP#S*GYW	IGH	Ascites	2	1	0.00349321	0.5	0.0017466	235
CAPGETVYW	IGH	Ascites	2	1	0.00349321	0.5	0.0017466	235
CAPLDYYCTGDYCFPKINWFYYW	IGH	Ascites	2	1	0.00349321	0.5	0.0017466	235
CAPQF*DTCGYVFDYNLDYW	IGH	Ascites	2	1	0.00349321	0.5	0.0017466	235
CAQPSSYYDSLNLEYW	IGH	Ascites	2	1	0.00349321	0.5	0.0017466	235
CARALWSSDQW	IGH	Ascites	2	1	0.00349321	0.5	0.0017466	235
CARAPGYYDS*PYNLEYW	IGH	Ascites	2	1	0.00349321	0.5	0.0017466	235
CARAPGYYDSYPYILEYW	IGH	Ascites	2	1	0.00349321	0.5	0.0017466	235
CARAWP*GYV##MVYW	IGH	Ascites	2	1	0.00349321	0.5	0.0017466	235
CARAYSSGWY#NAFGYW	IGH	Ascites	2	1	0.00349321	0.5	0.0017466	235
CARAYSSS*Y#NAFGYW	IGH	Ascites	2	1	0.00349321	0.5	0.0017466	235
CARDPPGR*YRCNLDYW	IGH	Ascites	2	1	0.00349321	0.5	0.0017466	235
CARDTGDDSYLTLFDYW	IGH	Ascites	2	1	0.00349321	0.5	0.0017466	235
CAREHGYSLYFDYW	IGH	Ascites	2	1	0.00349321	0.5	0.0017466	235
CARETYYCTGDYCFKLGAFGYW	IGH	Ascites	2	1	0.00349321	0.5	0.0017466	235
CARGAVYMDTFSRLY#FDYW	IGH	Ascites	2	1	0.00349321	0.5	0.0017466	235
CARGAVYMDTFSRLYKFDYW	IGH	Ascites	2	1	0.00349321	0.5	0.0017466	235
CARGAVYMDTFSRPYNFDYW	IGH	Ascites	2	1	0.00349321	0.5	0.0017466	235
CARGCMWLGSGPKSRT#EYW	IGH	Ascites	2	1	0.00349321	0.5	0.0017466	235
CARGPPGR*YRGNLDYW	IGH	Ascites	2	1	0.00349321	0.5	0.0017466	235
CARGSWDTWYDFW	IGH	Ascites	2	1	0.00349321	0.5	0.0017466	235
CARGYSNWYPP#ILHYW	IGH	Ascites	2	1	0.00349321	0.5	0.0017466	235
CARGYTYGYPNFDYW	IGH	Ascites	2	1	0.00349321	0.5	0.0017466	235
CARQDIGIRNDYW	IGH	Ascites	2	1	0.00349321	0.5	0.0017466	235
CARVGPATIATINYD*DVW	IGH	Ascites	2	1	0.00349321	0.5	0.0017466	235
CARVGPATIATINYDFDVW	IGH	Ascites	2	1	0.00349321	0.5	0.0017466	235
CARVGPATTATINYDYDVW	IGH	Ascites	2	1	0.00349321	0.5	0.0017466	235
CASAAASYDSYYRRGLHDYLGLW	IGH	Ascites	2	1	0.00349321	0.5	0.0017466	235
CASAAASYDSYYRRGLYDYLDLW	IGH	Ascites	2	1	0.00349321	0.5	0.0017466	235
CASDYPLYYDSNYRNFDYW	IGH	Ascites	2	1	0.00349321	0.5	0.0017466	235
CASEGGFPGDSLSLKYW	IGH	Ascites	2	1	0.00349321	0.5	0.0017466	235
CASEVGYYDSYNFDYW	IGH	Ascites	2	1	0.00349321	0.5	0.0017466	235
CASGVGYCNGETCFNDQYDYFDLW	IGH	Ascites	2	1	0.00349321	0.5	0.0017466	235
CASLRGSNWLPYFDCW	IGH	Ascites	2	1	0.00349321	0.5	0.0017466	235
CASNFGLSSNWYSGNLEYW	IGH	Ascites	2	1	0.00349321	0.5	0.0017466	235
CATDPRAYGSIHIGAFGYW	IGH	Ascites	2	1	0.00349321	0.5	0.0017466	235
CATKGGDTIDTTGDDFDYW	IGH	Ascites	2	1	0.00349321	0.5	0.0017466	235
CATKGGDTIDTTGDNFVYW	IGH	Ascites	2	1	0.00349321	0.5	0.0017466	235
CATKNYDSY*EGYW	IGH	Ascites	2	1	0.00349321	0.5	0.0017466	235
CATLE*VATGIRLARGRG#YYEYW	IGH	Ascites	2	1	0.00349321	0.5	0.0017466	235
CATLEYSSNWYPFGGGTGNYYEYW	IGH	Ascites	2	1	0.00349321	0.5	0.0017466	235
CATPPFGRITPFDYW	IGH	Ascites	2	1	0.00349321	0.5	0.0017466	235
CATVDIHMDTSPMNLGYW	IGH	Ascites	2	1	0.00349321	0.5	0.0017466	235
CATVVIHMDTSPMNLEYW	IGH	Ascites	2	1	0.00349321	0.5	0.0017466	235
CAWGLAYFDQW	IGH	Ascites	2	1	0.00349321	0.5	0.0017466	235
CAWGLAYFDSW	IGH	Ascites	2	1	0.00349321	0.5	0.0017466	235
CFSAILTVADYW	IGH	Ascites	2	1	0.00349321	0.5	0.0017466	235
CGKGVAHYYDGSYPVEG#YDMDYW	IGH	Ascites	2	1	0.00349321	0.5	0.0017466	235
CGLGATGEVDYW	IGH	Ascites	2	1	0.00349321	0.5	0.0017466	235
CGLRATGGVDYW	IGH	Ascites	2	1	0.00349321	0.5	0.0017466	235
CGTGGSWEMENW	IGH	Ascites	2	1	0.00349321	0.5	0.0017466	235
CLSAILTVGDYW	IGH	Ascites	2	1	0.00349321	0.5	0.0017466	235
CLVRLSASLLV#W	IGH	Ascites	2	1	0.00349321	0.5	0.0017466	235
CSKDAVYCTGDYCFNLGFDYW	IGH	Ascites	2	1	0.00349321	0.5	0.0017466	235
CSSLLRGG#W	IGH	Ascites	2	1	0.00349321	0.5	0.0017466	235
CTKFPYDSYARFDYW	IGH	Ascites	2	1	0.00349321	0.5	0.0017466	235
CTKPTGHFDYW	IGH	Ascites	2	1	0.00349321	0.5	0.0017466	235
CTRDEN*YIPNPSPDL#VMD*W	IGH	Ascites	2	1	0.00349321	0.5	0.0017466	235
CTRHADGPWSWFYYW	IGH	Ascites	2	1	0.00349321	0.5	0.0017466	235
CVGELEGPRVHSSGSPNWFYYW	IGH	Ascites	2	1	0.00349321	0.5	0.0017466	235
CVKEGDYDSYYEELDYW	IGH	Ascites	2	1	0.00349321	0.5	0.0017466	235
CVKGWDYYDMDYW	IGH	Ascites	2	1	0.00349321	0.5	0.0017466	235
CVRDQVYAYGHVERSFDYW	IGH	Ascites	2	1	0.00349321	0.5	0.0017466	235
CVRDQVYT*GHVERPFDYW	IGH	Ascites	2	1	0.00349321	0.5	0.0017466	235
CVRPLNVGPYGYRIPD#FDYW	IGH	Ascites	2	1	0.00349321	0.5	0.0017466	235
CVRVLPDSPDLSTT#EYW	IGH	Ascites	2	1	0.00349321	0.5	0.0017466	235
CVSAFLSLCVSHE*INKILKKKKEW	IGH	Ascites	2	1	0.00349321	0.5	0.0017466	235
CVSASLSLS#LW	IGH	Ascites	2	1	0.00349321	0.5	0.0017466	235
CVSASLW	IGH	Ascites	2	1	0.00349321	0.5	0.0017466	235
CVSWGKGYW	IGH	Ascites	2	1	0.00349321	0.5	0.0017466	235

## Sheet: IGH-Liver
aaSeq	locus	sample	replicate	readCount	percent	repsAver	percentAver	rank
CARVVDSYAPRYYYIDYW	IGH	Liver	1	66756	84.5601	58766.5	82.154	1
CARVVDSYAPRYYYIDYW	IGH	Liver	2	50777	79.7478	58766.5	82.154	1
CAKGPNSGYYDSDIAGGMDYW	IGH	Liver	2	492	0.77271	246	0.386355	2
CANTRRHIYIWITYNFDYW	IGH	Liver	1	536	0.678954	268	0.339477	2
CLSGYSDFDYW	IGH	Liver	2	489	0.767998	244.5	0.383999	3
CANLYGDIWIPTFDYW	IGH	Liver	1	501	0.634619	250.5	0.31731	3
CATDQTSYYDSWGYW	IGH	Liver	2	413	0.648637	206.5	0.324318	4
CARVVDSYAPSYYYIDYW	IGH	Liver	1	233	0.295142	224.5	0.31719	4
CAKQGDSYYEAEYW	IGH	Liver	2	404	0.634502	202	0.317251	5
CAMVVDSYAPRYYYIDYW	IGH	Liver	1	397	0.502882	237	0.311907	5
CARVVDSYAPSYYYIDYW	IGH	Liver	2	216	0.339239	224.5	0.31719	6
CASYYDSGNAFGYW	IGH	Liver	1	492	0.623219	246	0.311609	6
CAMVVDSYAPRYYYIDYW	IGH	Liver	2	77	0.120932	237	0.311907	7
CAKDPGIVATDPRW	IGH	Liver	1	476	0.602951	238	0.301476	7
CANRMDP##FDYW	IGH	Liver	2	386	0.606232	193	0.303116	8
CAKDVDQDSNTDRLDYW	IGH	Liver	1	469	0.594084	234.5	0.297042	8
CAKDLSAGYYVALVDYW	IGH	Liver	2	380	0.596809	190	0.298404	9
CAKGDLDWQYYDSYGDLEYW	IGH	Liver	2	380	0.596809	190	0.298404	9
CAKDPIRDNGWEIEYW	IGH	Liver	1	468	0.592818	234	0.296409	9
CARVVDIYAPRYYYIDYW	IGH	Liver	1	112	0.141871	177.5	0.261757	10
CARSYYDSYYFFGSSTLALEYW	IGH	Liver	2	358	0.562257	179	0.281128	11
CARVVDSYAPLYYYIDYW	IGH	Liver	1	227	0.287542	185.5	0.256851	11
CARVVDIYAPRYYYIDYW	IGH	Liver	2	243	0.381643	177.5	0.261757	12
CAKRHSYYDSYYEIDYW	IGH	Liver	1	405	0.513015	202.5	0.256508	12
CARVVDSYAPLYYYIDYW	IGH	Liver	2	144	0.226159	185.5	0.256851	13
CAKYPHSSNGWGSGYW	IGH	Liver	1	398	0.504148	199	0.252074	13
CKEWGAT#DYW	IGH	Liver	2	325	0.510428	162.5	0.255214	14
CARVVDS*APRYYYIDYW	IGH	Liver	1	102	0.129204	163.5	0.241289	14
CARVVDS*APRYYYIDYW	IGH	Liver	2	225	0.353374	163.5	0.241289	15
CARSYYDSYYGNNFDYW	IGH	Liver	1	359	0.454747	179.5	0.227373	15
CAKERL#IIIGFW	IGH	Liver	2	299	0.469594	149.5	0.234797	16
CERVVDSYAPRYYYIDYW	IGH	Liver	1	209	0.264741	155.5	0.212469	16
CERVVDSYAPRYYYIDYW	IGH	Liver	2	102	0.160196	155.5	0.212469	17
CAKVGVSYTYGYPPKDFDYW	IGH	Liver	1	306	0.387612	153	0.193806	17
CASWTTTIATPRGFFSTGGDYLDLW	IGH	Liver	1	306	0.387612	153	0.193806	17
CAKDITAGGIPLWNDYW	IGH	Liver	2	257	0.403631	128.5	0.201816	18
CAKMRAHYDSYYEADYW	IGH	Liver	1	294	0.372411	147	0.186206	19
CASAKGPTTIATTGR#W	IGH	Liver	2	235	0.369079	117.5	0.18454	19
CAKGHYDSYYGFEIDYW	IGH	Liver	2	231	0.362797	115.5	0.181398	20
CAKRTYYCIGDYCSPVGFDYW	IGH	Liver	1	284	0.359744	142	0.179872	20
CAKD*QRLRDTAIS##EYW	IGH	Liver	1	277	0.350877	138.5	0.175439	21
CARGSYCTGDYCSYFSYNFDYW	IGH	Liver	2	217	0.340809	108.5	0.170405	21
CGTTRRYYDSYAA#EYW	IGH	Liver	2	213	0.334527	106.5	0.167263	22
CASDPGGAYDSYYVDYLDLW	IGH	Liver	1	264	0.33441	132	0.167205	22
CAKEGFFRR*LLPLRRVYW	IGH	Liver	2	212	0.332956	106	0.166478	23
CAFSYYDS*EQEGYW	IGH	Liver	1	249	0.315409	124.5	0.157705	23
CAKDRAFSSNWYPESFDYW	IGH	Liver	2	211	0.331386	105.5	0.165693	24
CAKDRVYCTGDYCFNFPEYW	IGH	Liver	2	211	0.331386	105.5	0.165693	24
CAKARELQDCTGDYCSLLE#YW	IGH	Liver	1	247	0.312876	123.5	0.156438	24
CASL**QLVGL##DYW	IGH	Liver	1	246	0.311609	123	0.155805	25
CAREDYTYGYSYNLEYW	IGH	Liver	2	208	0.326674	104	0.163337	26
CAKEGYSSNWYALEYW	IGH	Liver	1	238	0.301476	119	0.150738	26
CAIGRGNCTGDYCFRRGQ##EYW	IGH	Liver	2	207	0.325104	103.5	0.162552	27
CAGHDSYYEYNLEYW	IGH	Liver	1	230	0.291342	115	0.145671	27
CAASYYDSYYRNFDYW	IGH	Liver	2	205	0.321963	102.5	0.160981	28
CAKMLWFFDYW	IGH	Liver	1	229	0.290075	114.5	0.145038	28
CAELTTPNTYGYRWTYWDYLDLW	IGH	Liver	2	204	0.320392	102	0.160196	29
CAKVGMYLVVEPNNFDYW	IGH	Liver	2	204	0.320392	102	0.160196	29
CVGIHMDT#FDYW	IGH	Liver	1	225	0.285009	112.5	0.142504	29
CGPLVVEFNLEYW	IGH	Liver	1	216	0.273608	108	0.136804	30
CRGGDSYYLDYW	IGH	Liver	2	203	0.318821	101.5	0.159411	31
CAKGVGTPEGDDLEYW	IGH	Liver	1	204	0.258408	102	0.129204	31
CARDYSHDDSYYGDYYGMDYW	IGH	Liver	1	204	0.258408	102	0.129204	31
CGKEFRDRKQYCTGDYCFNVGGEDYW	IGH	Liver	2	202	0.317251	101	0.158625	32
CAKDPPLIREPLKDSIVATEPFDYW	IGH	Liver	2	199	0.312539	99.5	0.15627	33
CSRVVDSYAPRYYYIDYW	IGH	Liver	1	25	0.0316676	84.5	0.128913	33
CAKSEGYCTGDYCFRLYFDYW	IGH	Liver	2	190	0.298404	95	0.149202	34
CARVVDSYAPRYYYIYYW	IGH	Liver	1	196	0.248274	98.5	0.124922	34
CANSWDYDSYYVRDYW	IGH	Liver	2	188	0.295263	94	0.147632	35
CAKFPSGWGFSNLEYW	IGH	Liver	1	197	0.249541	98.5	0.12477	35
CAKATYYCTGDYCFNGFDYW	IGH	Liver	2	184	0.288981	92	0.144491	36
CAKHYDSYYLPEYW	IGH	Liver	1	172	0.217873	86	0.108937	36
CAARPAFYTYGYPNFDYW	IGH	Liver	2	179	0.281128	89.5	0.140564	37
CARVVDSYAPRYYYIEYW	IGH	Liver	1	124	0.157071	80	0.106806	37
CAKDIDSYYAKGAFGYW	IGH	Liver	2	178	0.279558	89	0.139779	38
CANPGYWGFDYW	IGH	Liver	1	164	0.20774	82	0.10387	38
CLNPPGLDNFDYW	IGH	Liver	2	174	0.273276	87	0.136638	39
CARVVDSYAPCYYYIDYW	IGH	Liver	1	81	0.102603	69.5	0.0968475	39
CAKDLNPAWDYDSSVRLELWGYNFDYW	IGH	Liver	2	173	0.271705	86.5	0.135852	40
CAKFAYDSYYEGHYLDLW	IGH	Liver	1	148	0.187472	74	0.0937361	40
CAKDWWVLLYW*L#VFGYW	IGH	Liver	2	169	0.265423	84.5	0.132711	41
CAKERPGRTPYDSDSST##EYW	IGH	Liver	1	145	0.183672	72.5	0.0918361	41
CAKTGLDYDSYPNNLEYW	IGH	Liver	1	145	0.183672	72.5	0.0918361	41
CSRVVDSYAPRYYYIDYW	IGH	Liver	2	144	0.226159	84.5	0.128913	42
CAGDWITTGTGGFDDYW	IGH	Liver	2	164	0.25757	82	0.128785	43
CAGWVGFPNYGMDYW	IGH	Liver	1	134	0.169738	67	0.0848692	43
CAKESPGVIVATGSLWVAYGMDYW	IGH	Liver	2	160	0.251288	80	0.125644	44
CARDYLAPGDYDSYYAPYYYGMDYW	IGH	Liver	2	160	0.251288	80	0.125644	44
CVRVVDSYAPRYYYIDYW	IGH	Liver	1	117	0.148204	64.5	0.0835255	44
CARVVYSYAPRYYYIDYW	IGH	Liver	1	81	0.102603	61	0.0834978	45
CARVVDSYAPRYYYIYYW	IGH	Liver	2	1	0.00157055	98.5	0.124922	46
CARVVDSYPPRYYYIDYW	IGH	Liver	1	127	0.160871	64	0.081221	46
CVKGLGYYDSYPLDDYLELW	IGH	Liver	2	156	0.245006	78	0.122503	47
CARVVDSYAPHYYYIDYW	IGH	Liver	1	5	0.00633352	52	0.0809089	47
CAGATYYCTGDYCFGGEPGYW	IGH	Liver	2	155	0.243435	77.5	0.121718	48
CARVGYLNAFGYW	IGH	Liver	2	155	0.243435	77.5	0.121718	48
CTKGGYTVEYW	IGH	Liver	1	120	0.152005	60	0.0760023	48
CARVVDRYAPRYYYIDYW	IGH	Liver	1	115	0.145671	57.5	0.0728355	49
CAKLGSSGWGYNNVDYW	IGH	Liver	2	148	0.232441	74	0.116221	50
CARVVDSNAPRYYYIDYW	IGH	Liver	1	3	0.00380011	46	0.0717895	50
CASRTCYCTGE*VRRYW	IGH	Liver	2	139	0.218306	69.5	0.109153	51
CARVVDSYDPRYYYIDYW	IGH	Liver	1	49	0.0620685	42	0.0585189	51
CARVVDSYAPRYYYIEYW	IGH	Liver	2	36	0.0565398	80	0.106806	52
CARVFDSYAPRYYYIDYW	IGH	Liver	1	81	0.102603	40.5	0.0513015	52
CAKDRDSNWWEEDGMDYW	IGH	Liver	2	129	0.202601	64.5	0.1013	53
CARVVDSYTPRYYYIDYW	IGH	Liver	1	68	0.0861359	38.5	0.0501354	53
CAKWAGPWDSYYAGMDYW	IGH	Liver	2	124	0.194748	62	0.097374	54
CGRVVDSYAPRYYYIDYW	IGH	Liver	1	3	0.00380011	23	0.0356669	54
CARVVDSYAPCYYYIDYW	IGH	Liver	2	58	0.0910918	69.5	0.0968475	55
CAKDVLAGTGGMDYW	IGH	Liver	1	51	0.0646019	25.5	0.032301	55
CVRVVDSYAPRYYYIDYW	IGH	Liver	2	12	0.0188466	64.5	0.0835255	56
CAKEGGLR*LLW#AFGYW	IGH	Liver	1	39	0.0494015	19.5	0.0247007	56
CARVVYSYAPRYYYIDYW	IGH	Liver	2	41	0.0643925	61	0.0834978	57
CAVVPDSSNWYSAWDAFGYW	IGH	Liver	1	29	0.0367344	14.5	0.0183672	57
CAAVFLGDTYVADGMDYW	IGH	Liver	2	106	0.166478	53	0.0832391	58
CAKD*QRLRDTAI##IEYW	IGH	Liver	1	25	0.0316676	12.5	0.0158338	58
CARVVDSYPPRYYYIDYW	IGH	Liver	2	1	0.00157055	64	0.081221	59
CATVVDSYAPRYYYIDYW	IGH	Liver	1	18	0.0228007	9.5	0.0121856	59
CARVVDSYAPHYYYIDYW	IGH	Liver	2	99	0.155484	52	0.0809089	60
CARAVDSYAPRYYYIDYW	IGH	Liver	1	8	0.0101336	8	0.011349	60
CAKDLGSYYSAPFDYW	IGH	Liver	2	103	0.161767	51.5	0.0808833	61
CARVVDSYAPRYYYMDYW	IGH	Liver	1	11	0.0139338	8	0.0108932	61
CANLGDIWIPDFDYW	IGH	Liver	2	97	0.152343	48.5	0.0761716	62
CARVVDSYAPRYYYIGYW	IGH	Liver	1	11	0.0139338	7.5	0.010108	62
CARVVDSYSPRYYYIDYW	IGH	Liver	2	93	0.146061	46.5	0.0730305	63
CARVVDSYAPRYYYTDYW	IGH	Liver	1	5	0.00633352	6.5	0.00944896	63
CARVVDSNAPRYYYIDYW	IGH	Liver	2	89	0.139779	46	0.0717895	64
CARVVDSCAPRYYYIDYW	IGH	Liver	1	6	0.00760023	6.5	0.00929704	64
CARVVDSYDPRYYYIDYW	IGH	Liver	2	35	0.0549692	42	0.0585189	65
CARVVNSYAPRYYYIDYW	IGH	Liver	1	7	0.00886693	6.5	0.00914511	65
CASDSPLGYYGMDYW	IGH	Liver	2	71	0.111509	35.5	0.0557545	66
CARVVDSHAPRYYYIDYW	IGH	Liver	1	4	0.00506682	6	0.00881561	66
CLRWIIVF#YW	IGH	Liver	2	67	0.105227	33.5	0.0526134	67
CARVADSYAPRYYYIDYW	IGH	Liver	1	7	0.00886693	5.5	0.00757456	67
CARVVDSYTPRYYYIDYW	IGH	Liver	2	9	0.0141349	38.5	0.0501354	68
CARVVDGYAPRYYYIDYW	IGH	Liver	1	8	0.0101336	5.5	0.00742264	68
CARVVVSYAPRYYYIDYW	IGH	Liver	1	8	0.0101336	5.5	0.00742264	68
CAKGGAFYDS*YGGSAFG*W	IGH	Liver	2	55	0.0863802	27.5	0.0431901	69
CGRVVDSYAPRYYYIDYW	IGH	Liver	2	43	0.0675336	23	0.0356669	70
CARVIDSYAPRYYYIDYW	IGH	Liver	1	5	0.00633352	5	0.00709313	70
CAKATPGDSYFPVPVFDYW	IGH	Liver	2	40	0.062822	20	0.031411	71
CARIVDSYAPRYYYIDYW	IGH	Liver	1	6	0.00760023	5	0.00694121	71
CARVVDSYAH#YYYIDYW	IGH	Liver	1	6	0.00760023	5	0.00694121	71
CARVVDSYAPRHYYIDYW	IGH	Liver	1	6	0.00760023	5	0.00694121	71
CARVVDSYAPRYYYKDYW	IGH	Liver	1	6	0.00760023	5	0.00694121	71
CTRVVDSYAPRYYYIDYW	IGH	Liver	1	6	0.00760023	5	0.00694121	71
CARVLDSYAPRYYYIDYW	IGH	Liver	2	39	0.0612514	19.5	0.0306257	72
CAKERL**L#GFW	IGH	Liver	2	28	0.0439754	14	0.0219877	73
CAKGERYDSYYDGMDYW	IGH	Liver	2	25	0.0392637	12.5	0.0196319	74
CATLLSTCDYCPHDYLDLW	IGH	Liver	2	17	0.0266993	8.5	0.0133497	75
CPRVVDSYAPRYYYIDYW	IGH	Liver	2	16	0.0251288	8	0.0125644	76
CARVVDSYAPRFYYIDYW	IGH	Liver	1	8	0.0101336	5	0.00663737	76
CATVVDSYAPRYYYIDYW	IGH	Liver	2	1	0.00157055	9.5	0.0121856	77
CARFVDSYAPRYYYIDYW	IGH	Liver	1	3	0.00380011	4	0.00582643	77
CARAVDSYAPRYYYIDYW	IGH	Liver	2	8	0.0125644	8	0.011349	78
CARVVDSYAPRYCYIDYW	IGH	Liver	1	4	0.00506682	4	0.00567451	78
CARVVDSYAPRYHYIDYW	IGH	Liver	1	4	0.00506682	4	0.00567451	78
CARVVDSYAPRYYYMDYW	IGH	Liver	2	5	0.00785275	8	0.0108932	79
CARVVDSYAPRYYYIGYW	IGH	Liver	2	4	0.0062822	7.5	0.010108	80
CARVVDSYAPRCYYIDYW	IGH	Liver	1	5	0.00633352	4	0.00552259	80
CARVVDSYAPRYYYIDHW	IGH	Liver	1	5	0.00633352	4	0.00552259	80
CARVVDSYAPRYYYTDYW	IGH	Liver	2	8	0.0125644	6.5	0.00944896	81
CARVVDSCAPRYYYIDYW	IGH	Liver	2	7	0.0109938	6.5	0.00929704	82
CARVVDSYASRYYYIDYW	IGH	Liver	1	6	0.00760023	4	0.00537066	82
CARVVNSYAPRYYYIDYW	IGH	Liver	2	6	0.00942329	6.5	0.00914511	83
CARVVDSYATRYYYIDYW	IGH	Liver	1	3	0.00380011	3.5	0.00504116	83
CARVVDSHAPRYYYIDYW	IGH	Liver	2	8	0.0125644	6	0.00881561	84
CARVVDSYALRYYYIDYW	IGH	Liver	1	4	0.00506682	3.5	0.00488923	84
CARVADSYAPRYYYIDYW	IGH	Liver	2	4	0.0062822	5.5	0.00757456	85
CARVVDSYAP##TII*TIW	IGH	Liver	1	5	0.00633352	3.5	0.00473731	85
CARVVDGYAPRYYYIDYW	IGH	Liver	2	3	0.00471165	5.5	0.00742264	86
CARVVVSYAPRYYYIDYW	IGH	Liver	2	3	0.00471165	5.5	0.00742264	86
CARVVDSYAPRYYYINYW	IGH	Liver	1	1	0.0012667	3	0.00455972	86
CARVVDSYAPRYY*IDYW	IGH	Liver	1	3	0.00380011	3	0.00425588	87
CARVVDSYAPRYYCIDYW	IGH	Liver	1	3	0.00380011	3	0.00425588	87
CARVIDSYAPRYYYIDYW	IGH	Liver	2	5	0.00785275	5	0.00709313	88
CARIVDSYAPRYYYIDYW	IGH	Liver	2	4	0.0062822	5	0.00694121	89
CARVVDSYAH#YYYIDYW	IGH	Liver	2	4	0.0062822	5	0.00694121	89
CARVVDSYAPRHYYIDYW	IGH	Liver	2	4	0.0062822	5	0.00694121	89
CARVVDSYAPRYYYKDYW	IGH	Liver	2	4	0.0062822	5	0.00694121	89
CTRVVDSYAPRYYYIDYW	IGH	Liver	2	4	0.0062822	5	0.00694121	89
CAKVVDSYAPRYYYIDYW	IGH	Liver	1	4	0.00506682	3	0.00410396	89
CAWVVDSYAPRYYYIDYW	IGH	Liver	1	4	0.00506682	3	0.00410396	89
CAGVVDSYAPRYYYIDYW	IGH	Liver	1	6	0.00760023	3	0.00380011	91
CARVVDSYAPR*YYIDYW	IGH	Liver	1	2	0.00253341	2.5	0.00362253	92
CARVVDNYAPRYYYIDYW	IGH	Liver	1	3	0.00380011	2.5	0.00347061	93
CARVVDSYAP#LLYIDYW	IGH	Liver	1	3	0.00380011	2.5	0.00347061	93
CARVVDSYAPRY*YIDYW	IGH	Liver	1	3	0.00380011	2.5	0.00347061	93
CARVVDSYAPRFYYIDYW	IGH	Liver	2	2	0.0031411	5	0.00663737	94
CARFVDSYAPRYYYIDYW	IGH	Liver	2	5	0.00785275	4	0.00582643	95
CARVVDSYAPRYCYIDYW	IGH	Liver	2	4	0.0062822	4	0.00567451	96
CARVVDSYAPRYHYIDYW	IGH	Liver	2	4	0.0062822	4	0.00567451	96
CARVVDSYAPRYYFIDYW	IGH	Liver	1	4	0.00506682	2.5	0.00331868	96
CARVVDSYAPRYYYIDFW	IGH	Liver	1	4	0.00506682	2.5	0.00331868	96
CARVVDSYAPRCYYIDYW	IGH	Liver	2	3	0.00471165	4	0.00552259	98
CARVVDSYAPRYYYIDHW	IGH	Liver	2	3	0.00471165	4	0.00552259	98
CARVDDSYAPRYYYIDYW	IGH	Liver	1	5	0.00633352	2.5	0.00316676	98
CARVVDSYAQRYYYIDYW	IGH	Liver	1	5	0.00633352	2.5	0.00316676	98
CARVVDSYASRYYYIDYW	IGH	Liver	2	2	0.0031411	4	0.00537066	100
CARVVDSYAPRYYYIVYW	IGH	Liver	1	1	0.0012667	2	0.00298918	100
CARVVGSYAPRYYYIDYW	IGH	Liver	1	1	0.0012667	2	0.00298918	100
CARVVDSYATRYYYIDYW	IGH	Liver	2	4	0.0062822	3.5	0.00504116	101
CARVVDSYALRYYYIDYW	IGH	Liver	2	3	0.00471165	3.5	0.00488923	102
CARVVDSYAPRYYHIDYW	IGH	Liver	1	2	0.00253341	2	0.00283725	102
CARVVDSYAPRYYYLDYW	IGH	Liver	1	2	0.00253341	2	0.00283725	102
CARVVDSYAP##TII*TIW	IGH	Liver	2	2	0.0031411	3.5	0.00473731	103
CARVVDSYAPRYYYINYW	IGH	Liver	2	5	0.00785275	3	0.00455972	104
CARVVDSYAPRYYYID*W	IGH	Liver	1	3	0.00380011	2	0.00268533	104
CARVVDSYAPRYY*IDYW	IGH	Liver	2	3	0.00471165	3	0.00425588	105
CARVVDSYAPRYYCIDYW	IGH	Liver	2	3	0.00471165	3	0.00425588	105
CARVVDSYAP#YYYIDYW	IGH	Liver	1	1	0.0012667	1.5	0.0022039	105
CARVVDSYVPRYYYIDYW	IGH	Liver	1	1	0.0012667	1.5	0.0022039	105
CAKVVDSYAPRYYYIDYW	IGH	Liver	2	2	0.0031411	3	0.00410396	107
CAWVVDSYAPRYYYIDYW	IGH	Liver	2	2	0.0031411	3	0.00410396	107
CARDVDSYAPRYYYIDYW	IGH	Liver	1	2	0.00253341	1.5	0.00205198	107
CARVVDSYAPRYYYIDCW	IGH	Liver	1	2	0.00253341	1.5	0.00205198	107
CARVVDSYAPRYYYVDYW	IGH	Liver	1	2	0.00253341	1.5	0.00205198	107
CASVVDSYAPRYYYIDYW	IGH	Liver	1	2	0.00253341	1.5	0.00205198	107
CARVVDSYAPR*YYIDYW	IGH	Liver	2	3	0.00471165	2.5	0.00362253	109
CARVVDNYAPRYYYIDYW	IGH	Liver	2	2	0.0031411	2.5	0.00347061	110
CARVVDSYAP#LLYIDYW	IGH	Liver	2	2	0.0031411	2.5	0.00347061	110
CARVVDSYAPRY*YIDYW	IGH	Liver	2	2	0.0031411	2.5	0.00347061	110
CARVVESYAPRYYYIDYW	IGH	Liver	1	3	0.00380011	1.5	0.00190006	111
CARSSIATPH#YYYIDYW	IGH	Liver	1	1	0.0012667	1	0.00141863	112
CARVVDSYAPR#YYIDYW	IGH	Liver	1	1	0.0012667	1	0.00141863	112
CARVVDSYAPRYFYIDYW	IGH	Liver	1	1	0.0012667	1	0.00141863	112
CARVVDSYAPRYNYIDYW	IGH	Liver	1	1	0.0012667	1	0.00141863	112
CARVVDSYAPRYYYIDNW	IGH	Liver	1	1	0.0012667	1	0.00141863	112
CARVVDSYAPRYYYRDYW	IGH	Liver	1	1	0.0012667	1	0.00141863	112
CARVVDSYAPRYYFIDYW	IGH	Liver	2	1	0.00157055	2.5	0.00331868	113
CARVVDSYAPRYYYIDFW	IGH	Liver	2	1	0.00157055	2.5	0.00331868	113
CVSAS#LW	IGH	Liver	2	4	0.0062822	2	0.0031411	115
CARVVDSYAPRYYYIVYW	IGH	Liver	2	3	0.00471165	2	0.00298918	116
CARVVGSYAPRYYYIDYW	IGH	Liver	2	3	0.00471165	2	0.00298918	116
CARVVDSYAPRYYHIDYW	IGH	Liver	2	2	0.0031411	2	0.00283725	118
CARVVDSYAPRYYYLDYW	IGH	Liver	2	2	0.0031411	2	0.00283725	118
CAKDDGDYYEVHNFDYW	IGH	Liver	1	2	0.00253341	1	0.0012667	118
CARVVDSFAPRYYYIDYW	IGH	Liver	1	2	0.00253341	1	0.0012667	118
CARVVHSYAPRYYYIDYW	IGH	Liver	1	2	0.00253341	1	0.0012667	118
CAWGLAYFDQW	IGH	Liver	1	2	0.00253341	1	0.0012667	118
CKE*LHNCILSLRS#W	IGH	Liver	1	2	0.00253341	1	0.0012667	118
CARVVDSYAPRYYYID*W	IGH	Liver	2	1	0.00157055	2	0.00268533	120
CAKIGYDSYTMDFDYW	IGH	Liver	2	3	0.00471165	1.5	0.00235582	121
CARVDSYAPRYYYIDYW	IGH	Liver	2	3	0.00471165	1.5	0.00235582	121
CARVVDSYAP#YYYIDYW	IGH	Liver	2	2	0.0031411	1.5	0.0022039	123
CARVVDSYVPRYYYIDYW	IGH	Liver	2	2	0.0031411	1.5	0.0022039	123
CA*HYDSYYLPEYW	IGH	Liver	1	1	0.0012667	0.5	0.000633352	123
CAERTYYCIGDYCSPVGFDYW	IGH	Liver	1	1	0.0012667	0.5	0.000633352	123
CAGELEGPRVHSSGSPNWFYYW	IGH	Liver	1	1	0.0012667	0.5	0.000633352	123
CAGHDSYYEYNLEHW	IGH	Liver	1	1	0.0012667	0.5	0.000633352	123
CAHGGDWYREYLEYW	IGH	Liver	1	1	0.0012667	0.5	0.000633352	123
CAIHDTYDSGAGYW	IGH	Liver	1	1	0.0012667	0.5	0.000633352	123
CAKCDDSYYANWFYYW	IGH	Liver	1	1	0.0012667	0.5	0.000633352	123
CAKD*QRLRDTAISY#EYW	IGH	Liver	1	1	0.0012667	0.5	0.000633352	123
CAKDFDYW	IGH	Liver	1	1	0.0012667	0.5	0.000633352	123
CAKDPGIVATDPSW	IGH	Liver	1	1	0.0012667	0.5	0.000633352	123
CAKDPGIVATDRRW	IGH	Liver	1	1	0.0012667	0.5	0.000633352	123
CAKDPHPVYGYGEYNFDYW	IGH	Liver	1	1	0.0012667	0.5	0.000633352	123
CAKDPIRDNG*EIEYW	IGH	Liver	1	1	0.0012667	0.5	0.000633352	123
CAKDPIRDNGWEIGYW	IGH	Liver	1	1	0.0012667	0.5	0.000633352	123
CAKDPSPFDYW	IGH	Liver	1	1	0.0012667	0.5	0.000633352	123
CAKDVDQDSDTDRLDYW	IGH	Liver	1	1	0.0012667	0.5	0.000633352	123
CAKEGVATGPDFDYW	IGH	Liver	1	1	0.0012667	0.5	0.000633352	123
CAKGVGTPEGDDFEYW	IGH	Liver	1	1	0.0012667	0.5	0.000633352	123
CAKGVSGSNWDFDYW	IGH	Liver	1	1	0.0012667	0.5	0.000633352	123
CAKRDYDSYYAFDYW	IGH	Liver	1	1	0.0012667	0.5	0.000633352	123
CAKRHSYYASYYEIDYW	IGH	Liver	1	1	0.0012667	0.5	0.000633352	123
CAKRTYYCIGDTVRRW#FDYW	IGH	Liver	1	1	0.0012667	0.5	0.000633352	123
CAKRTYYCISDYCSPVGFDYW	IGH	Liver	1	1	0.0012667	0.5	0.000633352	123
CAKVDDNTKPYVTGYNFDYW	IGH	Liver	1	1	0.0012667	0.5	0.000633352	123
CAKVEVSYTYGYPPKDFDYW	IGH	Liver	1	1	0.0012667	0.5	0.000633352	123
CAKVGVSYTYGYPPEDFDYW	IGH	Liver	1	1	0.0012667	0.5	0.000633352	123
CAKVGVSYTYGYPPTDFDYW	IGH	Liver	1	1	0.0012667	0.5	0.000633352	123
CAKVSVDS**NEYW	IGH	Liver	1	1	0.0012667	0.5	0.000633352	123
CAKYPHSSKGWGSGYW	IGH	Liver	1	1	0.0012667	0.5	0.000633352	123
CAKYPHSSNGWGPGYW	IGH	Liver	1	1	0.0012667	0.5	0.000633352	123
CAKYPHSSNGWGSRYW	IGH	Liver	1	1	0.0012667	0.5	0.000633352	123
CAMVVDNYAPRYYYIDYW	IGH	Liver	1	1	0.0012667	0.5	0.000633352	123
CAMVVDSYAP#LLYIDYW	IGH	Liver	1	1	0.0012667	0.5	0.000633352	123
CANLYGDIWIPTSDYW	IGH	Liver	1	1	0.0012667	0.5	0.000633352	123
CANYYDSGNAFGYW	IGH	Liver	1	1	0.0012667	0.5	0.000633352	123
CARDYSHDNSYYGDYYGMDYW	IGH	Liver	1	1	0.0012667	0.5	0.000633352	123
CARFYGNSPAYW	IGH	Liver	1	1	0.0012667	0.5	0.000633352	123
CARLRDYYITTGPFDYW	IGH	Liver	1	1	0.0012667	0.5	0.000633352	123
CARLVDSYAPRYYYIDYW	IGH	Liver	1	1	0.0012667	0.5	0.000633352	123
CARPSTIGNW	IGH	Liver	1	1	0.0012667	0.5	0.000633352	123
CARSYYDSYFGNNFDYW	IGH	Liver	1	1	0.0012667	0.5	0.000633352	123
CARSYYESYYGNNFDYW	IGH	Liver	1	1	0.0012667	0.5	0.000633352	123
CARVGESYAPRYYYIDYW	IGH	Liver	1	1	0.0012667	0.5	0.000633352	123
CARVVDRYASRYYYIDYW	IGH	Liver	1	1	0.0012667	0.5	0.000633352	123
CARVVDS*APRCYYIDYW	IGH	Liver	1	1	0.0012667	0.5	0.000633352	123
CARVVDSDETSYD*IEYW	IGH	Liver	1	1	0.0012667	0.5	0.000633352	123
CARVVDSYAP#LLFIDYW	IGH	Liver	1	1	0.0012667	0.5	0.000633352	123
CARVVDSYAPRYDYIDYW	IGH	Liver	1	1	0.0012667	0.5	0.000633352	123
CARVVDSYAPRYYEIDYW	IGH	Liver	1	1	0.0012667	0.5	0.000633352	123
CARVVDSYAPRYYFIDHW	IGH	Liver	1	1	0.0012667	0.5	0.000633352	123
CARVVDSYARRYYYIDYW	IGH	Liver	1	1	0.0012667	0.5	0.000633352	123
CASAMYYCTGDYCSFDYW	IGH	Liver	1	1	0.0012667	0.5	0.000633352	123
CASDPGGACDSYYVDYLDLW	IGH	Liver	1	1	0.0012667	0.5	0.000633352	123
CASL**QLVGL##DFW	IGH	Liver	1	1	0.0012667	0.5	0.000633352	123
CASS**QLVGL##DYW	IGH	Liver	1	1	0.0012667	0.5	0.000633352	123
CASWTTTIATPRGFFQRG#DYLDLW	IGH	Liver	1	1	0.0012667	0.5	0.000633352	123
CATSVYDSDSFPLEYW	IGH	Liver	1	1	0.0012667	0.5	0.000633352	123
CESDPGGAYDSYYVDYLDLW	IGH	Liver	1	1	0.0012667	0.5	0.000633352	123
CGKGVAHYYDGSYPVEG#YDMDYW	IGH	Liver	1	1	0.0012667	0.5	0.000633352	123
CGKSEYGLGLEYW	IGH	Liver	1	1	0.0012667	0.5	0.000633352	123
CGRVVDSYAPRYYYIEYW	IGH	Liver	1	1	0.0012667	0.5	0.000633352	123
CGTTADNYRALDFLFDYW	IGH	Liver	1	1	0.0012667	0.5	0.000633352	123
CLVRLSASLLV#W	IGH	Liver	1	1	0.0012667	0.5	0.000633352	123
CPRSYYDSYYGNNFDYW	IGH	Liver	1	1	0.0012667	0.5	0.000633352	123
CSPLVVEFNLEYW	IGH	Liver	1	1	0.0012667	0.5	0.000633352	123
CTFSYYDS*EQEGYW	IGH	Liver	1	1	0.0012667	0.5	0.000633352	123
CTNDFRSW	IGH	Liver	1	1	0.0012667	0.5	0.000633352	123
CTVAEYSSNWGGWDYW	IGH	Liver	1	1	0.0012667	0.5	0.000633352	123
CVDTYGYVLGGMDYW	IGH	Liver	1	1	0.0012667	0.5	0.000633352	123
CVGIHMDTY#DYW	IGH	Liver	1	1	0.0012667	0.5	0.000633352	123
CVLAYGELGLEYW	IGH	Liver	1	1	0.0012667	0.5	0.000633352	123
CVRPLNVGPDGYRIPD#FDYW	IGH	Liver	1	1	0.0012667	0.5	0.000633352	123
CVRVVDSYAPHYYYIDYW	IGH	Liver	1	1	0.0012667	0.5	0.000633352	123
CVSA#LW	IGH	Liver	1	1	0.0012667	0.5	0.000633352	123
CVSAFLCVPHE*TKIKKKSNYYWRVCW	IGH	Liver	1	1	0.0012667	0.5	0.000633352	123
CVSAFLW	IGH	Liver	1	1	0.0012667	0.5	0.000633352	123
CVSASL#LW	IGH	Liver	1	1	0.0012667	0.5	0.000633352	123
CVSASVCLS*RNK*##W	IGH	Liver	1	1	0.0012667	0.5	0.000633352	123
CVTGAFDHW	IGH	Liver	1	1	0.0012667	0.5	0.000633352	123
CARDVDSYAPRYYYIDYW	IGH	Liver	2	1	0.00157055	1.5	0.00205198	125
CARVVDSYAPRYYYIDCW	IGH	Liver	2	1	0.00157055	1.5	0.00205198	125
CARVVDSYAPRYYYVDYW	IGH	Liver	2	1	0.00157055	1.5	0.00205198	125
CASVVDSYAPRYYYIDYW	IGH	Liver	2	1	0.00157055	1.5	0.00205198	125
CAKDGENLEYW	IGH	Liver	2	2	0.0031411	1	0.00157055	129
CARVVDSYAP#LLLYRLW	IGH	Liver	2	2	0.0031411	1	0.00157055	129
CASCDDVLLYWCFDYW	IGH	Liver	2	2	0.0031411	1	0.00157055	129
CARSSIATPH#YYYIDYW	IGH	Liver	2	1	0.00157055	1	0.00141863	132
CARVVDSYAPR#YYIDYW	IGH	Liver	2	1	0.00157055	1	0.00141863	132
CARVVDSYAPRYFYIDYW	IGH	Liver	2	1	0.00157055	1	0.00141863	132
CARVVDSYAPRYNYIDYW	IGH	Liver	2	1	0.00157055	1	0.00141863	132
CARVVDSYAPRYYYIDNW	IGH	Liver	2	1	0.00157055	1	0.00141863	132
CARVVDSYAPRYYYRDYW	IGH	Liver	2	1	0.00157055	1	0.00141863	132
CA*WAGPWDSYYAGMDYW	IGH	Liver	2	1	0.00157055	0.5	0.000785275	138
CAAVFLGDTYVAEGMDYW	IGH	Liver	2	1	0.00157055	0.5	0.000785275	138
CAAVPYDSYYVAVEYW	IGH	Liver	2	1	0.00157055	0.5	0.000785275	138
CAEDRAFSSNWYPESFDYW	IGH	Liver	2	1	0.00157055	0.5	0.000785275	138
CAEDRVYCTGDYCFNFPEYW	IGH	Liver	2	1	0.00157055	0.5	0.000785275	138
CAESEGYCTGDYCFRLYFDYW	IGH	Liver	2	1	0.00157055	0.5	0.000785275	138
CAGATYFCTGDYCFGGEPGYW	IGH	Liver	2	1	0.00157055	0.5	0.000785275	138
CAGEFDDYW	IGH	Liver	2	1	0.00157055	0.5	0.000785275	138
CAIGRGDCTGDYCFRRGQ##EYW	IGH	Liver	2	1	0.00157055	0.5	0.000785275	138
CAIGRGNCTGDYCFRRGQ##ECW	IGH	Liver	2	1	0.00157055	0.5	0.000785275	138
CAIGTCYCTGE*VCSYW	IGH	Liver	2	1	0.00157055	0.5	0.000785275	138
CAKAPNSGYYDSDIAGGMDYW	IGH	Liver	2	1	0.00157055	0.5	0.000785275	138
CAKATPGDSYFPVP#FDYW	IGH	Liver	2	1	0.00157055	0.5	0.000785275	138
CAKD#NFDYW	IGH	Liver	2	1	0.00157055	0.5	0.000785275	138
CAKDDDSYYGWVDNLEYW	IGH	Liver	2	1	0.00157055	0.5	0.000785275	138
CAKDIDSCYAKGAFGYW	IGH	Liver	2	1	0.00157055	0.5	0.000785275	138
CAKDLLECTGDYCFTAGMDYW	IGH	Liver	2	1	0.00157055	0.5	0.000785275	138
CAKDLNPAWDYDSSVRLELWGCNFDYW	IGH	Liver	2	1	0.00157055	0.5	0.000785275	138
CAKDNIYGYVSSYPFDYW	IGH	Liver	2	1	0.00157055	0.5	0.000785275	138
CAKDPPLIREPLKNSIVATEPFDYW	IGH	Liver	2	1	0.00157055	0.5	0.000785275	138
CAKDPPLIRGPLKDSIVATEPFDYW	IGH	Liver	2	1	0.00157055	0.5	0.000785275	138
CAKDQGRDFYIPNLYIHMDTSLNLEYW	IGH	Liver	2	1	0.00157055	0.5	0.000785275	138
CAKDRDSNWWEEVGMDYW	IGH	Liver	2	1	0.00157055	0.5	0.000785275	138
CAKDRVYCTGDYCLNFPEYW	IGH	Liver	2	1	0.00157055	0.5	0.000785275	138
CAKDSDYYAMDYW	IGH	Liver	2	1	0.00157055	0.5	0.000785275	138
CAKDWWVLLYW*L#VFGCW	IGH	Liver	2	1	0.00157055	0.5	0.000785275	138
CAKDWWVLLYW*LLFS#YW	IGH	Liver	2	1	0.00157055	0.5	0.000785275	138
CAKEAEAYREWDYW	IGH	Liver	2	1	0.00157055	0.5	0.000785275	138
CAKEATTIAIDFDYW	IGH	Liver	2	1	0.00157055	0.5	0.000785275	138
CAKEGRRNTVLVITV*RPGNPC#EYW	IGH	Liver	2	1	0.00157055	0.5	0.000785275	138
CAKEPVHIPTAWD#GMDYW	IGH	Liver	2	1	0.00157055	0.5	0.000785275	138
CAKGDFDWQYYDSYGDLEYW	IGH	Liver	2	1	0.00157055	0.5	0.000785275	138
CAKGDGSYYSYGMDYW	IGH	Liver	2	1	0.00157055	0.5	0.000785275	138
CAKGDLDWQYYESYGDLEYW	IGH	Liver	2	1	0.00157055	0.5	0.000785275	138
CAKGPSSGYYDSDIAGGMDYW	IGH	Liver	2	1	0.00157055	0.5	0.000785275	138
CAKGSGIVLVVGEGFDYW	IGH	Liver	2	1	0.00157055	0.5	0.000785275	138
CAKGSPGVIVATGSLWVAYGMDYW	IGH	Liver	2	1	0.00157055	0.5	0.000785275	138
CAKGSPRWLSPCFEYW	IGH	Liver	2	1	0.00157055	0.5	0.000785275	138
CAKGVLDWQYYDSYGDLEYW	IGH	Liver	2	1	0.00157055	0.5	0.000785275	138
CAKLASGTVENW	IGH	Liver	2	1	0.00157055	0.5	0.000785275	138
CAKLEAESYYDSYYVGWEYW	IGH	Liver	2	1	0.00157055	0.5	0.000785275	138
CAKLGSSGWGYSNVDYW	IGH	Liver	2	1	0.00157055	0.5	0.000785275	138
CAKQGDSCYEAEYW	IGH	Liver	2	1	0.00157055	0.5	0.000785275	138
CAKQVSRSSRYMTKFDPYAMDDW	IGH	Liver	2	1	0.00157055	0.5	0.000785275	138
CAKSEGYCTGDYCYRLYFDYW	IGH	Liver	2	1	0.00157055	0.5	0.000785275	138
CAKYTYGYGDYLDLW	IGH	Liver	2	1	0.00157055	0.5	0.000785275	138
CANLGDIWIP#FDYW	IGH	Liver	2	1	0.00157055	0.5	0.000785275	138
CANSGTFTLEAGIYDYW	IGH	Liver	2	1	0.00157055	0.5	0.000785275	138
CANSSPLYWSPVGFDYW	IGH	Liver	2	1	0.00157055	0.5	0.000785275	138
CANSWDYDSYYARDYW	IGH	Liver	2	1	0.00157055	0.5	0.000785275	138
CANSWDYDSYYVRDHW	IGH	Liver	2	1	0.00157055	0.5	0.000785275	138
CANWAGMDYW	IGH	Liver	2	1	0.00157055	0.5	0.000785275	138
CAPDYYGMDYW	IGH	Liver	2	1	0.00157055	0.5	0.000785275	138
CAQDSYVAW	IGH	Liver	2	1	0.00157055	0.5	0.000785275	138
CARAVDNYAPRYYYIDYW	IGH	Liver	2	1	0.00157055	0.5	0.000785275	138
CARDHLAPGDYDSYYAPYYYGMDYW	IGH	Liver	2	1	0.00157055	0.5	0.000785275	138
CARDRGVYFDLW	IGH	Liver	2	1	0.00157055	0.5	0.000785275	138
CARDTDDSLVPNLDFW	IGH	Liver	2	1	0.00157055	0.5	0.000785275	138
CARDYLAPGDYDSNYAPYYYGMDYW	IGH	Liver	2	1	0.00157055	0.5	0.000785275	138
CAREGGFDTYYFGGLEYW	IGH	Liver	2	1	0.00157055	0.5	0.000785275	138
CARGDYTYGYSYNLEYW	IGH	Liver	2	1	0.00157055	0.5	0.000785275	138
CARGGESDAQRY*EIDYW	IGH	Liver	2	1	0.00157055	0.5	0.000785275	138
CARGSYCTDDYCSYFSYNFDYW	IGH	Liver	2	1	0.00157055	0.5	0.000785275	138
CARPYSSSWYETGVFDYW	IGH	Liver	2	1	0.00157055	0.5	0.000785275	138
CARQGDSYYEAEYW	IGH	Liver	2	1	0.00157055	0.5	0.000785275	138
CARSSPFLPSVYQA#W	IGH	Liver	2	1	0.00157055	0.5	0.000785275	138
CARSYYDSCYFFGSSTLALEYW	IGH	Liver	2	1	0.00157055	0.5	0.000785275	138
CARSYYDSHYFFGSSTLALEYW	IGH	Liver	2	1	0.00157055	0.5	0.000785275	138
CARSYYDSYYFFGSSTLALE*W	IGH	Liver	2	1	0.00157055	0.5	0.000785275	138
CARSYYDSYYFFSSSTLALEYW	IGH	Liver	2	1	0.00157055	0.5	0.000785275	138
CARSYYDSYYFSGSSTLALEYW	IGH	Liver	2	1	0.00157055	0.5	0.000785275	138
CARV*WLGL*Q##DYW	IGH	Liver	2	1	0.00157055	0.5	0.000785275	138
CARVIDSYAPCYYYIDYW	IGH	Liver	2	1	0.00157055	0.5	0.000785275	138
CARVVDIYAPRYFYIDYW	IGH	Liver	2	1	0.00157055	0.5	0.000785275	138
CARVVDSYAP##III*TIW	IGH	Liver	2	1	0.00157055	0.5	0.000785275	138
CARVVDSYAP##TIIDYW	IGH	Liver	2	1	0.00157055	0.5	0.000785275	138
CARVVDSYAPRYYDIDYW	IGH	Liver	2	1	0.00157055	0.5	0.000785275	138
CARVVDSYAPRYYSIDYW	IGH	Liver	2	1	0.00157055	0.5	0.000785275	138
CARVVDSYGPRYYYIDYW	IGH	Liver	2	1	0.00157055	0.5	0.000785275	138
CARWAVFGIWILGNFDYW	IGH	Liver	2	1	0.00157055	0.5	0.000785275	138
CASA*GPTTIATTGR#W	IGH	Liver	2	1	0.00157055	0.5	0.000785275	138
CASRTCYCTGEQVRRYW	IGH	Liver	2	1	0.00157055	0.5	0.000785275	138
CAT*GRVISG#NLE*W	IGH	Liver	2	1	0.00157055	0.5	0.000785275	138
CATDQASYYDSWGYW	IGH	Liver	2	1	0.00157055	0.5	0.000785275	138
CATDQTSYYNSWGYW	IGH	Liver	2	1	0.00157055	0.5	0.000785275	138
CAWDYLAPGDYDSYYAPYYYGMDYW	IGH	Liver	2	1	0.00157055	0.5	0.000785275	138
CEASYYDSYYRNFDYW	IGH	Liver	2	1	0.00157055	0.5	0.000785275	138
CERSYYDSYYFFGSSTLALEYW	IGH	Liver	2	1	0.00157055	0.5	0.000785275	138
CGKEFRDRKQYCTGDFCFNVGGEDYW	IGH	Liver	2	1	0.00157055	0.5	0.000785275	138
CGKEFRDRKQYYTGDYCFNVGGEDYW	IGH	Liver	2	1	0.00157055	0.5	0.000785275	138
CGKGLAGGFEYW	IGH	Liver	2	1	0.00157055	0.5	0.000785275	138
CGKQFRDRKQYCTGDYCFNVGGEDYW	IGH	Liver	2	1	0.00157055	0.5	0.000785275	138
CGRSYGYIEYW	IGH	Liver	2	1	0.00157055	0.5	0.000785275	138
CGRVVDSYATRYYYIDYW	IGH	Liver	2	1	0.00157055	0.5	0.000785275	138
CGTTRRYCDSYAA#EYW	IGH	Liver	2	1	0.00157055	0.5	0.000785275	138
CKEWGATG#YW	IGH	Liver	2	1	0.00157055	0.5	0.000785275	138
CLSGYS#FYYW	IGH	Liver	2	1	0.00157055	0.5	0.000785275	138
CLVPWGNDCCYYYW	IGH	Liver	2	1	0.00157055	0.5	0.000785275	138
CPRVVNSYPAHYYYIDYW	IGH	Liver	2	1	0.00157055	0.5	0.000785275	138
CRGGDSYYLDFW	IGH	Liver	2	1	0.00157055	0.5	0.000785275	138
CRGGDSYYLGYW	IGH	Liver	2	1	0.00157055	0.5	0.000785275	138
CSRSYYDSYYFFGSSTLALEYW	IGH	Liver	2	1	0.00157055	0.5	0.000785275	138
CSRVVDSYAPRYYYLDYW	IGH	Liver	2	1	0.00157055	0.5	0.000785275	138
CSRVVDSYASRYYYIDYW	IGH	Liver	2	1	0.00157055	0.5	0.000785275	138
CTKDWWVLLYW*L#VFGYW	IGH	Liver	2	1	0.00157055	0.5	0.000785275	138
CTN*GNSGGNW*GDLVMDNW	IGH	Liver	2	1	0.00157055	0.5	0.000785275	138
CVARPAFYTYGYPNFDYW	IGH	Liver	2	1	0.00157055	0.5	0.000785275	138
CVFASLW	IGH	Liver	2	1	0.00157055	0.5	0.000785275	138
CVKGSVSTGGAEGW	IGH	Liver	2	1	0.00157055	0.5	0.000785275	138
CVRDGGFDYW	IGH	Liver	2	1	0.00157055	0.5	0.000785275	138
CVSASLSP#LW	IGH	Liver	2	1	0.00157055	0.5	0.000785275	138
CVSHE*INKILKKKVTCE#YW	IGH	Liver	2	1	0.00157055	0.5	0.000785275	138

## Sheet: IGH-pcc
aaSeq	locus	sample	replicate	readCount	percent	repsAver	percentAver	rank
CARDGGFDYW	IGH	pcc	2	4495	2.16493	4204.5	2.09413	1
CARDGGFDYW	IGH	pcc	1	3914	2.02332	4204.5	2.09413	1
CARATYGYLYGMDYW	IGH	pcc	2	3315	1.59661	3028.5	1.50703	2
CARATYGYLYGMDYW	IGH	pcc	1	2742	1.41746	3028.5	1.50703	2
CAKYPVTTGYYYGMDYW	IGH	pcc	1	2724	1.40816	2350.5	1.18017	3
CAKYPVTTGYYYGMDYW	IGH	pcc	2	1977	0.952184	2350.5	1.18017	3
CAGGRYYDSYYPNLEYW	IGH	pcc	1	1963	1.01476	1902	0.950723	4
CAGGRYYDSYYPNLEYW	IGH	pcc	2	1841	0.886682	1902	0.950723	4
CVRDGGFDYW	IGH	pcc	2	2204	1.06151	1750.5	0.865996	5
CVRDGGFDYW	IGH	pcc	1	1297	0.670478	1750.5	0.865996	5
CARALWSSDQW	IGH	pcc	1	1555	0.80385	1446.5	0.724136	6
CARALWSSDQW	IGH	pcc	2	1338	0.644422	1446.5	0.724136	6
CAKGATTKAITNLEDW	IGH	pcc	2	1292	0.622267	1260	0.628538	7
CAKGATTKAITNLEDW	IGH	pcc	1	1228	0.634809	1260	0.628538	7
CARGLVPGGAPIEYW	IGH	pcc	1	1404	0.725791	1164.5	0.58565	8
CARGLVPGGAPIEYW	IGH	pcc	2	925	0.445508	1164.5	0.58565	8
CARVYSTVLMTTVS#HDYLDLW	IGH	pcc	2	1196	0.57603	1062.5	0.528136	9
CARVYSTVLMTTVS#HDYLDLW	IGH	pcc	1	929	0.480242	1062.5	0.528136	9
CARADIGIYTPFNLEYW	IGH	pcc	1	1089	0.562954	869.5	0.438007	10
CARADIGIYTPFNLEYW	IGH	pcc	2	650	0.31306	869.5	0.438007	10
CAKALHTSFDYW	IGH	pcc	2	981	0.47248	847	0.420531	11
CAKALHTSFDYW	IGH	pcc	1	713	0.368582	847	0.420531	11
CTKDRWGSTGWEVDYW	IGH	pcc	2	1061	0.51101	800	0.394822	12
CTKDRWGSTGWEVDYW	IGH	pcc	1	539	0.278634	800	0.394822	12
CARWAVFGIWILGNFDYW	IGH	pcc	1	1118	0.577945	761	0.386262	13
CARWAVFGIWILGNFDYW	IGH	pcc	2	404	0.194579	761	0.386262	13
CVRSNKYQWEYW	IGH	pcc	1	780	0.403217	767.5	0.383424	14
CVRSNKYQWEYW	IGH	pcc	2	755	0.363631	767.5	0.383424	14
CAKGVGASHDYW	IGH	pcc	2	984	0.473925	666	0.326911	15
CAKGVGASHDYW	IGH	pcc	1	348	0.179897	666	0.326911	15
CSNARSTCGHGTPL#YSDLW	IGH	pcc	1	692	0.357726	595	0.298789	16
CSNARSTCGHGTPL#YSDLW	IGH	pcc	2	498	0.239852	595	0.298789	16
CASEPTGQKLVPKRASSYNLEYW	IGH	pcc	2	804	0.387231	592.5	0.292094	17
CASEPTGQKLVPKRASSYNLEYW	IGH	pcc	1	381	0.196956	592.5	0.292094	17
CAKAIYTYGYGGMDYW	IGH	pcc	1	580	0.299828	576	0.287661	18
CAKAIYTYGYGGMDYW	IGH	pcc	2	572	0.275493	576	0.287661	18
CMRNTLSELLR*LPLP#YGMDYW	IGH	pcc	2	856	0.412276	577	0.283163	19
CMRNTLSELLR*LPLP#YGMDYW	IGH	pcc	1	298	0.15405	577	0.283163	19
CAELGSNWYGSLEYW	IGH	pcc	2	602	0.289942	523	0.259733	20
CAELGSNWYGSLEYW	IGH	pcc	1	444	0.229524	523	0.259733	20
CAKTVASDFDYW	IGH	pcc	2	842	0.405533	530.5	0.259372	21
CAKTVASDFDYW	IGH	pcc	1	219	0.113211	530.5	0.259372	21
CARAQYYESYYDLGLEYW	IGH	pcc	1	608	0.314303	477.5	0.240714	22
CARAQYYESYYDLGLEYW	IGH	pcc	2	347	0.167126	477.5	0.240714	22
CARLDPWIATEYW	IGH	pcc	1	787	0.406836	467	0.238818	23
CARLDPWIATEYW	IGH	pcc	2	147	0.0707997	467	0.238818	23
CKE*LHNCILSLRS#W	IGH	pcc	2	491	0.236481	464.5	0.231451	24
CKE*LHNCILSLRS#W	IGH	pcc	1	438	0.226422	464.5	0.231451	24
CARVALFSDGSYRDYW	IGH	pcc	1	484	0.250202	453	0.226725	25
CARVALFSDGSYRDYW	IGH	pcc	2	422	0.203248	453	0.226725	25
CGTHRRLGYYVDNLEYW	IGH	pcc	1	548	0.283286	436.5	0.219908	26
CGTHRRLGYYVDNLEYW	IGH	pcc	2	325	0.15653	436.5	0.219908	26
CAKDRWGSTGWEVDYW	IGH	pcc	2	437	0.210473	436	0.217672	27
CAKDRWGSTGWEVDYW	IGH	pcc	1	435	0.224871	436	0.217672	27
CAGERTYYDDYFFSYGMDYW	IGH	pcc	1	558	0.288456	426.5	0.215268	28
CAGERTYYDDYFFSYGMDYW	IGH	pcc	2	295	0.142081	426.5	0.215268	28
CAKDRGVYFDLW	IGH	pcc	2	593	0.285607	427.5	0.210523	29
CAKDRGVYFDLW	IGH	pcc	1	262	0.13544	427.5	0.210523	29
CTNVGSRYW	IGH	pcc	1	437	0.225905	420.5	0.210242	30
CTNVGSRYW	IGH	pcc	2	404	0.194579	420.5	0.210242	30
CASYGLNLEYW	IGH	pcc	1	386	0.199541	368	0.184056	31
CASYGLNLEYW	IGH	pcc	2	350	0.168571	368	0.184056	31
CAKERHTDFDYW	IGH	pcc	1	486	0.251235	359.5	0.181728	32
CAKERHTDFDYW	IGH	pcc	2	233	0.11222	359.5	0.181728	32
CARDVGYNRCTDDESERTV#NFDYW	IGH	pcc	1	521	0.269329	351.5	0.178493	33
CARDVGYNRCTDDESERTV#NFDYW	IGH	pcc	2	182	0.0876568	351.5	0.178493	33
CASPNPQQKATTIATTRGG#EYW	IGH	pcc	2	462	0.222513	353	0.174324	34
CASPNPQQKATTIATTRGG#EYW	IGH	pcc	1	244	0.126135	353	0.174324	34
CARDVGYNRCTDDESKRTV#NFDYW	IGH	pcc	1	470	0.242964	344	0.17398	35
CARDVGYNRCTDDESKRTV#NFDYW	IGH	pcc	2	218	0.104995	344	0.17398	35
CAKDIYIWMGPEYW	IGH	pcc	1	352	0.181965	343.5	0.171656	36
CAKDIYIWMGPEYW	IGH	pcc	2	335	0.161346	343.5	0.171656	36
CAKGDYCTGDYCFNVDYGMDYW	IGH	pcc	1	466	0.240897	326.5	0.165481	37
CAKGDYCTGDYCFNVDYGMDYW	IGH	pcc	2	187	0.0900649	326.5	0.165481	37
CAKVFYTLYDYW	IGH	pcc	2	472	0.22733	333	0.163809	38
CAKVFYTLYDYW	IGH	pcc	1	194	0.100287	333	0.163809	38
CAPPAGSYSLWDNLEYW	IGH	pcc	1	437	0.225905	313.5	0.158707	39
CAPPAGSYSLWDNLEYW	IGH	pcc	2	190	0.0915098	313.5	0.158707	39
CAAERTYYDDYFFSYGMDYW	IGH	pcc	1	386	0.199541	300	0.151305	40
CAAERTYYDDYFFSYGMDYW	IGH	pcc	2	214	0.103069	300	0.151305	40
CAKEAAMWGYSPDNLEYW	IGH	pcc	2	352	0.169534	304.5	0.151194	41
CAKEAAMWGYSPDNLEYW	IGH	pcc	1	257	0.132855	304.5	0.151194	41
CAKFLRGSFGFDYW	IGH	pcc	1	426	0.220219	290.5	0.147436	42
CAKFLRGSFGFDYW	IGH	pcc	2	155	0.0746527	290.5	0.147436	42
CARGGVGR*LPR#W	IGH	pcc	2	508	0.244668	292.5	0.142237	43
CARGGVGR*LPR#W	IGH	pcc	1	77	0.0398048	292.5	0.142237	43
CANTYGGPFSYW	IGH	pcc	2	345	0.166163	276	0.136585	44
CANTYGGPFSYW	IGH	pcc	1	207	0.107008	276	0.136585	44
CASHDIHMDPGAFGYW	IGH	pcc	1	318	0.164389	271	0.136137	45
CASHDIHMDPGAFGYW	IGH	pcc	2	224	0.107885	271	0.136137	45
CAKDLGP*QLVLR##GMDYW	IGH	pcc	1	275	0.14216	271.5	0.135619	46
CAKDLGP*QLVLR##GMDYW	IGH	pcc	2	268	0.129077	271.5	0.135619	46
CAGGRYYDTYYPNLEYW	IGH	pcc	2	373	0.179648	268.5	0.132214	47
CAGGRYYDTYYPNLEYW	IGH	pcc	1	164	0.0847791	268.5	0.132214	47
CATLTGDDYW	IGH	pcc	1	397	0.205227	252	0.128381	48
CATLTGDDYW	IGH	pcc	2	107	0.0515345	252	0.128381	48
CAKDWWGNWFYYW	IGH	pcc	1	344	0.177829	245.5	0.124314	49
CAKDWWGNWFYYW	IGH	pcc	2	147	0.0707997	245.5	0.124314	49
CASRDIYGPPYNFDYW	IGH	pcc	2	258	0.124261	246.5	0.122871	50
CASRDIYGPPYNFDYW	IGH	pcc	1	235	0.121482	246.5	0.122871	50
CAGERTYYDDYFFSFGMDYW	IGH	pcc	1	391	0.202126	229.5	0.117438	51
CAGERTYYDDYFFSFGMDYW	IGH	pcc	2	68	0.0327509	229.5	0.117438	51
CAKEPVHIATTW#YGMDYW	IGH	pcc	2	256	0.123297	231.5	0.115153	52
CAKEPVHIATTW#YGMDYW	IGH	pcc	1	207	0.107008	231.5	0.115153	52
CAGGYDDYYGVHLEYW	IGH	pcc	1	234	0.120965	230	0.114907	53
CAGGYDDYYGVHLEYW	IGH	pcc	2	226	0.108849	230	0.114907	53
CADSSTVLMITASISGIQYNFDYW	IGH	pcc	1	380	0.196439	223.5	0.114354	54
CADSSTVLMITASISGIQYNFDYW	IGH	pcc	2	67	0.0322693	223.5	0.114354	54
CARAEGISISRRGGGDAFGYW	IGH	pcc	1	279	0.144228	218.5	0.110163	55
CARAEGISISRRGGGDAFGYW	IGH	pcc	2	158	0.0760976	218.5	0.110163	55
CASAFLPAQDSACSGAQDS#W	IGH	pcc	2	454	0.21866	227	0.10933	56
CVKGRGDIWLPEYW	IGH	pcc	1	116	0.0599657	222.5	0.109211	56
CVKGRGDIWLPEYW	IGH	pcc	2	329	0.158456	222.5	0.109211	57
CTGGRYYDSYYPNLEYW	IGH	pcc	1	240	0.124067	213.5	0.107066	57
CTGGRYYDSYYPNLEYW	IGH	pcc	2	187	0.0900649	213.5	0.107066	58
CAKDPGSYGSYCDYW	IGH	pcc	1	246	0.127169	209	0.105005	58
CAKDPGSYGSYCDYW	IGH	pcc	2	172	0.0828405	209	0.105005	59
CASDDGRAYYCTDDYCFSNAFGYW	IGH	pcc	1	331	0.171109	205	0.104579	59
CASDDGRAYYCTDDYCFSNAFGYW	IGH	pcc	2	79	0.0380488	205	0.104579	60
CAKDWWGSTGWEVDYW	IGH	pcc	1	214	0.110626	207.5	0.103717	60
CAKDWWGSTGWEVDYW	IGH	pcc	2	201	0.0968078	207.5	0.103717	61
CARDTDDSLVPNLDFW	IGH	pcc	1	226	0.11683	207	0.103688	61
CARDTDDSLVPNLDFW	IGH	pcc	2	188	0.0905466	207	0.103688	62
CTRDGGFDYW	IGH	pcc	1	121	0.0625504	209	0.102797	62
CTRDGGFDYW	IGH	pcc	2	297	0.143044	209	0.102797	63
CAKDGLFSSSWYGGYW	IGH	pcc	1	175	0.0904655	205	0.101824	63
CAKDGLFSSSWYGGYW	IGH	pcc	2	235	0.113183	205	0.101824	64
CAKGPVAAGRIFGFDYW	IGH	pcc	1	163	0.0842621	205	0.101612	64
CAKGPVAAGRIFGFDYW	IGH	pcc	2	247	0.118963	205	0.101612	65
CAKAAITLGPTLHTLDHW	IGH	pcc	1	202	0.104423	203.5	0.101579	65
CAKAAITLGPTLHTLDHW	IGH	pcc	2	205	0.0987343	203.5	0.101579	66
CAKDDDSYYGWVDNLEYW	IGH	pcc	1	174	0.0899485	194	0.0965087	66
CASPNPQQKATTIPTTRGG#EYW	IGH	pcc	2	411	0.19795	205.5	0.0989751	67
CARLVPTNRNI*EAIWNMDYW	IGH	pcc	1	212	0.109592	188	0.0942899	67
CAKDDDSYYGWVDNLEYW	IGH	pcc	2	214	0.103069	194	0.0965087	68
CARDRWGYGYFGNFDYW	IGH	pcc	1	204	0.105457	187.5	0.0939079	68
CARLVPTNRNI*EAIWNMDYW	IGH	pcc	2	164	0.0789874	188	0.0942899	69
CAKGDYCTGDYCFNVDYALDYW	IGH	pcc	1	137	0.0708215	189	0.0934473	69
CARDRWGYGYFGNFDYW	IGH	pcc	2	171	0.0823588	187.5	0.0939079	70
CAQDSYVAW	IGH	pcc	1	361	0.186617	180.5	0.0933087	70
CAKGDYCTGDYCFNVDYALDYW	IGH	pcc	2	241	0.116073	189	0.0934473	71
CAHRGSGFGHW	IGH	pcc	1	192	0.0992535	183	0.0915286	71
CAHRGSGFGHW	IGH	pcc	2	174	0.0838037	183	0.0915286	72
CAKLPGNTFGYW	IGH	pcc	1	299	0.154567	178.5	0.0912506	72
CAKLPGNTFGYW	IGH	pcc	2	58	0.0279346	178.5	0.0912506	73
CAKEDSSSWYVAFDYW	IGH	pcc	1	196	0.101321	181.5	0.0908768	73
CAKEDSSSWYVAFDYW	IGH	pcc	2	167	0.0804323	181.5	0.0908768	74
CAKEPNSGSQDFDYW	IGH	pcc	1	101	0.0522115	181	0.0889585	74
CAKEPNSGSQDFDYW	IGH	pcc	2	261	0.125706	181	0.0889585	75
CTRGTYSFDCW	IGH	pcc	1	250	0.129236	175.5	0.0889405	75
CTRGTYSFDCW	IGH	pcc	2	101	0.0486447	175.5	0.0889405	76
CGKAYDAYSAQNNDYW	IGH	pcc	1	112	0.0578979	179.5	0.0884303	76
CGKAYDAYSAQNNDYW	IGH	pcc	2	247	0.118963	179.5	0.0884303	77
CARDIR*PLRGDLRGGVY#FDYW	IGH	pcc	1	159	0.0821943	176	0.0875745	77
CARDIR*PLRGDLRGGVY#FDYW	IGH	pcc	2	193	0.0929547	176	0.0875745	78
CAMPNIYGYVDYW	IGH	pcc	1	225	0.116313	169	0.0853685	78
CAMPNIYGYVDYW	IGH	pcc	2	113	0.0544243	169	0.0853685	79
CAKAGYCTDDYCFNRDAFGYW	IGH	pcc	1	206	0.106491	168.5	0.0847922	79
CAKAGYCTDDYCFNRDAFGYW	IGH	pcc	2	131	0.0630936	168.5	0.0847922	80
CAKGGHSSSWGFPIYYGMDYW	IGH	pcc	1	225	0.116313	167.5	0.084646	80
CAKGGHSSSWGFPIYYGMDYW	IGH	pcc	2	110	0.0529794	167.5	0.084646	81
CASQGRYTYGYPGAFGYW	IGH	pcc	1	165	0.085296	169	0.084309	81
CASQGRYTYGYPGAFGYW	IGH	pcc	2	173	0.0833221	169	0.084309	82
CAKAPRSSSGWGYAAAFGYW	IGH	pcc	1	182	0.0940841	167	0.083646	82
CARGGYSNWYGDLEYW	IGH	pcc	2	349	0.168089	174.5	0.0840445	83
CAKDGGAGIPTPSYW	IGH	pcc	1	70	0.0361862	170	0.0831132	83
CAKAPRSSSGWGYAAAFGYW	IGH	pcc	2	152	0.0732079	167	0.083646	84
CGKGWFPYSGYYSPDYW	IGH	pcc	1	164	0.0847791	165.5	0.0826057	84
CAKDGGAGIPTPSYW	IGH	pcc	2	270	0.13004	170	0.0831132	85
CAKDG*GSSGWFRYGMDYW	IGH	pcc	1	319	0.164906	159.5	0.0824528	85
CGKGWFPYSGYYSPDYW	IGH	pcc	2	167	0.0804323	165.5	0.0826057	86
CVNG**QLVPFDYW	IGH	pcc	1	76	0.0392879	166.5	0.0815335	86
CVNG**QLVPFDYW	IGH	pcc	2	257	0.123779	166.5	0.0815335	87
CAKDIA*QLSR#DYW	IGH	pcc	1	143	0.0739232	163	0.0810308	87
CAKDIA*QLSR#DYW	IGH	pcc	2	183	0.0881384	163	0.0810308	88
CASASYYDTYYPNLEYW	IGH	pcc	1	313	0.161804	156.5	0.080902	88
CAKRFWTDLEYW	IGH	pcc	2	167	0.0804323	160.5	0.080021	89
CAKRFWTDLEYW	IGH	pcc	1	154	0.0796096	160.5	0.080021	89
CAVLADPECW	IGH	pcc	2	183	0.0881384	161	0.0799969	90
CAVLADPECW	IGH	pcc	1	139	0.0718554	161	0.0799969	90
CASPNPQQKAIMIVTTRGG#EYW	IGH	pcc	1	179	0.0925332	159.5	0.0799808	91
CASPNPQQKAIMIVTTRGG#EYW	IGH	pcc	2	140	0.0674283	159.5	0.0799808	91
CAKGDSSSWSAYYYGMDYW	IGH	pcc	1	164	0.0847791	160	0.0799567	92
CAKGDSSSWSAYYYGMDYW	IGH	pcc	2	156	0.0751344	160	0.0799567	92
CATGLGLGPEYW	IGH	pcc	2	169	0.0813956	160	0.0797272	93
CATGLGLGPEYW	IGH	pcc	1	151	0.0780588	160	0.0797272	93
CATPRYSYYGSFDYW	IGH	pcc	1	195	0.100804	158	0.0795408	94
CATPRYSYYGSFDYW	IGH	pcc	2	121	0.0582773	158	0.0795408	94
CAGDGVPVGRGRTFWPNFDYW	IGH	pcc	2	163	0.0785058	159	0.0793162	95
CAGDGVPVGRGRTFWPNFDYW	IGH	pcc	1	155	0.0801265	159	0.0793162	95
CARLDPWIATDYW	IGH	pcc	2	328	0.157975	164	0.0789874	96
CTRGLVPGGAPIEYW	IGH	pcc	1	143	0.0739232	157	0.078141	96
CARGLVPGGAPIKYW	IGH	pcc	2	326	0.157012	163	0.0785058	97
CARDRYSSNSGTNPGPNLT#EYW	IGH	pcc	1	162	0.0837452	156	0.0779949	97
CTRGLVPGGAPIEYW	IGH	pcc	2	171	0.0823588	157	0.078141	98
CAKASFSFFDYW	IGH	pcc	1	236	0.121999	153	0.0778566	98
CARDRYSSNSGTNPGPNLT#EYW	IGH	pcc	2	150	0.0722446	156	0.0779949	99
CAGDVEAIGEGPYNLEYW	IGH	pcc	1	118	0.0609996	156.5	0.0774588	99
CAKASFSFFDYW	IGH	pcc	2	70	0.0337141	153	0.0778566	100
CARNWRSNWY##GMDYW	IGH	pcc	1	140	0.0723724	154.5	0.076884	100
CSKGGIYRWEEFEFW	IGH	pcc	2	323	0.155567	161.5	0.0777833	101
CARTPYSSNWYTFPIIPG#YYYGMDYW	IGH	pcc	1	146	0.075474	153.5	0.0765083	101
CAGDVEAIGEGPYNLEYW	IGH	pcc	2	195	0.093918	156.5	0.0774588	102
CAGELGRAYW	IGH	pcc	1	245	0.126652	149.5	0.0763298	102
CARNWRSNWY##GMDYW	IGH	pcc	2	169	0.0813956	154.5	0.076884	103
CAREQV**QLVRSLDYW	IGH	pcc	1	166	0.0858129	150	0.0751757	103
CARTPYSSNWYTFPIIPG#YYYGMDYW	IGH	pcc	2	161	0.0775425	153.5	0.0765083	104
CAKFTPTVAPYVFDYW	IGH	pcc	1	224	0.115796	147.5	0.0749958	104
CAGELGRAYW	IGH	pcc	2	54	0.0260081	149.5	0.0763298	105
CAKDGDHFENW	IGH	pcc	1	210	0.108559	146.5	0.0742669	105
CAREQV**QLVRSLDYW	IGH	pcc	2	134	0.0645385	150	0.0751757	106
CVRDGGFDFW	IGH	pcc	1	284	0.146813	142	0.0734063	106
CAKFTPTVAPYVFDYW	IGH	pcc	2	71	0.0341958	147.5	0.0749958	107
CTVAGFGYW	IGH	pcc	1	205	0.105974	141	0.0715297	107
CAKDGDHFENW	IGH	pcc	2	83	0.0399753	146.5	0.0742669	108
CARGGVGRYLPR#W	IGH	pcc	1	137	0.0708215	139.5	0.0696065	108
CTVAGFGYW	IGH	pcc	2	77	0.0370856	141	0.0715297	109
CAKELWDSYSLPVGGMWTWIVGGMDYW	IGH	pcc	1	169	0.0873638	138	0.0694491	109
CARGGVGRYLPR#W	IGH	pcc	2	142	0.0683915	139.5	0.0696065	110
CATWEDGPHGLSW	IGH	pcc	1	267	0.138024	133.5	0.0690122	110
CAKELWDSYSLPVGGMWTWIVGGMDYW	IGH	pcc	2	107	0.0515345	138	0.0694491	111
CAKLWDMNFDYW	IGH	pcc	1	136	0.0703046	137.5	0.0686256	111
CARDIQ##EYW	IGH	pcc	2	287	0.138228	143.5	0.069114	112
CADLWGRVDYW	IGH	pcc	1	187	0.0966688	134.5	0.0680813	112
CAKLWDMNFDYW	IGH	pcc	2	139	0.0669467	137.5	0.0686256	113
CVRAPAYYCTDDYCFDIYFDLW	IGH	pcc	1	177	0.0914993	134	0.0676639	113
CARVRDIVATGTSPVQ##EYW	IGH	pcc	2	283	0.136301	141.5	0.0681507	114
CARDPLYPGSTYCDFDYW	IGH	pcc	1	181	0.0935671	133	0.0672529	114
CADLWGRVDYW	IGH	pcc	2	82	0.0394937	134.5	0.0680813	115
CPAGYYDSNYPNAFGYW	IGH	pcc	1	254	0.131304	127	0.0656521	115
CVRAPAYYCTDDYCFDIYFDLW	IGH	pcc	2	91	0.0438284	134	0.0676639	116
CASGEYYGSIPFLFDYW	IGH	pcc	1	92	0.047559	131	0.0647181	116
CARDPLYPGSTYCDFDYW	IGH	pcc	2	85	0.0409386	133	0.0672529	117
CAKGSSGTFDYW	IGH	pcc	1	76	0.0392879	131.5	0.0646764	117
CVKLGRDIWYGTLIDYW	IGH	pcc	2	272	0.131004	136	0.0655018	118
CAPRTNYESSPEGYW	IGH	pcc	1	159	0.0821943	127	0.0639746	118
CASGEYYGSIPFLFDYW	IGH	pcc	2	170	0.0818772	131	0.0647181	119
CVSVCWVAT*PWWFYYW	IGH	pcc	1	75	0.0387709	130	0.0639363	119
CAKGSSGTFDYW	IGH	pcc	2	187	0.0900649	131.5	0.0646764	120
CARAGPVFILPRIVATGNLEYW	IGH	pcc	1	82	0.0423895	128.5	0.0633374	120
CAPRTNYESSPEGYW	IGH	pcc	2	95	0.0457549	127	0.0639746	121
CARTVECDYW	IGH	pcc	1	170	0.0878807	122.5	0.0620015	121
CVSVCWVAT*PWWFYYW	IGH	pcc	2	185	0.0891017	130	0.0639363	122
CVLGSSWYDPLFYYGMDYW	IGH	pcc	1	80	0.0413556	125.5	0.0618572	122
CARAGPVFILPRIVATGNLEYW	IGH	pcc	2	175	0.0842854	128.5	0.0633374	123
CAPQATDISGFDYW	IGH	pcc	1	169	0.0873638	122	0.061743	123
CARTVECDYW	IGH	pcc	2	75	0.0361223	122.5	0.0620015	124
CMRTLVR*CWW##EYW	IGH	pcc	1	144	0.0744401	122	0.0613016	124
CVLGSSWYDPLFYYGMDYW	IGH	pcc	2	171	0.0823588	125.5	0.0618572	125
CAPTPSVDDKTEYW	IGH	pcc	1	167	0.0863299	117	0.0592996	125
CAPQATDISGFDYW	IGH	pcc	2	75	0.0361223	122	0.061743	126
CARVALFSDGTYRDYW	IGH	pcc	1	62	0.0320506	118.5	0.058168	126
CMRTLVR*CWW##EYW	IGH	pcc	2	100	0.0481631	122	0.0613016	127
CATDKLLR*GINAFGYW	IGH	pcc	1	123	0.0635843	115.5	0.0578002	127
CAPTPSVDDKTEYW	IGH	pcc	2	67	0.0322693	117	0.0592996	128
CAKEVDGSYSI##FDYW	IGH	pcc	1	95	0.0491098	116.5	0.0577874	128
CAKDGRPIYMDTSFDYW	IGH	pcc	2	243	0.117036	121.5	0.0585181	129
CARFFGRV##MDYW	IGH	pcc	2	243	0.117036	121.5	0.0585181	129
CAGPKLLR*LPLV#NFDYW	IGH	pcc	1	143	0.0739232	114.5	0.0576717	129
CAKDFWYDGPTSDLEYW	IGH	pcc	1	88	0.0454912	116	0.057423	130
CAKGGSYGSYFRVYGMDYW	IGH	pcc	2	242	0.116555	121	0.0582773	131
CARATYG*LYGMDYW	IGH	pcc	1	221	0.114245	110.5	0.0571225	131
CARVALFSDGTYRDYW	IGH	pcc	2	175	0.0842854	118.5	0.058168	132
CAKDQYYGSYWGALGYW	IGH	pcc	1	220	0.113728	110	0.056864	132
CATDKLLR*GINAFGYW	IGH	pcc	2	108	0.0520161	115.5	0.0578002	133
CASLGLLKNFDYW	IGH	pcc	1	217	0.112177	108.5	0.0560886	133
CAKEVDGSYSI##FDYW	IGH	pcc	2	138	0.066465	116.5	0.0577874	134
CAKALGSDFDYW	IGH	pcc	1	84	0.0434234	113	0.0559075	134
CAGPKLLR*LPLV#NFDYW	IGH	pcc	2	86	0.0414202	114.5	0.0576717	135
CARPRPRGTPTTIPTTFGS#NAFGFW	IGH	pcc	1	216	0.11166	108	0.0558301	135
CAKDFWYDGPTSDLEYW	IGH	pcc	2	144	0.0693548	116	0.057423	136
CTTLADIYGQDYW	IGH	pcc	1	70	0.0361862	112.5	0.0554195	136
CAKALGSDFDYW	IGH	pcc	2	142	0.0683915	113	0.0559075	137
CAKTVGSDFDYW	IGH	pcc	1	214	0.110626	107	0.0553132	137
CTTLADIYGQDYW	IGH	pcc	2	155	0.0746527	112.5	0.0554195	138
CAAGSARYYDSYPPLGYGMDYW	IGH	pcc	1	150	0.0775418	108.5	0.0549055	138
CAAGSARYYDSYPPLGYGMDYW	IGH	pcc	2	67	0.0322693	108.5	0.0549055	139
CAKGYGNYFNFDYW	IGH	pcc	1	211	0.109075	105.5	0.0545377	139
CAKSDGRWNTYYYGMDYW	IGH	pcc	2	150	0.0722446	110.5	0.0544739	140
CAKSDGRWNTYYYGMDYW	IGH	pcc	1	71	0.0367031	110.5	0.0544739	140
CAKWRTLGTDLEYW	IGH	pcc	1	166	0.0858129	106	0.053984	141
CAKWRTLGTDLEYW	IGH	pcc	2	46	0.022155	106	0.053984	141
CARSDGSDWYYGTGDFDYW	IGH	pcc	2	224	0.107885	112	0.0539426	142
CARDPDSSSWPNFDYW	IGH	pcc	1	43	0.0222287	108.5	0.0530162	142
CARDPDSSSWPNFDYW	IGH	pcc	2	174	0.0838037	108.5	0.0530162	143
CARAPHFILPTGTVEYW	IGH	pcc	1	203	0.10494	101.5	0.05247	143
CARDSGTDYFNFDFW	IGH	pcc	2	149	0.071763	106.5	0.0524237	144
CARDSGTDYFNFDFW	IGH	pcc	1	64	0.0330845	106.5	0.0524237	144
CAKDGTLDYW	IGH	pcc	1	201	0.103906	100.5	0.051953	145
CARGLVYDSHYNWLSYW	IGH	pcc	2	215	0.103551	107.5	0.0517753	145
CVKDLYYGSYSQPQLSFDYW	IGH	pcc	1	200	0.103389	100	0.0516945	146
CAKNTGSWSLHIDYW	IGH	pcc	2	80	0.0385304	102.5	0.0515743	146
CAKNTGSWSLHIDYW	IGH	pcc	1	125	0.0646182	102.5	0.0515743	147
CANHWGIVATGLSTALGGYW	IGH	pcc	2	142	0.0683915	104.5	0.0515134	147
CANHWGIVATGLSTALGGYW	IGH	pcc	1	67	0.0346353	104.5	0.0515134	148
CAKDPYNNYYGGENMDYW	IGH	pcc	2	84	0.040457	102	0.0512452	148
CAKDPYNNYYGGENMDYW	IGH	pcc	1	120	0.0620335	102	0.0512452	149
CAKDTIATTLPAFGYW	IGH	pcc	2	114	0.0549059	103	0.0512324	149
CAKDTIATTLPAFGYW	IGH	pcc	1	92	0.047559	103	0.0512324	150
CSSSYSGASGPSEYW	IGH	pcc	2	211	0.101624	105.5	0.050812	150
CATRTWVATTPFFDYW	IGH	pcc	2	124	0.0597222	102.5	0.0507974	151
CATRTWVATTPFFDYW	IGH	pcc	1	81	0.0418726	102.5	0.0507974	151
CAGGRYYDSYYPNLD#W	IGH	pcc	1	195	0.100804	97.5	0.0504022	152
CAKDWTTVLMITVPGGMDYW	IGH	pcc	2	132	0.0635752	101.5	0.0501392	152
CARDPRLLR*LRNLDW	IGH	pcc	1	194	0.100287	97	0.0501437	153
CAKDESDSGYYGS##DIYFDLW	IGH	pcc	2	119	0.057314	101	0.0501103	153
CAKDWTTVLMITVPGGMDYW	IGH	pcc	1	71	0.0367031	101.5	0.0501392	154
CARSHAGYGSYSPPVFDYW	IGH	pcc	2	207	0.0996975	103.5	0.0498488	154
CAKDESDSGYYGS##DIYFDLW	IGH	pcc	1	83	0.0429065	101	0.0501103	155
CVKAGFLGSYLILPFDYW	IGH	pcc	2	112	0.0539426	100	0.0497169	155
CVKAGFLGSYLILPFDYW	IGH	pcc	1	88	0.0454912	100	0.0497169	156
CARDTDDTLVPNLDFW	IGH	pcc	2	55	0.0264897	97	0.0491726	156
CARDTDDTLVPNLDFW	IGH	pcc	1	139	0.0718554	97	0.0491726	157
CARDGGFDFW	IGH	pcc	2	114	0.0549059	98.5	0.0489062	157
CARDGGFDFW	IGH	pcc	1	83	0.0429065	98.5	0.0489062	158
CAKDGPTTIATTSWEYW	IGH	pcc	2	91	0.0438284	97.5	0.0487954	158
CAKDGPTTIATTSWEYW	IGH	pcc	1	104	0.0537623	97.5	0.0487954	159
CAKDPLEQLVRGEPVINAFGYW	IGH	pcc	2	202	0.0972894	101	0.0486447	159
CAGAGGYSRYDNYLDFDLEYW	IGH	pcc	1	188	0.0971857	94	0.0485929	160
CVTRADIYGYENFDYW	IGH	pcc	1	188	0.0971857	94	0.0485929	160
CAKDAIYSGDYYIPSPFDYW	IGH	pcc	2	44	0.0211917	95.5	0.0485914	160
CARDRWGYGYFDYFDYW	IGH	pcc	2	93	0.0447916	96.5	0.0482431	161
CAKDAIYSGDYYIPSPFDYW	IGH	pcc	1	147	0.075991	95.5	0.0485914	162
CAKDFRPIYCTDDCSFDYW	IGH	pcc	2	118	0.0568324	97	0.0480601	162
CARDHESISGWGQ*RPISWRV#GMDYW	IGH	pcc	1	187	0.0966688	93.5	0.0483344	163
CAKDRGIYFDLW	IGH	pcc	2	29	0.0139673	93	0.0475639	163
CARDRWGYGYFDYFDYW	IGH	pcc	1	100	0.0516945	96.5	0.0482431	164
CAKGVGASYDYW	IGH	pcc	2	67	0.0322693	92.5	0.0466344	164
CAKDFRPIYCTDDCSFDYW	IGH	pcc	1	76	0.0392879	97	0.0480601	165
CAKDQPVSPFEVDAFGYW	IGH	pcc	2	193	0.0929547	96.5	0.0464774	165
CAKSLSDNWAAGIENW	IGH	pcc	1	185	0.0956349	92.5	0.0478175	166
CARDVGFNRCTDDESKRTV#NFDYW	IGH	pcc	1	185	0.0956349	92.5	0.0478175	166
CARVGSLYCQLPSWEYW	IGH	pcc	1	185	0.0956349	92.5	0.0478175	166
CADSGDCTDDYCFLGAFGYW	IGH	pcc	2	94	0.0452733	93	0.0464161	166
CAKDRWGSTGWEVDNW	IGH	pcc	2	100	0.0481631	92.5	0.0460517	167
CARESASRSFGHDFDYW	IGH	pcc	2	189	0.0910282	94.5	0.0455141	168
CAKDRGIYFDLW	IGH	pcc	1	157	0.0811604	93	0.0475639	169
CARGGIWTGYGMDYW	IGH	pcc	2	118	0.0568324	92	0.0454754	169
CARSLGGPFIDIYFDLW	IGH	pcc	1	184	0.095118	92	0.047559	170
CAP*GRTTVLVITVW#YGMDYW	IGH	pcc	2	95	0.0457549	91	0.0453646	170
CAKRGGPTGLYEYW	IGH	pcc	1	181	0.0935671	90.5	0.0467836	171
CAGGRYYDTYYPDLEYW	IGH	pcc	2	188	0.0905466	94	0.0452733	171
CARLFLTPFIVAAGFEPFDYW	IGH	pcc	2	188	0.0905466	94	0.0452733	171
CAKGVGASYDYW	IGH	pcc	1	118	0.0609996	92.5	0.0466344	172
CARDPRLL**LRN#EYW	IGH	pcc	1	180	0.0930502	90	0.0465251	173
CAKEWGVYMDTTGNFDYW	IGH	pcc	2	104	0.0500896	91	0.0452057	173
CADSGDCTDDYCFLGAFGYW	IGH	pcc	1	92	0.047559	93	0.0464161	174
CARDLDTGQTGDTT#EYW	IGH	pcc	2	187	0.0900649	93.5	0.0450325	174
CTRDQGDRYYPAALEYW	IGH	pcc	1	179	0.0925332	89.5	0.0462666	175
CAVTYYSNYWYLEYW	IGH	pcc	2	109	0.0524977	90.5	0.0448589	175
CAKDRWGSTGWEVDNW	IGH	pcc	1	85	0.0439404	92.5	0.0460517	176
CAILLRYRARRYW	IGH	pcc	2	92	0.04431	89.5	0.0446421	176
CAMGHSYSFNAFGYW	IGH	pcc	1	177	0.0914993	88.5	0.0457497	177
CARDDDDSYYEGWVLNLEYW	IGH	pcc	1	177	0.0914993	88.5	0.0457497	177
CARSRMSNVNLEYW	IGH	pcc	2	184	0.08862	92	0.04431	177
CARAQYYDTYYDLGLEYW	IGH	pcc	2	183	0.0881384	91.5	0.0440692	178
CAKSDAIFGSDYGSYFLSGGDYW	IGH	pcc	1	176	0.0909824	88	0.0454912	179
CARAWGHIHMDTW	IGH	pcc	1	176	0.0909824	88	0.0454912	179
CARGYGYLTTFEYW	IGH	pcc	1	176	0.0909824	88	0.0454912	179
CASPRAICSA*SRDYGMDYW	IGH	pcc	1	176	0.0909824	88	0.0454912	179
CARDLLSGAPDEYW	IGH	pcc	2	182	0.0876568	91	0.0438284	179
CARSSSNWQPTWEMFEYW	IGH	pcc	2	182	0.0876568	91	0.0438284	179
CASASSNWYVFPLYLEYW	IGH	pcc	2	182	0.0876568	91	0.0438284	179
CVKGGFLYMDIPDFDYW	IGH	pcc	2	84	0.040457	87.5	0.0437495	182
CARGGIWTGYGMDYW	IGH	pcc	1	66	0.0341184	92	0.0454754	183
CSRPPTTVAR*GGQ#NAFDYW	IGH	pcc	2	181	0.0871751	90.5	0.0435876	183
CAP*GRTTVLVITVW#YGMDYW	IGH	pcc	1	87	0.0449743	91	0.0453646	184
CARDPRPAQGVATGWVQLP#EYW	IGH	pcc	2	180	0.0866935	90	0.0433468	184
CARFTVSYYDSYIEPLEYW	IGH	pcc	1	175	0.0904655	87.5	0.0452327	185
CASTPRGSYGIGLDYW	IGH	pcc	1	175	0.0904655	87.5	0.0452327	185
CTRGAPGSDYW	IGH	pcc	2	53	0.0255264	85.5	0.043263	185
CTKDRWSSTGWEVDYW	IGH	pcc	2	89	0.0428651	86.5	0.0431443	186
CAKEWGVYMDTTGNFDYW	IGH	pcc	1	78	0.0403217	91	0.0452057	187
CARAVLGDLEYW	IGH	pcc	2	179	0.0862119	89.5	0.0431059	187
CVRDNGGLGWDRALEYW	IGH	pcc	2	179	0.0862119	89.5	0.0431059	187
CAGGRYYASYYPNLEYW	IGH	pcc	1	174	0.0899485	87	0.0449743	188
CAGGRYYDYYYPNLEYW	IGH	pcc	1	174	0.0899485	87	0.0449743	188
CARFPWGSYYGILDYW	IGH	pcc	1	174	0.0899485	87	0.0449743	188
CARDKGNINWYGYDLEYW	IGH	pcc	2	178	0.0857302	89	0.0428651	189
CARDSSTGTRGLQYW	IGH	pcc	2	178	0.0857302	89	0.0428651	189
CVSGMDYSSNWYVGFNLEYW	IGH	pcc	2	178	0.0857302	89	0.0428651	189
CAVTYYSNYWYLEYW	IGH	pcc	1	72	0.0372201	90.5	0.0448589	191
CAILLRYRARRYW	IGH	pcc	1	87	0.0449743	89.5	0.0446421	192
CAKDYGTYHYGYYGMDYW	IGH	pcc	2	100	0.0481631	86	0.0426916	192
CAGGRYYDS*YSNLE*W	IGH	pcc	1	172	0.0889146	86	0.0444573	193
CASGKGIHIWGSNNLEYW	IGH	pcc	1	172	0.0889146	86	0.0444573	193
CAKDGRPIYMETSFDYW	IGH	pcc	2	120	0.0577957	86.5	0.0425969	193
CAGGGSWIRWMDLEYW	IGH	pcc	2	176	0.084767	88	0.0423835	194
CARDETRVLR*LYSPAINGMDYW	IGH	pcc	2	176	0.084767	88	0.0423835	194
CAREGCTGDYCFGLTRGAFGYW	IGH	pcc	2	176	0.084767	88	0.0423835	194
CARTFGSWQTLFDYW	IGH	pcc	2	176	0.084767	88	0.0423835	194
CAGGRYYDSYCPNLEYW	IGH	pcc	1	171	0.0883977	85.5	0.0441988	195
CAQGETLQTSSNWALEYW	IGH	pcc	1	171	0.0883977	85.5	0.0441988	195
CARDQQLVWG#NAFGYW	IGH	pcc	1	171	0.0883977	85.5	0.0441988	195
CARGSPVYDSYPNAFGYW	IGH	pcc	1	171	0.0883977	85.5	0.0441988	195
CARGVYYDSYYDLEYW	IGH	pcc	1	171	0.0883977	85.5	0.0441988	195
CAKDQVPLYMDTSFDYW	IGH	pcc	2	95	0.0457549	85	0.0422629	198
CAKGGAYYDSYSVEYW	IGH	pcc	2	175	0.0842854	87.5	0.0421427	199
CARDGVHMDTAIEYW	IGH	pcc	2	175	0.0842854	87.5	0.0421427	199
CARGGNWYLAPFGYW	IGH	pcc	2	175	0.0842854	87.5	0.0421427	199
CARGPAGSWYGWLGAFGYW	IGH	pcc	2	175	0.0842854	87.5	0.0421427	199
CASDHIWIQNAFEYW	IGH	pcc	2	175	0.0842854	87.5	0.0421427	199
CARDLGDTYYVGSLEYW	IGH	pcc	1	170	0.0878807	85	0.0439404	200
CARDLGRLGPGYDSPEPNLEYW	IGH	pcc	1	170	0.0878807	85	0.0439404	200
CARDRYKNNSGTNPGPNLT#EYW	IGH	pcc	1	170	0.0878807	85	0.0439404	200
CARSDFARGIYYVGWNFDYW	IGH	pcc	1	170	0.0878807	85	0.0439404	200
CASANYYDTYYPNLEYW	IGH	pcc	1	170	0.0878807	85	0.0439404	200
CASSSNWYPGNLEYW	IGH	pcc	1	170	0.0878807	85	0.0439404	200
CALKVSSHTAFGYW	IGH	pcc	2	92	0.04431	84.5	0.0420574	204
CAGGRYYDNYYPNLEYW	IGH	pcc	2	174	0.0838037	87	0.0419019	205
CVKGGFLYMDIPDFDYW	IGH	pcc	1	91	0.047042	87.5	0.0437495	206
CEESVERGVQRSHA*GVPASVERA#W	IGH	pcc	2	59	0.0284162	83	0.0418647	206
CARDGGQYTYGSFFGLEYW	IGH	pcc	1	169	0.0873638	84.5	0.0436819	207
CAIEQV**QLVRSLEYW	IGH	pcc	2	173	0.0833221	86.5	0.041661	207
CAKDLDYATVLMITVTLLSS#YGMDYW	IGH	pcc	2	173	0.0833221	86.5	0.041661	207
CAMGYGYVIDLEYW	IGH	pcc	1	168	0.0868468	84	0.0434234	208
CARVSERTYGFDLEYW	IGH	pcc	1	168	0.0868468	84	0.0434234	208
CARWEPYGYLEYW	IGH	pcc	1	168	0.0868468	84	0.0434234	208
CATLWGSSEYW	IGH	pcc	1	168	0.0868468	84	0.0434234	208
CAKDPRPR*PDLVLVVGSTKSSLEYW	IGH	pcc	2	83	0.0399753	83	0.0414409	209
CARSTCTDDYCFNEYPSAILNFDYW	IGH	pcc	2	172	0.0828405	86	0.0414202	210
CASAV*VATGTTAYG#GMDYW	IGH	pcc	2	172	0.0828405	86	0.0414202	210
CATEIRRQGIYGYGQSYNLEYW	IGH	pcc	2	172	0.0828405	86	0.0414202	210
CTRGAPGSDYW	IGH	pcc	1	118	0.0609996	85.5	0.043263	212
CARAIRTIATWYNLEYW	IGH	pcc	1	167	0.0863299	83.5	0.0431649	213
CARSGIYGLSPYNFDYW	IGH	pcc	1	167	0.0863299	83.5	0.0431649	213
CARSSNWYAERIPFNLEYW	IGH	pcc	1	167	0.0863299	83.5	0.0431649	213
CARVRWF*WLGRTASL*V#GMDYW	IGH	pcc	1	167	0.0863299	83.5	0.0431649	213
CARYGRDTYGDPDFEYW	IGH	pcc	1	167	0.0863299	83.5	0.0431649	213
CARASGMGNWYEWGYGMDYW	IGH	pcc	2	171	0.0823588	85.5	0.0411794	213
CASGDPSSNWYERSFEYW	IGH	pcc	2	171	0.0823588	85.5	0.0411794	213
CASLIGTYGYRC##EYW	IGH	pcc	2	171	0.0823588	85.5	0.0411794	213
CARGLYSSSWYTSVYFDYW	IGH	pcc	2	170	0.0818772	85	0.0409386	216
CARGDCTDDYCFLIGIGLHDYLDLW	IGH	pcc	2	80	0.0385304	81.5	0.0407185	217
CTKDRWSSTGWEVDYW	IGH	pcc	1	84	0.0434234	86.5	0.0431443	218
CARSIRVWIRRPEAGPEVSSELEYW	IGH	pcc	2	169	0.0813956	84.5	0.0406978	218
CARVALFSDGSYRDHW	IGH	pcc	2	169	0.0813956	84.5	0.0406978	218
CARVGANQVTTTW	IGH	pcc	2	169	0.0813956	84.5	0.0406978	218
CAGGRYFDTHYPNLEYW	IGH	pcc	1	166	0.0858129	83	0.0429065	219
CAREGFSFGRNWIEYW	IGH	pcc	1	166	0.0858129	83	0.0429065	219
CARGGYSNWYGDLDSW	IGH	pcc	1	166	0.0858129	83	0.0429065	219
CTRDVLVVGHFDYW	IGH	pcc	1	166	0.0858129	83	0.0429065	219
CARARSIFGNLDYW	IGH	pcc	2	168	0.0809139	84	0.040457	221
CARDNGTLGWDRALEYW	IGH	pcc	2	168	0.0809139	84	0.040457	221
CARGLVPGGAPIEFW	IGH	pcc	2	168	0.0809139	84	0.040457	221
CARSDVTTVATPNAFGYW	IGH	pcc	2	168	0.0809139	84	0.040457	221
CAKDYGTYHYGYYGMDYW	IGH	pcc	1	72	0.0372201	86	0.0426916	223
CARDGGYYDTYSRFFGLYSLEYW	IGH	pcc	1	165	0.085296	82.5	0.042648	224
CARMGWGYGSYSSDYW	IGH	pcc	1	165	0.085296	82.5	0.042648	224
CAKGGTIATSILYAIEYW	IGH	pcc	2	78	0.0375672	80.5	0.0402368	225
CAKDGRPIYMETSFDYW	IGH	pcc	1	53	0.0273981	86.5	0.0425969	226
CAGGRYYDRFYPNLEYW	IGH	pcc	2	167	0.0804323	83.5	0.0402162	226
CARAPRGSNYDSYQGDEYW	IGH	pcc	2	167	0.0804323	83.5	0.0402162	226
CARDLDTGQTGGTT#EYW	IGH	pcc	2	167	0.0804323	83.5	0.0402162	226
CARERYIHMGDLEYW	IGH	pcc	2	167	0.0804323	83.5	0.0402162	226
CARGGFGDTFDYW	IGH	pcc	2	167	0.0804323	83.5	0.0402162	226
CARNTYGYSLNLEYW	IGH	pcc	2	167	0.0804323	83.5	0.0402162	226
CARLTAERYYDSYYSGDAEEYW	IGH	pcc	1	164	0.0847791	82	0.0423895	227
CARSATTAFGPICFDYW	IGH	pcc	1	164	0.0847791	82	0.0423895	227
CTRGSTVVSHI#WFYYW	IGH	pcc	1	164	0.0847791	82	0.0423895	227
CAKDQVPLYMDTSFDYW	IGH	pcc	1	75	0.0387709	85	0.0422629	230
CALSILFQYNLEYW	IGH	pcc	1	163	0.0842621	81.5	0.0421311	231
CARPGGMSVATGTGQ##EYW	IGH	pcc	1	163	0.0842621	81.5	0.0421311	231
CAMGPIWINLEYW	IGH	pcc	2	81	0.0390121	80.5	0.0401839	232
CALKVSSHTAFGYW	IGH	pcc	1	77	0.0398048	84.5	0.0420574	233
CARGLVPGGVPIEYW	IGH	pcc	2	1	0.000481631	77.5	0.0400456	233
CAKSNYGSGTYNFDYW	IGH	pcc	1	162	0.0837452	81	0.0418726	234
CASFGAGSSGWGNLKYW	IGH	pcc	1	162	0.0837452	81	0.0418726	234
CAREGGFDTYYFGGLEYW	IGH	pcc	2	166	0.0799507	83	0.0399753	234
CPRRDLVATAG#EYW	IGH	pcc	2	166	0.0799507	83	0.0399753	234
CVRAPAYFCTDDYCFDIYFDLW	IGH	pcc	2	166	0.0799507	83	0.0399753	234
CEESVERGVQRSHA*GVPASVERA#W	IGH	pcc	1	107	0.0553132	83	0.0418647	236
CAKDPRSHSWYSDFDYW	IGH	pcc	1	161	0.0832282	80.5	0.0416141	237
CARAVSDSSSWYEGPFAYYNFDYW	IGH	pcc	1	161	0.0832282	80.5	0.0416141	237
CASTPISSNWYDQFWYW	IGH	pcc	1	161	0.0832282	80.5	0.0416141	237
CARAQYYDRYYDLGLEYW	IGH	pcc	2	165	0.0794691	82.5	0.0397345	237
CARDGGDSYYLNAFGYW	IGH	pcc	2	165	0.0794691	82.5	0.0397345	237
CARDIGEIYTYGYERGGCLEYW	IGH	pcc	2	165	0.0794691	82.5	0.0397345	237
CARDPRLLR*VRN#EYW	IGH	pcc	2	165	0.0794691	82.5	0.0397345	237
CARFPDPLYSSSPFVACCDYLDLW	IGH	pcc	2	165	0.0794691	82.5	0.0397345	237
CARVGDSYGFEYW	IGH	pcc	2	165	0.0794691	82.5	0.0397345	237
CAKDPRPR*PDLVLVVGSTKSSLEYW	IGH	pcc	1	83	0.0429065	83	0.0414409	240
CARALAGSS##FDYW	IGH	pcc	1	160	0.0827113	80	0.0413556	241
CARDYVDI**QLVV#YGWNYW	IGH	pcc	1	160	0.0827113	80	0.0413556	241
CARLSYDTYGYVSMEYW	IGH	pcc	1	160	0.0827113	80	0.0413556	241
CARVTGTYLDS#LDFW	IGH	pcc	1	160	0.0827113	80	0.0413556	241
CAKDWEQRGYYGSSYGMDYW	IGH	pcc	2	109	0.0524977	80.5	0.0396895	243
CAGGRYYDSFYPNLESW	IGH	pcc	2	164	0.0789874	82	0.0394937	244
CARAEGISISRRGGGDDFGYW	IGH	pcc	2	164	0.0789874	82	0.0394937	244
CARGLVPGGALIEYW	IGH	pcc	2	164	0.0789874	82	0.0394937	244
CVKVGTPILVVGSLDLW	IGH	pcc	2	164	0.0789874	82	0.0394937	244
CARGDGSYYPDFDYW	IGH	pcc	1	159	0.0821943	79.5	0.0410972	245
CARGDCTDDYCFLIGIGLHDYLDLW	IGH	pcc	1	83	0.0429065	81.5	0.0407185	246
CAKDQYPLYTPTFDYW	IGH	pcc	1	157	0.0811604	78.5	0.0405802	247
CASCGSLYNLEYW	IGH	pcc	1	157	0.0811604	78.5	0.0405802	247
CAYSGPLIRYNLEYW	IGH	pcc	1	157	0.0811604	78.5	0.0405802	247
CAKNHFDTNWDTYNFDYW	IGH	pcc	2	64	0.0308244	78.5	0.0394501	248
CARAVGISTITPLDLDLW	IGH	pcc	2	163	0.0785058	81.5	0.0392529	249
CARDRQKSYTYYGGP#EYW	IGH	pcc	2	163	0.0785058	81.5	0.0392529	249
CARGGFSNTIPTGR#YW	IGH	pcc	2	163	0.0785058	81.5	0.0392529	249
CARGLVPGGTPIEYW	IGH	pcc	2	163	0.0785058	81.5	0.0392529	249
CAREEVATGLEYW	IGH	pcc	1	156	0.0806435	78	0.0403217	250
CAKGGTIATSILYAIEYW	IGH	pcc	1	83	0.0429065	80.5	0.0402368	251
CAMGPIWINLEYW	IGH	pcc	1	80	0.0413556	80.5	0.0401839	252
CADAGWDIGSTTGDNLEYW	IGH	pcc	1	155	0.0801265	77.5	0.0400633	253
CAGGRYFDSYYPNLDYW	IGH	pcc	1	155	0.0801265	77.5	0.0400633	253
CARDLGGIMDTYSNLEYW	IGH	pcc	1	155	0.0801265	77.5	0.0400633	253
CARGGRINWGDLEYW	IGH	pcc	1	155	0.0801265	77.5	0.0400633	253
CARGGVSAIATWAKSVGYNLEYW	IGH	pcc	1	155	0.0801265	77.5	0.0400633	253
CAKEAAVWGYSPDNLEYW	IGH	pcc	2	107	0.0515345	79.5	0.0392078	253
CAKVSGWYYDSYGMDYW	IGH	pcc	2	110	0.0529794	79.5	0.0391548	254
CAHRHIYIWEST#YNWFYYW	IGH	pcc	2	162	0.0780242	81	0.0390121	255
CARGVGSY*VDWRLT#*HDYLDLW	IGH	pcc	2	162	0.0780242	81	0.0390121	255
CASYENRYGSYYADYLDLW	IGH	pcc	2	162	0.0780242	81	0.0390121	255
CARGLVPGGVPIEYW	IGH	pcc	1	154	0.0796096	77.5	0.0400456	258
CARDRGVYFDLW	IGH	pcc	2	84	0.040457	78	0.0388385	258
CAGGR*YDSYYPNLEYW	IGH	pcc	1	154	0.0796096	77	0.0398048	259
CAKGVNYCTGDYCSNAFGYW	IGH	pcc	1	154	0.0796096	77	0.0398048	259
CARALQDSYNLEYW	IGH	pcc	1	154	0.0796096	77	0.0398048	259
CGKSVDSYPIWGGMDYW	IGH	pcc	1	154	0.0796096	77	0.0398048	259
CARDHDTYLIGGYLDYW	IGH	pcc	2	161	0.0775425	80.5	0.0387713	259
CARSSSWYAGNFDYW	IGH	pcc	2	161	0.0775425	80.5	0.0387713	259
CASASYYDIYYPNLEYW	IGH	pcc	2	161	0.0775425	80.5	0.0387713	259
CAQGDRGWMYNLEYW	IGH	pcc	2	160	0.0770609	80	0.0385304	262
CARALMGSYYGSYLFDYW	IGH	pcc	2	160	0.0770609	80	0.0385304	262
CARDGGPPGSYFGGNLEYW	IGH	pcc	2	160	0.0770609	80	0.0385304	262
CAKDWEQRGYYGSSYGMDYW	IGH	pcc	1	52	0.0268812	80.5	0.0396895	263
CARFRPSDGPYIHMTSTPFEYW	IGH	pcc	1	153	0.0790927	76.5	0.0395463	264
CARGLSSSWGPPFFDYW	IGH	pcc	1	153	0.0790927	76.5	0.0395463	264
CARSAVLVITAHEKYNLEYW	IGH	pcc	1	153	0.0790927	76.5	0.0395463	264
CARDRGATLSSLYGYALEYW	IGH	pcc	2	159	0.0765793	79.5	0.0382896	265
CARFWGSGYQENYW	IGH	pcc	2	159	0.0765793	79.5	0.0382896	265
CARSLVVGANLEYW	IGH	pcc	2	159	0.0765793	79.5	0.0382896	265
CAKNHFDTNWDTYNFDYW	IGH	pcc	1	93	0.0480759	78.5	0.0394501	267
CARDSNWYLSVEYW	IGH	pcc	1	152	0.0785757	76	0.0392879	268
CVSEGVYGSYYGLGDYW	IGH	pcc	2	74	0.0356407	76.5	0.0382397	268
CAKEAAVWGYSPDNLEYW	IGH	pcc	1	52	0.0268812	79.5	0.0392078	269
CARDGIHINGGYNLEYW	IGH	pcc	2	158	0.0760976	79	0.0380488	269
CARGE*QLVKGN#EYW	IGH	pcc	2	158	0.0760976	79	0.0380488	269
CARVATGI#EYW	IGH	pcc	2	158	0.0760976	79	0.0380488	269
CAV**QLVRPK##EYW	IGH	pcc	2	158	0.0760976	79	0.0380488	269
CAKVSGWYYDSYGMDYW	IGH	pcc	1	49	0.0253303	79.5	0.0391548	270
CARDQGGNWFESQNLEYW	IGH	pcc	1	151	0.0780588	75.5	0.0390294	271
CVRFGLGYYYGMDYW	IGH	pcc	1	151	0.0780588	75.5	0.0390294	271
CARDRGVYFDLW	IGH	pcc	1	72	0.0372201	78	0.0388385	273
CARYSNTWYGNFDSW	IGH	pcc	2	95	0.0457549	76.5	0.0378689	273
CARDRYYGGYHLEYW	IGH	pcc	1	150	0.0775418	75	0.0387709	274
CARGGYSNWYGDLDYW	IGH	pcc	1	150	0.0775418	75	0.0387709	274
CVKADTASPDYGSYFVHFDYW	IGH	pcc	1	150	0.0775418	75	0.0387709	274
CARGLVLGGAPIEYW	IGH	pcc	2	157	0.075616	78.5	0.037808	274
CARGLVPGGALIENW	IGH	pcc	2	157	0.075616	78.5	0.037808	274
CARGPWEYDYW	IGH	pcc	2	157	0.075616	78.5	0.037808	274
CASSNWYRARTT#EYW	IGH	pcc	2	157	0.075616	78.5	0.037808	274
CASSYYDSYGRRGKYAFGYW	IGH	pcc	2	157	0.075616	78.5	0.037808	274
CAKLPGSEVGYW	IGH	pcc	1	149	0.0770249	74.5	0.0385124	277
CARAGRYSSNWYFHYNLEYW	IGH	pcc	1	149	0.0770249	74.5	0.0385124	277
CARDRVLWELVRVTT#EYW	IGH	pcc	1	149	0.0770249	74.5	0.0385124	277
CARGTTVATIEFDYW	IGH	pcc	2	156	0.0751344	78	0.0375672	279
CARYSLTHPIYTYG*GR#DYW	IGH	pcc	2	156	0.0751344	78	0.0375672	279
CARGGNYDSYYSGDLEYW	IGH	pcc	1	148	0.0765079	74	0.038254	280
CVSEGVYGSYYGLGDYW	IGH	pcc	1	79	0.0408387	76.5	0.0382397	281
CAPPAGSYSLWDNFEYW	IGH	pcc	2	79	0.0380488	75	0.037376	281
CARAATDTYWAGAYNLEYW	IGH	pcc	1	147	0.075991	73.5	0.0379955	282
CAKDGGPTTIATAPYYGLDYW	IGH	pcc	2	155	0.0746527	77.5	0.0373264	282
CARALATGIFVGDEYW	IGH	pcc	2	155	0.0746527	77.5	0.0373264	282
CARDRGWTYGSHLEYW	IGH	pcc	2	155	0.0746527	77.5	0.0373264	282
CARGRYGPNDIYIWINLEYW	IGH	pcc	2	155	0.0746527	77.5	0.0373264	282
CATGSYYDSYYVDNNLEYW	IGH	pcc	2	155	0.0746527	77.5	0.0373264	282
CARYSNTWYGNFDSW	IGH	pcc	1	58	0.0299828	76.5	0.0378689	283
CASISTVAFPIFDYW	IGH	pcc	1	146	0.075474	73	0.037737	284
CASGGDWGAVVRAFHLEYW	IGH	pcc	1	145	0.0749571	72.5	0.0374785	285
CGRAKGTYGYLDLDYW	IGH	pcc	1	145	0.0749571	72.5	0.0374785	285
CAPPAGSYSLWDNFEYW	IGH	pcc	1	71	0.0367031	75	0.037376	287
CAKSAWWTTVVPVDW	IGH	pcc	2	107	0.0515345	75.5	0.03714	287
CARDLGPRVFSNWYGRNNLEYW	IGH	pcc	1	144	0.0744401	72	0.0372201	288
CARDPGLREQLVSAD#GMDYW	IGH	pcc	1	144	0.0744401	72	0.0372201	288
CARGLGRSQDLEYW	IGH	pcc	1	144	0.0744401	72	0.0372201	288
CARMSYYGSLFNFDFW	IGH	pcc	1	144	0.0744401	72	0.0372201	288
CAKEGYYCTDDYCFH#YLDLW	IGH	pcc	2	154	0.0741711	77	0.0370856	288
CARDLDSGQTGDTT#EYW	IGH	pcc	2	154	0.0741711	77	0.0370856	288
CARDRPTGHGSYWDLEYW	IGH	pcc	2	154	0.0741711	77	0.0370856	288
CARGDPYDSYYTSPGEYNLEYW	IGH	pcc	2	154	0.0741711	77	0.0370856	288
CASARSRYTYYLEYW	IGH	pcc	2	154	0.0741711	77	0.0370856	288
CAKSAWWTTVVPVDW	IGH	pcc	1	44	0.0227456	75.5	0.03714	292
CAGDPAGAYYCTDDYCFSLQAFGYW	IGH	pcc	1	80	0.0413556	74	0.0370533	293
CAGDPAGAYYCTDDYCFSLQAFGYW	IGH	pcc	2	68	0.0327509	74	0.0370533	293
CARGPAPLWLEYW	IGH	pcc	1	143	0.0739232	71.5	0.0369616	294
CASGIDLQHLEYW	IGH	pcc	1	143	0.0739232	71.5	0.0369616	294
CAKERYTDFDYW	IGH	pcc	2	152	0.0732079	76.5	0.0368624	294
CAGGRY#LW	IGH	pcc	2	153	0.0736895	76.5	0.0368447	295
CARAQYYNYYYDLGLEYW	IGH	pcc	2	153	0.0736895	76.5	0.0368447	295
CAKERYTDFDYW	IGH	pcc	1	1	0.000516945	76.5	0.0368624	296
CAKERWGNFDYW	IGH	pcc	1	142	0.0734063	71	0.0367031	297
CARATYGYLYGVDYW	IGH	pcc	1	142	0.0734063	71	0.0367031	297
CATGRGYSSNWYLGRYNLEYW	IGH	pcc	1	142	0.0734063	71	0.0367031	297
CAGEWLGLLYGSDNLEYW	IGH	pcc	2	152	0.0732079	76	0.0366039	297
CARDPSYYGSYGVGNFDYW	IGH	pcc	2	152	0.0732079	76	0.0366039	297
CAGGRYYDGYNPKLEYW	IGH	pcc	2	150	0.0722446	75	0.0361223	299
CARAQYYDY*YDLGLEYW	IGH	pcc	2	150	0.0722446	75	0.0361223	299
CASAYSSNWGGFGYW	IGH	pcc	2	150	0.0722446	75	0.0361223	299
CAREKGAVIPNGNLEYW	IGH	pcc	1	141	0.0728893	70.5	0.0364447	300
CARGTVLRWGLYNLEYW	IGH	pcc	1	141	0.0728893	70.5	0.0364447	300
CARGWALGFYNLEYW	IGH	pcc	1	140	0.0723724	70	0.0361862	302
CARHGSLSNWYLSLEYW	IGH	pcc	1	140	0.0723724	70	0.0361862	302
CARSSSVYTYGYPVIDLEYW	IGH	pcc	2	149	0.071763	74.5	0.0358815	302
CATQGGGYW	IGH	pcc	2	67	0.0322693	71.5	0.0357786	303
CARGDAIFDYW	IGH	pcc	1	139	0.0718554	69.5	0.0359277	304
CARGHIWIRDFDYW	IGH	pcc	1	139	0.0718554	69.5	0.0359277	304
CAMGYSSNKGGSL#EYW	IGH	pcc	2	148	0.0712813	74	0.0356407	304
CARGRSYW#AFGYW	IGH	pcc	2	148	0.0712813	74	0.0356407	304
CATQGGGYW	IGH	pcc	1	76	0.0392879	71.5	0.0357786	306
CVSYTSVATTIHP#YGMDYW	IGH	pcc	2	103	0.049608	72	0.0354014	306
CAKEKDRIHMDGMV#GMDYW	IGH	pcc	1	138	0.0713385	69	0.0356692	307
CAKSPSDYYDNWAEYW	IGH	pcc	1	138	0.0713385	69	0.0356692	307
CARGRDTIATMYNLEYW	IGH	pcc	1	138	0.0713385	69	0.0356692	307
CARGDTYGYVPIEYW	IGH	pcc	2	147	0.0707997	73.5	0.0353998	307
CAKDPLDGSPFRPQFDYW	IGH	pcc	2	84	0.040457	71	0.0352199	308
CAKDLGGGYSSSWYGENAFGYW	IGH	pcc	2	146	0.0703181	73	0.035159	309
CARGGFGIVATYWWYNLEYW	IGH	pcc	2	146	0.0703181	73	0.035159	309
CARSRDSYYPDNLEYW	IGH	pcc	2	146	0.0703181	73	0.035159	309
CAPSYS*Q##EYW	IGH	pcc	1	137	0.0708215	68.5	0.0354108	310
CVSYTSVATTIHP#YGMDYW	IGH	pcc	1	41	0.0211948	72	0.0354014	311
CAKDPLDGSPFRPQFDYW	IGH	pcc	1	58	0.0299828	71	0.0352199	312
CAGLADLLYW	IGH	pcc	2	66	0.0317876	70	0.0350208	312
CVKAHVDGSYHHGEGFDYW	IGH	pcc	1	136	0.0703046	68	0.0351523	313
CAKADPVDGTYYAFGSHW	IGH	pcc	2	40	0.0192652	69	0.0349629	313
CAGLADLLYW	IGH	pcc	1	74	0.038254	70	0.0350208	314
CAKDHNGGRSWYGANGFGYW	IGH	pcc	2	145	0.0698364	72.5	0.0349182	314
CAKADPVDGTYYAFGSHW	IGH	pcc	1	98	0.0506607	69	0.0349629	315
CARDGLFDYW	IGH	pcc	2	73	0.035159	70	0.0348972	315
CARDGLFDYW	IGH	pcc	1	67	0.0346353	70	0.0348972	316
CAGDRPSYYGPYYGPQRFDYW	IGH	pcc	2	77	0.0370856	70	0.0348266	316
CARSSSSWGPFDYW	IGH	pcc	1	135	0.0697876	67.5	0.0348938	317
CAGGLGYIYGSTTFDYW	IGH	pcc	2	143	0.0688732	71.5	0.0344366	317
CARGLIPGGAPIEYW	IGH	pcc	2	143	0.0688732	71.5	0.0344366	317
CGKGYTDRGGLVATVFGDPDAFGYW	IGH	pcc	2	143	0.0688732	71.5	0.0344366	317
CAGDRPSYYGPYYGPQRFDYW	IGH	pcc	1	63	0.0325676	70	0.0348266	318
CAKDLYGSNTWVDGFDYW	IGH	pcc	1	134	0.0692707	67	0.0346353	319
CAKDSGIWINDYGLDYW	IGH	pcc	1	134	0.0692707	67	0.0346353	319
CARGSRYTTVLMITVPSGIDYW	IGH	pcc	1	134	0.0692707	67	0.0346353	319
CAKYINTWYGNFDYW	IGH	pcc	2	74	0.0356407	69	0.0343626	320
CARGVGSN*SRGWVQ##EYW	IGH	pcc	2	142	0.0683915	71	0.0341958	321
CASASYYDSYYPNLEYW	IGH	pcc	2	142	0.0683915	71	0.0341958	321
CAKDIYGRLELMDYW	IGH	pcc	1	133	0.0687537	66.5	0.0343769	322
CAKYINTWYGNFDYW	IGH	pcc	1	64	0.0330845	69	0.0343626	323
CAKDRTGWTYFSLFDYW	IGH	pcc	2	44	0.0211917	67.5	0.0341169	323
CASGGLYIWTIEYW	IGH	pcc	1	132	0.0682368	66	0.0341184	324
CAKKTTIAMVLDGMDYW	IGH	pcc	2	60	0.0288978	68	0.0340928	324
CAKDRTGWTYFSLFDYW	IGH	pcc	1	91	0.047042	67.5	0.0341169	325
CARDIQ##DYW	IGH	pcc	2	141	0.0679099	70.5	0.033955	325
CARG*LRR*LQLPPAPL#NAFGYW	IGH	pcc	2	141	0.0679099	70.5	0.033955	325
CAS*GSPLLR*LPY#DYSDLW	IGH	pcc	2	141	0.0679099	70.5	0.033955	325
CAKKTTIAMVLDGMDYW	IGH	pcc	1	76	0.0392879	68	0.0340928	326
CARDLSSWGWGDGMDYW	IGH	pcc	1	67	0.0346353	68	0.0339339	327
CARDLSSWGWGDGMDYW	IGH	pcc	2	69	0.0332325	68	0.0339339	328
CARFVLYW##YEYW	IGH	pcc	1	130	0.0672029	65	0.0336015	328
CAGGRYYDSYYRNLEYW	IGH	pcc	2	139	0.0669467	69.5	0.0334733	329
CARGTYGYLNLEYW	IGH	pcc	2	139	0.0669467	69.5	0.0334733	329
CARKDPYCIGNW*FPGLVSMDYW	IGH	pcc	2	139	0.0669467	69.5	0.0334733	329
CLYSSNWYSLEYW	IGH	pcc	1	77	0.0398048	66.5	0.0333881	329
CAKDYGTYYPATFDYW	IGH	pcc	1	129	0.066686	64.5	0.033343	330
CAKEGHTYGLNLEYW	IGH	pcc	1	129	0.066686	64.5	0.033343	330
CARAGDIWIHDLEYW	IGH	pcc	1	129	0.066686	64.5	0.033343	330
CVRGGVGR*LPR#W	IGH	pcc	1	129	0.066686	64.5	0.033343	330
CLYSSNWYSLEYW	IGH	pcc	2	56	0.0269713	66.5	0.0333881	332
CARAYIHMPYLEYW	IGH	pcc	2	138	0.066465	69	0.0332325	333
CARDRVATGIRGGYNLEYW	IGH	pcc	2	138	0.066465	69	0.0332325	333
CARVNEELPYVDYLDLW	IGH	pcc	1	128	0.066169	64	0.0330845	334
CARDSYYIPPPSLK#AFGYW	IGH	pcc	2	137	0.0659834	68.5	0.0329917	335
CASASYSDSYYPNLEYW	IGH	pcc	2	137	0.0659834	68.5	0.0329917	335
CATCGSLYNLEYW	IGH	pcc	2	137	0.0659834	68.5	0.0329917	335
CAKSAVATWGDFDYW	IGH	pcc	1	80	0.0413556	65.5	0.0329594	335
CAKEELYGSYNFDYW	IGH	pcc	1	64	0.0330845	65.5	0.0326769	336
CACARATYGYLYGMDYW	IGH	pcc	1	126	0.0651351	63	0.0325676	337
CVKDWGDMNDYW	IGH	pcc	1	126	0.0651351	63	0.0325676	337
CAKSAVATWGDFDYW	IGH	pcc	2	51	0.0245632	65.5	0.0329594	338
CARGPYTYGYLDHGYNLEYW	IGH	pcc	2	136	0.0655018	68	0.0327509	339
CVGGRYYDSYYPNLEYW	IGH	pcc	1	125	0.0646182	62.5	0.0323091	339
CAKEELYGSYNFDYW	IGH	pcc	2	67	0.0322693	65.5	0.0326769	340
CAKVMEGGAMTPLYYYGMDYW	IGH	pcc	1	124	0.0641012	62	0.0320506	340
CARTPYRSYWYTSPIIPG#YYYGMDYW	IGH	pcc	2	135	0.0650201	67.5	0.0325101	341
CAKDLNIYGNVVYGMDYW	IGH	pcc	1	123	0.0635843	61.5	0.0317921	341
CAKDPLLLAARRLR*L#DYW	IGH	pcc	2	134	0.0645385	67	0.0322693	342
CARDSGSNWYLNAFGYW	IGH	pcc	1	122	0.0630673	61	0.0315337	342
CARGGYIWIPVLEYW	IGH	pcc	1	122	0.0630673	61	0.0315337	342
CARVDDGDYYLNYLDLW	IGH	pcc	2	133	0.0640569	66.5	0.0320284	343
CIRVVTGSWAT#EYW	IGH	pcc	2	133	0.0640569	66.5	0.0320284	343
CVRSYYGSYY#AFGYW	IGH	pcc	2	133	0.0640569	66.5	0.0320284	343
CAKDWGIYTYGYGILDIDYW	IGH	pcc	1	51	0.0263642	63.5	0.0314841	344
CANLDLPDWGSYYVKGTTHSLDYW	IGH	pcc	1	121	0.0625504	60.5	0.0312752	345
CARPRPRGTPTTIPTTFGSPM#FGFW	IGH	pcc	1	121	0.0625504	60.5	0.0312752	345
CGRGPLHCFF#YGMDYW	IGH	pcc	1	121	0.0625504	60.5	0.0312752	345
CGRLGLW*PHLKARG#YYGMD*W	IGH	pcc	1	121	0.0625504	60.5	0.0312752	345
CARAYT*KQLVQAEPA##EYW	IGH	pcc	2	132	0.0635752	66	0.0317876	346
CARFGEGGVWDW	IGH	pcc	2	132	0.0635752	66	0.0317876	346
CARDIYIS*HLEYW	IGH	pcc	2	131	0.0630936	65.5	0.0315468	348
CARDQDYCTDDYCSEGGVDYW	IGH	pcc	2	131	0.0630936	65.5	0.0315468	348
CARGAVWLGPFDLEYW	IGH	pcc	2	131	0.0630936	65.5	0.0315468	348
CAMVAPGCDCTDDYCFNRVCGAFGYW	IGH	pcc	1	120	0.0620335	60	0.0310167	349
CVRGGWLGQILLMYNLQYW	IGH	pcc	1	120	0.0620335	60	0.0310167	349
CAKDWGIYTYGYGILDIDYW	IGH	pcc	2	76	0.0366039	63.5	0.0314841	351
CARAEGIYISRRGGGDAFGYW	IGH	pcc	1	119	0.0615165	60	0.0309991	351
CGKGYIWSRGPGEIDYYGMDYW	IGH	pcc	2	130	0.062612	65	0.031306	352
CAREGGGLGYLDLW	IGH	pcc	1	10	0.00516945	63.5	0.0307601	352
CARVATGI*KVDYW	IGH	pcc	2	129	0.0621303	64.5	0.0310652	353
CAKDLRRVG*LVLVVGG#YGMDYW	IGH	pcc	1	119	0.0615165	59.5	0.0307583	353
CARATYGYLYSMDYW	IGH	pcc	1	119	0.0615165	59.5	0.0307583	353
CGKGWGEGSNWYGTLLPLDGMDYW	IGH	pcc	1	119	0.0615165	59.5	0.0307583	353
CARAEGIYISRRGGGDAFGYW	IGH	pcc	2	1	0.000481631	60	0.0309991	354
CGKGSTPMGSNWYVGGMDYW	IGH	pcc	2	128	0.0616487	64	0.0308244	355
CAREGGGLGYLDLW	IGH	pcc	2	117	0.0563508	63.5	0.0307601	356
CAKIWGGEYIYGYVPIDYW	IGH	pcc	1	37	0.019127	62.5	0.0307552	356
CAKIWGGEYIYGYVPIDYW	IGH	pcc	2	88	0.0423835	62.5	0.0307552	357
CAKERHTDFDFW	IGH	pcc	1	86	0.0444573	60.5	0.0306572	357
CAKERHTDFDFW	IGH	pcc	2	35	0.0168571	60.5	0.0306572	358
CAKDGPVAPPAAV#NFDYW	IGH	pcc	1	118	0.0609996	59	0.0304998	358
CARGGVAAGTR#GMDYW	IGH	pcc	1	118	0.0609996	59	0.0304998	358
CLLGYNSNWYEILYGMDQW	IGH	pcc	1	118	0.0609996	59	0.0304998	358
CVDPPIVLMIIVSC#FDYW	IGH	pcc	1	118	0.0609996	59	0.0304998	358
CAKSKTRGPYYCTGDYCF*GLEYW	IGH	pcc	2	127	0.0611671	63.5	0.0305835	359
CALGGSYSYFDYW	IGH	pcc	2	126	0.0606855	63	0.0303427	360
CARGLYNSSWYTSVYFDYW	IGH	pcc	2	126	0.0606855	63	0.0303427	360
CGNGGSYYPMELLNFDYW	IGH	pcc	2	126	0.0606855	63	0.0303427	360
CAKSAYAYYGGYLPTFDYW	IGH	pcc	1	117	0.0604826	58.5	0.0302413	362
CARAPHHFVVSGGGGLR##DYW	IGH	pcc	1	117	0.0604826	58.5	0.0302413	362
CARDRWGYGYFDNFDYW	IGH	pcc	1	117	0.0604826	58.5	0.0302413	362
CAKDQPPRDYGSFLQDMDYW	IGH	pcc	2	125	0.0602038	62.5	0.0301019	363
CARVYSTVLMTAVS#HDYLDLW	IGH	pcc	2	125	0.0602038	62.5	0.0301019	363
CVTSTRTSLPVITVPEFEYW	IGH	pcc	2	125	0.0602038	62.5	0.0301019	363
CPNGDWLGPNLDYW	IGH	pcc	1	78	0.0403217	59.5	0.0300343	365
CPNGDWLGPNLDYW	IGH	pcc	2	41	0.0197469	59.5	0.0300343	366
CALSYGYLSLPYEYW	IGH	pcc	1	116	0.0599657	58	0.0299828	366
CAKDITYYDSYGPETRELSIEYW	IGH	pcc	1	60	0.0310167	60	0.0299573	367
CAKDITYYDSYGPETRELSIEYW	IGH	pcc	2	60	0.0288978	60	0.0299573	367
CAPHRVPRQRD#YGMDYW	IGH	pcc	2	124	0.0597222	62	0.0298611	368
CARERSQF*WLGLAL#MDYW	IGH	pcc	2	124	0.0597222	62	0.0298611	368
CASNTNSEGNLDYW	IGH	pcc	2	124	0.0597222	62	0.0298611	368
CVRA*CQV**QLVGGGMDYW	IGH	pcc	2	124	0.0597222	62	0.0298611	368
CAMLGSSNWFVAYW	IGH	pcc	1	114	0.0589318	57	0.0294659	368
CATALDPIAIYYYGMDYW	IGH	pcc	1	52	0.0268812	59	0.0293344	369
CARDAPPTWVDMYNFDYW	IGH	pcc	1	113	0.0584148	56.5	0.0292074	370
CAKYYYTADR*KGGRFDYW	IGH	pcc	1	112	0.0578979	56	0.0289489	371
CANRGSPALWSGYNLEYW	IGH	pcc	1	112	0.0578979	56	0.0289489	371
CASNVEWMYGTSFSHYYGMDYW	IGH	pcc	1	112	0.0578979	56	0.0289489	371
CAVAERAGIYCTDDYCSPSLGFDYW	IGH	pcc	1	112	0.0578979	56	0.0289489	371
CAKDQGTGTFDYW	IGH	pcc	2	123	0.0592406	61.5	0.0296203	372
CARDLTTVLMISRGNFDYW	IGH	pcc	2	123	0.0592406	61.5	0.0296203	372
CATDYYGSRIGFDYW	IGH	pcc	2	123	0.0592406	61.5	0.0296203	372
CVKDLGPYGYNFHSW	IGH	pcc	2	123	0.0592406	61.5	0.0296203	372
CARTNYGSYYDYNFDYW	IGH	pcc	1	111	0.0573809	56	0.0289313	375
CAIIYTW#W	IGH	pcc	2	122	0.0587589	61	0.0293795	376
CGKGSTWYASGHLEYW	IGH	pcc	1	80	0.0413556	57	0.0288655	376
CATALDPIAIYYYGMDYW	IGH	pcc	2	66	0.0317876	59	0.0293344	377
CAP*VGKLRWPRFDYW	IGH	pcc	1	49	0.0253303	58	0.0287998	377
CAIRGVTVATPPGYGMDYW	IGH	pcc	2	121	0.0582773	60.5	0.0291387	378
CANYYGTATRG#NFDYW	IGH	pcc	2	121	0.0582773	60.5	0.0291387	378
CARAADYPASSSWYWSGYFDYW	IGH	pcc	2	121	0.0582773	60.5	0.0291387	378
CARDRDDSY#YGMDYW	IGH	pcc	2	121	0.0582773	60.5	0.0291387	378
CARPEYCTGDYCFNAGLEYW	IGH	pcc	2	121	0.0582773	60.5	0.0291387	378
CGKGLVGRYDSYYAAAFYGMDYW	IGH	pcc	2	121	0.0582773	60.5	0.0291387	378
CADNPHPPE*QLVDGHYGMDYW	IGH	pcc	1	111	0.0573809	55.5	0.0286905	378
CAKGTGAWHGEGFDSW	IGH	pcc	1	111	0.0573809	55.5	0.0286905	378
CAKTIFPIRSEHNRGDFDSW	IGH	pcc	1	111	0.0573809	55.5	0.0286905	378
CASDPVFF*VGGSYYFGG#FYYW	IGH	pcc	1	111	0.0573809	55.5	0.0286905	378
CVRVRGATGTPSCFDYW	IGH	pcc	1	111	0.0573809	55.5	0.0286905	378
CADLPRPYDDYKAGYYW	IGH	pcc	1	110	0.056864	55	0.028432	383
CAKDGGSGYDSYGAFGYW	IGH	pcc	1	110	0.056864	55	0.028432	383
CARMYYCTGDYCLTPNAFGYW	IGH	pcc	1	110	0.056864	55	0.028432	383
CASELDL*SYPPKNGVVFDYW	IGH	pcc	1	110	0.056864	55	0.028432	383
CARTNYGSYYDYNFDYW	IGH	pcc	2	1	0.000481631	56	0.0289313	384
CARDPTVLMITVSTENKLFDYW	IGH	pcc	2	120	0.0577957	60	0.0288978	385
CPKLPGRFPSG#DYW	IGH	pcc	2	120	0.0577957	60	0.0288978	385
CGKGSTWYASGHLEYW	IGH	pcc	2	34	0.0163754	57	0.0288655	387
CAIQILSDWGGYW	IGH	pcc	1	76	0.0392879	56	0.0283133	387
CAP*VGKLRWPRFDYW	IGH	pcc	2	67	0.0322693	58	0.0287998	388
CAGTDEFPYVSPMDYW	IGH	pcc	1	48	0.0248134	57	0.0283005	388
CAKDNSSSWYCGTF#DYW	IGH	pcc	2	119	0.057314	59.5	0.028657	389
CAKSDAADTYRYVKDAFGYW	IGH	pcc	2	119	0.057314	59.5	0.028657	389
CANVW*QPLKISEYNLE*W	IGH	pcc	2	119	0.057314	59.5	0.028657	389
CAQALPASRQLVW#GLDYW	IGH	pcc	2	119	0.057314	59.5	0.028657	389
CARDPNLVYMDTYFDYW	IGH	pcc	1	109	0.0563471	54.5	0.0281735	389
CASDRVYSSNWYGGMDYW	IGH	pcc	1	109	0.0563471	54.5	0.0281735	389
CTRATYGYLYGMDYW	IGH	pcc	1	109	0.0563471	54.5	0.0281735	389
CAKDPSQGIYEYIGMDYW	IGH	pcc	1	58	0.0299828	56	0.0279954	392
CASIVGWMYGTSFSHSYGMDYW	IGH	pcc	2	118	0.0568324	59	0.0284162	393
CASLHYYGSSERFEHDYLDLW	IGH	pcc	2	118	0.0568324	59	0.0284162	393
CAGDSHFTTIAIWGNLEYW	IGH	pcc	1	44	0.0227456	56.5	0.0279891	393
CARETDDSSSSWASYRHLSYYYGMDYW	IGH	pcc	1	1	0.000516945	58	0.0279522	394
CAIQILSDWGGYW	IGH	pcc	2	36	0.0173387	56	0.0283133	395
CAKDGSYYGMDYW	IGH	pcc	1	108	0.0558301	54	0.0279151	395
CAKDLAQL*WLCGHD*SDLW	IGH	pcc	1	108	0.0558301	54	0.0279151	395
CARDAKTPSPHGTYWEHDYLDLW	IGH	pcc	1	108	0.0558301	54	0.0279151	395
CARGGRGTTIAYRG##EYW	IGH	pcc	1	108	0.0558301	54	0.0279151	395
CARGTLYYDSSDLEYW	IGH	pcc	1	108	0.0558301	54	0.0279151	395
CAGTDEFPYVSPMDYW	IGH	pcc	2	66	0.0317876	57	0.0283005	396
CAGIRDRRYTYGYVYPLSSEYW	IGH	pcc	2	117	0.0563508	58.5	0.0281754	397
CAKGSPTTIALDGMDYW	IGH	pcc	2	117	0.0563508	58.5	0.0281754	397
CARQYGTYWDYTFDYW	IGH	pcc	2	117	0.0563508	58.5	0.0281754	397
CATESLYGSYYARGMDYW	IGH	pcc	2	117	0.0563508	58.5	0.0281754	397
CMRNTLSELLR*LPLP#YDMDYW	IGH	pcc	1	47	0.0242964	56	0.0278012	400
CAKDPSQGIYEYIGMDYW	IGH	pcc	2	54	0.0260081	56	0.0279954	401
CAKTELDT*PTIARNLEYW	IGH	pcc	1	107	0.0553132	53.5	0.0276566	401
CARDPNWYYDSPLSAFGYW	IGH	pcc	1	107	0.0553132	53.5	0.0276566	401
CARGDVKSWSSYDYW	IGH	pcc	1	107	0.0553132	53.5	0.0276566	401
CERRGEYVLCIDDHYLR#YW	IGH	pcc	1	107	0.0553132	53.5	0.0276566	401
CSNARNTCGHGIPL#*SDLW	IGH	pcc	1	107	0.0553132	53.5	0.0276566	401
CVTYYCTDDYCFEGFDYW	IGH	pcc	1	107	0.0553132	53.5	0.0276566	401
CVVEWQSW	IGH	pcc	1	107	0.0553132	53.5	0.0276566	401
CAGDSHFTTIAIWGNLEYW	IGH	pcc	2	69	0.0332325	56.5	0.0279891	402
CARETDDSSSSWASYRHLSYYYGMDYW	IGH	pcc	2	115	0.0553875	58	0.0279522	403
CAKDIGARGSWGISYNLEYW	IGH	pcc	2	116	0.0558692	58	0.0279346	404
CAKDSGPSTSWYGLHDYLDFW	IGH	pcc	2	116	0.0558692	58	0.0279346	404
CAKHTEWRFYGMDFW	IGH	pcc	2	116	0.0558692	58	0.0279346	404
CARDPWPIVRLTLSPPEIDYW	IGH	pcc	2	116	0.0558692	58	0.0279346	404
CVQGRTEYSSNWYVFGNWFYYW	IGH	pcc	2	116	0.0558692	58	0.0279346	404
CARDGGMDYW	IGH	pcc	1	38	0.0196439	56	0.0276423	408
CMRNTLSELLR*LPLP#YDMDYW	IGH	pcc	2	65	0.031306	56	0.0278012	409
CADSKDSAGLLYW*LLFQQ##EYW	IGH	pcc	1	106	0.0547962	53	0.0273981	409
CAKADHWSTFDYW	IGH	pcc	1	106	0.0547962	53	0.0273981	409
CARATYGYLYGLDYW	IGH	pcc	1	106	0.0547962	53	0.0273981	409
CAREFDTRYYDSYYGPLW#GMDYW	IGH	pcc	1	106	0.0547962	53	0.0273981	409
CVKDSDSRSSSWYLSGVEFDYW	IGH	pcc	1	106	0.0547962	53	0.0273981	409
CAGGLVAAGIALFSFDYW	IGH	pcc	2	115	0.0553875	57.5	0.0276938	410
CAKGHLDTVG#YW	IGH	pcc	2	115	0.0553875	57.5	0.0276938	410
CARVGGPTYYCIDDYCSNSWGDFDYW	IGH	pcc	2	115	0.0553875	57.5	0.0276938	410
CARDGGMDYW	IGH	pcc	2	74	0.0356407	56	0.0276423	413
CAKDLNPVVNTVVIHYGMDYW	IGH	pcc	2	114	0.0549059	57	0.0274529	414
CAKDTSGAYYDNSGVEYW	IGH	pcc	2	114	0.0549059	57	0.0274529	414
CARDSSLCTDDYCFTVNFDYW	IGH	pcc	2	114	0.0549059	57	0.0274529	414
CARDTYGSWEE#YW	IGH	pcc	2	114	0.0549059	57	0.0274529	414
CATLYYCTDDYCFD#LDYW	IGH	pcc	2	114	0.0549059	57	0.0274529	414
CGKGWTSSSSFLRYGMDYW	IGH	pcc	2	114	0.0549059	57	0.0274529	414
CAKDPTYYCTGDYCFNPK#LEYW	IGH	pcc	1	66	0.0341184	54	0.0271734	414
CAKDIV**LSR#DYW	IGH	pcc	1	105	0.0542793	52.5	0.0271396	415
CAKEGLLYW*LLFQRHCP#YYYGMDYW	IGH	pcc	1	105	0.0542793	52.5	0.0271396	415
CAKESFYGTNYVGLNFDSW	IGH	pcc	1	105	0.0542793	52.5	0.0271396	415
CARDSFFQSVMITVSRSVDYW	IGH	pcc	1	105	0.0542793	52.5	0.0271396	415
CARGLDVLMIGMRDSGFDYW	IGH	pcc	1	105	0.0542793	52.5	0.0271396	415
CAKDLGGGYSSSWYGKNAFGYW	IGH	pcc	2	113	0.0544243	56.5	0.0272121	420
CAKGDVLIAAPREFDYW	IGH	pcc	2	113	0.0544243	56.5	0.0272121	420
CAKSSWPSIPMDTSPTSDFDSW	IGH	pcc	2	113	0.0544243	56.5	0.0272121	420
CAMVILY**LLFQPARAFGYW	IGH	pcc	2	113	0.0544243	56.5	0.0272121	420
CAMVPNYYNTDSALSW	IGH	pcc	2	113	0.0544243	56.5	0.0272121	420
CARGFWIPYYDSYLGIEMEYW	IGH	pcc	2	113	0.0544243	56.5	0.0272121	420
CATDRPSWTTDMGYDLTYW	IGH	pcc	2	113	0.0544243	56.5	0.0272121	420
CSNARSTCGHGISL#**DLW	IGH	pcc	2	113	0.0544243	56.5	0.0272121	420
CVRDALYSSNWYGGNKT##EYW	IGH	pcc	2	113	0.0544243	56.5	0.0272121	420
CAIIGSSWRNFDYW	IGH	pcc	1	104	0.0537623	52	0.0268812	420
CAIRFGDYCTGDYCFNVRAT#DYW	IGH	pcc	1	104	0.0537623	52	0.0268812	420
CAKDETNGNGYVDYW	IGH	pcc	1	104	0.0537623	52	0.0268812	420
CAKPNEGASTRHFAYW	IGH	pcc	1	104	0.0537623	52	0.0268812	420
CANRGYWRPEYW	IGH	pcc	1	104	0.0537623	52	0.0268812	420
CANYAATADALYNWFYYW	IGH	pcc	1	104	0.0537623	52	0.0268812	420
CASDSPFRTYGYVGVEYW	IGH	pcc	1	104	0.0537623	52	0.0268812	420
CASMSPLGTYGYVVGGALEYW	IGH	pcc	1	104	0.0537623	52	0.0268812	420
CATGSFDNW	IGH	pcc	1	104	0.0537623	52	0.0268812	420
CGKGTGDYIYVNLDYW	IGH	pcc	1	104	0.0537623	52	0.0268812	420
CGRDWQPLFPGGMDYW	IGH	pcc	1	104	0.0537623	52	0.0268812	420
CVKDLAISPSGPRYIWIVGYFDYW	IGH	pcc	1	104	0.0537623	52	0.0268812	420
CVRAILGTVLMITVSTSG#AFGYW	IGH	pcc	1	104	0.0537623	52	0.0268812	420
CAKDPTYYCTGDYCFNPK#LEYW	IGH	pcc	2	42	0.0202285	54	0.0271734	429
CAGDTSIRPRNYGSYYYPYAMDYW	IGH	pcc	2	112	0.0539426	56	0.0269713	430
CAHYDIYFSIEYW	IGH	pcc	2	112	0.0539426	56	0.0269713	430
CARLYSSNWYGSNLEYW	IGH	pcc	2	112	0.0539426	56	0.0269713	430
CASASNYYEYW	IGH	pcc	2	112	0.0539426	56	0.0269713	430
CASTRTYSSSWYGASGFSDYW	IGH	pcc	2	112	0.0539426	56	0.0269713	430
CAKDPWPYCTDDNCPVSGMGSW	IGH	pcc	1	103	0.0532454	51.5	0.0266227	433
CAKDWSIALGNWYVGTDGMDYW	IGH	pcc	1	103	0.0532454	51.5	0.0266227	433
CAKGDSVAHRYIYMDTQSSIFDYW	IGH	pcc	1	103	0.0532454	51.5	0.0266227	433
CAKVSGAGWPYLDYW	IGH	pcc	1	103	0.0532454	51.5	0.0266227	433
CARDLRYYDFDYW	IGH	pcc	1	103	0.0532454	51.5	0.0266227	433
CARDSGCTDDYCFNGFDYW	IGH	pcc	1	103	0.0532454	51.5	0.0266227	433
CARDYYGSYRAFGYW	IGH	pcc	1	103	0.0532454	51.5	0.0266227	433
CARGSGYYGSFLFDYW	IGH	pcc	1	103	0.0532454	51.5	0.0266227	433
CARGYCTNNYCLSDLEYW	IGH	pcc	1	103	0.0532454	51.5	0.0266227	433
CASASAHIYFEYNLEYW	IGH	pcc	1	103	0.0532454	51.5	0.0266227	433
CASSDGSLPIYTYGLGFNLEYW	IGH	pcc	1	103	0.0532454	51.5	0.0266227	433
CGKGYGSYYPFDYW	IGH	pcc	1	103	0.0532454	51.5	0.0266227	433
CSDAITPYGAYPRYFAYW	IGH	pcc	1	103	0.0532454	51.5	0.0266227	433
CVPPPDSISWSDFDYW	IGH	pcc	1	103	0.0532454	51.5	0.0266227	433
CAGEPPYIYGYGGLAYW	IGH	pcc	2	111	0.053461	55.5	0.0267305	435
CAGGRYFDTYYPNLEYW	IGH	pcc	2	111	0.053461	55.5	0.0267305	435
CAKVGGPTYYCTDDYCSNSWGDFDYW	IGH	pcc	2	111	0.053461	55.5	0.0267305	435
CARDAPYYCTDDYCFNGAMGFDYW	IGH	pcc	2	111	0.053461	55.5	0.0267305	435
CARDLTVATTPYNFDYW	IGH	pcc	2	111	0.053461	55.5	0.0267305	435
CVKETYGSYFGSGDFDYW	IGH	pcc	2	111	0.053461	55.5	0.0267305	435
CAKANYDSYYGLEYW	IGH	pcc	2	110	0.0529794	55	0.0264897	441
CAKDPSYYDSFPRRGNLEYW	IGH	pcc	2	110	0.0529794	55	0.0264897	441
CAKERQSYYDSYYLEYW	IGH	pcc	2	110	0.0529794	55	0.0264897	441
CAKGRGPFDYW	IGH	pcc	2	110	0.0529794	55	0.0264897	441
CAKRPSPGWGNDEYW	IGH	pcc	2	110	0.0529794	55	0.0264897	441
CANGSYYCG#KAFGYW	IGH	pcc	2	110	0.0529794	55	0.0264897	441
CARDSEAFEYW	IGH	pcc	2	110	0.0529794	55	0.0264897	441
CAREAYPGSYYQPDSW	IGH	pcc	2	110	0.0529794	55	0.0264897	441
CAREGYRSTGTDYW	IGH	pcc	2	110	0.0529794	55	0.0264897	441
CARWGYYGSYYEWDFDYW	IGH	pcc	2	110	0.0529794	55	0.0264897	441
CGKGTPATIGTAGILIEYW	IGH	pcc	2	110	0.0529794	55	0.0264897	441
CAKGKYTFGFDYGMDYW	IGH	pcc	1	102	0.0527284	51	0.0263642	447
CARDIPMDTTYEYW	IGH	pcc	1	102	0.0527284	51	0.0263642	447
CARDKGWTYGSHFEYW	IGH	pcc	1	102	0.0527284	51	0.0263642	447
CAREGYGSYPDYW	IGH	pcc	1	102	0.0527284	51	0.0263642	447
CVKADAASPDYGYYFVHFDYW	IGH	pcc	1	102	0.0527284	51	0.0263642	447
CVKDTIYDSQRWSYNFDYW	IGH	pcc	1	102	0.0527284	51	0.0263642	447
CVKGETTIAPWGFDYW	IGH	pcc	1	102	0.0527284	51	0.0263642	447
CAKPYSSGWYEADVNFDYW	IGH	pcc	2	109	0.0524977	54.5	0.0262489	452
CARAGGYLHMDTPDYEYW	IGH	pcc	2	109	0.0524977	54.5	0.0262489	452
CARDLWGSYQEQVLFYYGMDYW	IGH	pcc	2	109	0.0524977	54.5	0.0262489	452
CARNYPPYWNLQYW	IGH	pcc	2	109	0.0524977	54.5	0.0262489	452
CATVKYYCTDHHCFMDGLEDYW	IGH	pcc	2	109	0.0524977	54.5	0.0262489	452
CESDSDATGA*RSPVIYIHMAT#EYW	IGH	pcc	2	109	0.0524977	54.5	0.0262489	452
CGRQYRTTTIATV*PRSPTTT#DYW	IGH	pcc	2	109	0.0524977	54.5	0.0262489	452
CPKARYYCDDCRPRL#DHW	IGH	pcc	2	109	0.0524977	54.5	0.0262489	452
CSNPRTTCGHGTPL#YSDLW	IGH	pcc	2	109	0.0524977	54.5	0.0262489	452
CVKFEVRDTIFDYW	IGH	pcc	2	109	0.0524977	54.5	0.0262489	452
CAQGGVVGAYGMDYW	IGH	pcc	1	39	0.0201609	53	0.0262151	454
CAAAPYSSNWYVVYNLEYW	IGH	pcc	1	101	0.0522115	50.5	0.0261057	455
CAKDLLEEGIYSVNYARFDYW	IGH	pcc	1	101	0.0522115	50.5	0.0261057	455
CAKDPFGYYGSYETWDNFDYW	IGH	pcc	1	101	0.0522115	50.5	0.0261057	455
CAKEQRGMAMADIYIWTL#NAFGYW	IGH	pcc	1	101	0.0522115	50.5	0.0261057	455
CAKGASSNWASYNLEYW	IGH	pcc	1	101	0.0522115	50.5	0.0261057	455
CAKGGANYDSYYQDLEYW	IGH	pcc	1	101	0.0522115	50.5	0.0261057	455
CAKSISPIYGPDVFDYW	IGH	pcc	1	101	0.0522115	50.5	0.0261057	455
CAREGEDQSIYMDISGAFGYW	IGH	pcc	1	101	0.0522115	50.5	0.0261057	455
CSRSWVLNAFDQW	IGH	pcc	1	101	0.0522115	50.5	0.0261057	455
CVCPHAYIWIPPYNLEYW	IGH	pcc	1	101	0.0522115	50.5	0.0261057	455
CAQGGVVGAYGMDYW	IGH	pcc	2	67	0.0322693	53	0.0262151	462
CADVREYW	IGH	pcc	2	108	0.0520161	54	0.0260081	463
CAGATTVATKVEFDYW	IGH	pcc	2	108	0.0520161	54	0.0260081	463
CAGERSSSWYSDFDYW	IGH	pcc	2	108	0.0520161	54	0.0260081	463
CAKDQRNLEKNFDYW	IGH	pcc	2	108	0.0520161	54	0.0260081	463
CAKEGTAGLR*RTLEIQ##EYW	IGH	pcc	2	108	0.0520161	54	0.0260081	463
CAMGRGGSWSQLFYAMDYW	IGH	pcc	2	108	0.0520161	54	0.0260081	463
CARGFALYDNYYFEYW	IGH	pcc	2	108	0.0520161	54	0.0260081	463
CVASRLPYIWITPYTGDDEYW	IGH	pcc	2	108	0.0520161	54	0.0260081	463
CVEETDYDSYYDGILLDAFGYW	IGH	pcc	2	108	0.0520161	54	0.0260081	463
CADPGYFGLGLDYW	IGH	pcc	1	68	0.0351523	51.5	0.0260047	465
CADRD##GLEYW	IGH	pcc	1	100	0.0516945	50	0.0258473	466
CAKA*GDMPYNLEYW	IGH	pcc	1	100	0.0516945	50	0.0258473	466
CAKDGGGFDYW	IGH	pcc	1	100	0.0516945	50	0.0258473	466
CAKEEVGVYCTDDYCSRGLNAFGYW	IGH	pcc	1	100	0.0516945	50	0.0258473	466
CAKEGSSSWYVEFFDYW	IGH	pcc	1	100	0.0516945	50	0.0258473	466
CAKETLYDSYWAPLESW	IGH	pcc	1	100	0.0516945	50	0.0258473	466
CAKTYYGSYDYW	IGH	pcc	1	100	0.0516945	50	0.0258473	466
CARASWYCIDDYCLGGPEFW	IGH	pcc	1	100	0.0516945	50	0.0258473	466
CARGVGYDNFEYW	IGH	pcc	1	100	0.0516945	50	0.0258473	466
CASEVGYYDSYNFDYW	IGH	pcc	1	100	0.0516945	50	0.0258473	466
CGKGST*LR*LTSFGRVRG#GMDYW	IGH	pcc	1	100	0.0516945	50	0.0258473	466
CPTLPGRFPSG#DYW	IGH	pcc	1	100	0.0516945	50	0.0258473	466
CTRPHDGTHDAYAYW	IGH	pcc	1	100	0.0516945	50	0.0258473	466
CADPGYFGLGLDYW	IGH	pcc	2	35	0.0168571	51.5	0.0260047	472
CARDPLYPGSSYCDFDYW	IGH	pcc	2	31	0.0149305	51	0.0258168	473
CAGGGGWAPGYW	IGH	pcc	2	107	0.0515345	53.5	0.0257672	474
CAKDGSSYYGSYFWPHPSSFDYW	IGH	pcc	2	107	0.0515345	53.5	0.0257672	474
CAKDLSEAAFGYYFGYPIGHW	IGH	pcc	2	107	0.0515345	53.5	0.0257672	474
CARESPLGYYDSE*RRDNLEYW	IGH	pcc	2	107	0.0515345	53.5	0.0257672	474
CGKARTVLLYW*LLFRET#RYW	IGH	pcc	2	107	0.0515345	53.5	0.0257672	474
CARDPLYPGSSYCDFDYW	IGH	pcc	1	71	0.0367031	51	0.0258168	479
CAKANGIAAGSPIYYYGMDYW	IGH	pcc	2	106	0.0510528	53	0.0255264	479
CAKQPGRDHQCTDDYCSEPFDYW	IGH	pcc	2	106	0.0510528	53	0.0255264	479
CAKSVYDSSYYGIELEYW	IGH	pcc	2	106	0.0510528	53	0.0255264	479
CAKVGGPTYYCTGDYCSNNWGDFDYW	IGH	pcc	2	106	0.0510528	53	0.0255264	479
CARNVTFWG#YNMVSW	IGH	pcc	2	106	0.0510528	53	0.0255264	479
CASLYSSNWSPLFEYW	IGH	pcc	2	106	0.0510528	53	0.0255264	479
CATTPPGTTWREWYFDYW	IGH	pcc	2	106	0.0510528	53	0.0255264	479
CHNQILYW*LLFQPGLRT#EYW	IGH	pcc	2	106	0.0510528	53	0.0255264	479
CVAGIYIFDYW	IGH	pcc	2	106	0.0510528	53	0.0255264	479
CVRENIFDYW	IGH	pcc	2	106	0.0510528	53	0.0255264	479
CADGPPRYATTLKYW	IGH	pcc	1	99	0.0511776	49.5	0.0255888	480
CADLMATVATNNAFGYW	IGH	pcc	1	99	0.0511776	49.5	0.0255888	480
CAKAEDIYGYVPYNFDYW	IGH	pcc	1	99	0.0511776	49.5	0.0255888	480
CAKAPRSSCGWGYAAAFGYW	IGH	pcc	1	99	0.0511776	49.5	0.0255888	480
CAKDPVGGRLVIYNFDSW	IGH	pcc	1	99	0.0511776	49.5	0.0255888	480
CAKDRYTSNLDLEYW	IGH	pcc	1	99	0.0511776	49.5	0.0255888	480
CAKGLSPYCTGDYCFNDGLEYW	IGH	pcc	1	99	0.0511776	49.5	0.0255888	480
CALREWDPYGYVAGGLEYW	IGH	pcc	1	99	0.0511776	49.5	0.0255888	480
CAT*GRVISG#NLE*W	IGH	pcc	1	99	0.0511776	49.5	0.0255888	480
CADLTPGYYCTDDYCFNGRDNFDYW	IGH	pcc	1	98	0.0506607	49	0.0253303	489
CAKDDQTIAPVIGNLEYW	IGH	pcc	1	98	0.0506607	49	0.0253303	489
CAKESGWDTWAALAYW	IGH	pcc	1	98	0.0506607	49	0.0253303	489
CARATYRYLYGMDYW	IGH	pcc	1	98	0.0506607	49	0.0253303	489
CARESQGSDWFAPSVMDYW	IGH	pcc	1	98	0.0506607	49	0.0253303	489
CARESYGSYYLDW	IGH	pcc	1	98	0.0506607	49	0.0253303	489
CTKEGTSCIGDYCPTYNPHYW	IGH	pcc	1	98	0.0506607	49	0.0253303	489
CVRSEIYARWHFFDYW	IGH	pcc	1	98	0.0506607	49	0.0253303	489
CAKALTAGYYDSYFAYNLEYW	IGH	pcc	2	105	0.0505712	52.5	0.0252856	489
CAKDGGTYYP#FDYW	IGH	pcc	2	105	0.0505712	52.5	0.0252856	489
CAKDHYGSYYGVSFDYW	IGH	pcc	2	105	0.0505712	52.5	0.0252856	489
CARDDGSYYALACNFGYW	IGH	pcc	2	105	0.0505712	52.5	0.0252856	489
CARDPLYPGSRYCDFDYW	IGH	pcc	2	105	0.0505712	52.5	0.0252856	489
CARDSWGLYGSYYVDNFDYW	IGH	pcc	2	105	0.0505712	52.5	0.0252856	489
CARKESYYDGWMGDAFGYW	IGH	pcc	2	105	0.0505712	52.5	0.0252856	489
CAGQAYYGDYYLPHFDYW	IGH	pcc	2	104	0.0500896	52	0.0250448	496
CAKAPSTIAYNLEYW	IGH	pcc	2	104	0.0500896	52	0.0250448	496
CAKDDGSYLYGMDYW	IGH	pcc	2	104	0.0500896	52	0.0250448	496
CAKRVLCAYGNYCPR#FDYW	IGH	pcc	2	104	0.0500896	52	0.0250448	496
CAKVTIATTLPEYW	IGH	pcc	2	104	0.0500896	52	0.0250448	496
CALTPLVATGTENLDYW	IGH	pcc	2	104	0.0500896	52	0.0250448	496
CANGRSGDSYYGDNLEYW	IGH	pcc	2	104	0.0500896	52	0.0250448	496
CARDLTDYW	IGH	pcc	2	104	0.0500896	52	0.0250448	496
CAREGVYGSSGNFDYW	IGH	pcc	2	104	0.0500896	52	0.0250448	496
CGKGSGR*LPQ#AFGYW	IGH	pcc	2	104	0.0500896	52	0.0250448	496
CLRGWSNFDYW	IGH	pcc	2	104	0.0500896	52	0.0250448	496
CAKDDGSYYAAEFLPSFDYW	IGH	pcc	1	97	0.0501437	48.5	0.0250719	497
CAKDEGGYGSYYLINFDYW	IGH	pcc	1	97	0.0501437	48.5	0.0250719	497
CAKDSVAVYYDTYYADNFQYW	IGH	pcc	1	97	0.0501437	48.5	0.0250719	497
CAKDYSDWYVGRDYW	IGH	pcc	1	97	0.0501437	48.5	0.0250719	497
CAKEGPPLATREPDFGYW	IGH	pcc	1	97	0.0501437	48.5	0.0250719	497
CAKVPTNWGNFDYW	IGH	pcc	1	97	0.0501437	48.5	0.0250719	497
CARDKGEPWSSSWYPVYW	IGH	pcc	1	97	0.0501437	48.5	0.0250719	497
CARDRASFSNWYVFGNLEYW	IGH	pcc	1	97	0.0501437	48.5	0.0250719	497
CARE*QLVPSFL#LEYW	IGH	pcc	1	97	0.0501437	48.5	0.0250719	497
CARGGYCTDDYCFRMDDLFDYW	IGH	pcc	1	97	0.0501437	48.5	0.0250719	497
CASQCSDNWYNLDYW	IGH	pcc	1	97	0.0501437	48.5	0.0250719	497
CAYTDPQAF*ATTVAKAVYGRR##DYW	IGH	pcc	1	97	0.0501437	48.5	0.0250719	497
CGKGWGMIVTAGEYW	IGH	pcc	1	97	0.0501437	48.5	0.0250719	497
CTREQVPLGAPP#VFGYW	IGH	pcc	1	97	0.0501437	48.5	0.0250719	497
CVTEFEYNPYW	IGH	pcc	1	97	0.0501437	48.5	0.0250719	497
CARGGYDNNWDEVDYW	IGH	pcc	2	41	0.0197469	49.5	0.0248648	507
CAGDVRDDSYYVNSLPFNNLEYW	IGH	pcc	2	103	0.049608	51.5	0.024804	508
CAGEREAIYPRFLDRLVGWFYYW	IGH	pcc	2	103	0.049608	51.5	0.024804	508
CAKDDESYYRWVDNFEYW	IGH	pcc	2	103	0.049608	51.5	0.024804	508
CAKDTFGPENIEYW	IGH	pcc	2	103	0.049608	51.5	0.024804	508
CARARYYGSYYDDAFGYW	IGH	pcc	2	103	0.049608	51.5	0.024804	508
CASDGADYYDSTRPNRGNLEYW	IGH	pcc	2	103	0.049608	51.5	0.024804	508
CASRGGYYY*IF#GMDYW	IGH	pcc	2	103	0.049608	51.5	0.024804	508
CTNTYGGPFTYW	IGH	pcc	2	103	0.049608	51.5	0.024804	508
CVKATHAIYGYAHSFDYW	IGH	pcc	2	103	0.049608	51.5	0.024804	508
CARGGYDNNWDEVDYW	IGH	pcc	1	58	0.0299828	49.5	0.0248648	512
CAKADSSNWGYYYGLDYW	IGH	pcc	1	96	0.0496268	48	0.0248134	513
CAKDHPGIHQQLVRE#EYW	IGH	pcc	1	96	0.0496268	48	0.0248134	513
CAKDSSTYSSNWRFEYW	IGH	pcc	1	96	0.0496268	48	0.0248134	513
CAKGFGTVDILGQYNLDYW	IGH	pcc	1	96	0.0496268	48	0.0248134	513
CAKKPEDTYGWWAFGSW	IGH	pcc	1	96	0.0496268	48	0.0248134	513
CARCSNNWYDDRVHVFGYW	IGH	pcc	1	96	0.0496268	48	0.0248134	513
CARGNLVVGATADLEYW	IGH	pcc	1	96	0.0496268	48	0.0248134	513
CARVKTT*F**LGRSFVALSFGYLDLW	IGH	pcc	1	96	0.0496268	48	0.0248134	513
CATDRTSSWYGDFDYW	IGH	pcc	1	96	0.0496268	48	0.0248134	513
CVKDVPWRSGWSNCDFDYW	IGH	pcc	1	96	0.0496268	48	0.0248134	513
CVKSLGDRLRGTVAYPPVYNFDYW	IGH	pcc	1	96	0.0496268	48	0.0248134	513
CVMEDSGGYYGAWRTYNFDYW	IGH	pcc	1	96	0.0496268	48	0.0248134	513
CAATASWVDIWIAPPPGFDYW	IGH	pcc	2	102	0.0491263	51	0.0245632	517
CAKAGVSPYGNYGHTEFDYW	IGH	pcc	2	102	0.0491263	51	0.0245632	517
CAKDYYFRPPYSSNWYDLEYW	IGH	pcc	2	102	0.0491263	51	0.0245632	517
CAKGAGSNWYSEIEDAFGYW	IGH	pcc	2	102	0.0491263	51	0.0245632	517
CAKPEGSNCYDLEVQNLEYW	IGH	pcc	2	102	0.0491263	51	0.0245632	517
CANLLSSSYMRGSYNFDYW	IGH	pcc	2	102	0.0491263	51	0.0245632	517
CANVW*ETLKTSEYNLEYW	IGH	pcc	2	102	0.0491263	51	0.0245632	517
CARDPRTRTGYSSSWYYVETFDNW	IGH	pcc	2	102	0.0491263	51	0.0245632	517
CARESHDSSSWYADYLDLW	IGH	pcc	2	102	0.0491263	51	0.0245632	517
CARGRIGNWYGVLSYYGMDYW	IGH	pcc	2	102	0.0491263	51	0.0245632	517
CARPTPDVLMITVSGNFDYW	IGH	pcc	2	102	0.0491263	51	0.0245632	517
CARSRMSNVDLEYW	IGH	pcc	2	102	0.0491263	51	0.0245632	517
CASLDYGSYSYNFDYW	IGH	pcc	2	102	0.0491263	51	0.0245632	517
CASPNPQQKATTIGTTRGG#EYW	IGH	pcc	2	102	0.0491263	51	0.0245632	517
CGSTNALVYW	IGH	pcc	2	102	0.0491263	51	0.0245632	517
CTSDAYDYW	IGH	pcc	2	102	0.0491263	51	0.0245632	517
CVNLHTVATTFNLS##FYGMDYW	IGH	pcc	2	102	0.0491263	51	0.0245632	517
CAADYDSYYRYPYNWFYYW	IGH	pcc	1	95	0.0491098	47.5	0.0245549	525
CADAGAYGNGPTILWYNLEYW	IGH	pcc	1	95	0.0491098	47.5	0.0245549	525
CADGGSYYDVVSLMLVGFDYW	IGH	pcc	1	95	0.0491098	47.5	0.0245549	525
CAKAPRSSSGWGYAEAFGYW	IGH	pcc	1	95	0.0491098	47.5	0.0245549	525
CAKDGGSYYEDFDYW	IGH	pcc	1	95	0.0491098	47.5	0.0245549	525
CAKDWWYIGFQYW	IGH	pcc	1	95	0.0491098	47.5	0.0245549	525
CAKGGIYRWEEFEFW	IGH	pcc	1	95	0.0491098	47.5	0.0245549	525
CAKGIGAYSSNWYPLEYW	IGH	pcc	1	95	0.0491098	47.5	0.0245549	525
CAKTLR*LLSVDNFDYW	IGH	pcc	1	95	0.0491098	47.5	0.0245549	525
CANERGSVLHLILHDYLDLW	IGH	pcc	1	95	0.0491098	47.5	0.0245549	525
CARDFWPYYGSYYPSGFDYW	IGH	pcc	1	95	0.0491098	47.5	0.0245549	525
CARDLIAADLPPQLFDYW	IGH	pcc	1	95	0.0491098	47.5	0.0245549	525
CARDTAAILCDYW	IGH	pcc	1	95	0.0491098	47.5	0.0245549	525
CGKAPYTYQTSLTEYW	IGH	pcc	1	95	0.0491098	47.5	0.0245549	525
CVKDRDYGSYGAFDCW	IGH	pcc	1	95	0.0491098	47.5	0.0245549	525
CAKDIYGYLEGMDYW	IGH	pcc	2	48	0.0231183	49	0.0244828	534
CAGIYIWIPYYW	IGH	pcc	2	54	0.0260081	49	0.0243768	535
CADHALYDSYLHVEYW	IGH	pcc	2	101	0.0486447	50.5	0.0243223	536
CAKDLSSSWDGPGYNFDYW	IGH	pcc	2	101	0.0486447	50.5	0.0243223	536
CAKDPIIYYGSYYGNFDYW	IGH	pcc	2	101	0.0486447	50.5	0.0243223	536
CAKDPPPKLPHE#WFYYW	IGH	pcc	2	101	0.0486447	50.5	0.0243223	536
CAKQVSRSSRYMTKFDPYAMDDW	IGH	pcc	2	101	0.0486447	50.5	0.0243223	536
CARDPNFYGPTVATMFDYW	IGH	pcc	2	101	0.0486447	50.5	0.0243223	536
CLAGLYSSSTDVGAGAFGHW	IGH	pcc	2	101	0.0486447	50.5	0.0243223	536
CSNARRTCGHGTPL#YSDLW	IGH	pcc	2	101	0.0486447	50.5	0.0243223	536
CVGGTNWEFW	IGH	pcc	2	101	0.0486447	50.5	0.0243223	536
CVKDGDSYRHENDYNFDYW	IGH	pcc	2	101	0.0486447	50.5	0.0243223	536
CAKDIYGYLEGMDYW	IGH	pcc	1	50	0.0258473	49	0.0244828	540
CAGIYIWIPYYW	IGH	pcc	1	44	0.0227456	49	0.0243768	541
CADPGRGNGDYCFPF#GMDYW	IGH	pcc	1	94	0.0485929	47	0.0242964	542
CAKDLYDFYEDYNLEYW	IGH	pcc	1	94	0.0485929	47	0.0242964	542
CAKDRGYGDAEYSSSWYYYGMDYW	IGH	pcc	1	94	0.0485929	47	0.0242964	542
CAKDYSTYYPAGALPFDYW	IGH	pcc	1	94	0.0485929	47	0.0242964	542
CAKGDSASSVATDYW	IGH	pcc	1	94	0.0485929	47	0.0242964	542
CAKVGGPTYYCTDDYCSNSWGDFDSW	IGH	pcc	1	94	0.0485929	47	0.0242964	542
CARDVGDYLGNFDYW	IGH	pcc	1	94	0.0485929	47	0.0242964	542
CARSLNVYIHYNNLEYW	IGH	pcc	1	94	0.0485929	47	0.0242964	542
CARYPVTTGYYYGMDYW	IGH	pcc	1	94	0.0485929	47	0.0242964	542
CASGDEPGYFDTYPPFEYW	IGH	pcc	1	94	0.0485929	47	0.0242964	542
CATSGSLDYW	IGH	pcc	1	94	0.0485929	47	0.0242964	542
CESEESTTVLVITVSRAD#FGYW	IGH	pcc	1	94	0.0485929	47	0.0242964	542
CGISWDLYGSYWVSGYNFDYW	IGH	pcc	1	94	0.0485929	47	0.0242964	542
CVDNYSPGTYSRSNFFSYW	IGH	pcc	1	94	0.0485929	47	0.0242964	542
CADRTGTAIEYW	IGH	pcc	2	100	0.0481631	50	0.0240815	546
CAGNYGNYYPYDFDYW	IGH	pcc	2	100	0.0481631	50	0.0240815	546
CAKAEYGYVSHLEYW	IGH	pcc	2	100	0.0481631	50	0.0240815	546
CAKGAWYDIIPFEYW	IGH	pcc	2	100	0.0481631	50	0.0240815	546
CAKGTYSIEYW	IGH	pcc	2	100	0.0481631	50	0.0240815	546
CAKSSMGWTEQPLPFDYW	IGH	pcc	2	100	0.0481631	50	0.0240815	546
CALSGHGGMDAQRTYGMDYW	IGH	pcc	2	100	0.0481631	50	0.0240815	546
CARDYIHNWWNLDYW	IGH	pcc	2	100	0.0481631	50	0.0240815	546
CASALRRLPYYCTGDYCSSSLEYW	IGH	pcc	2	100	0.0481631	50	0.0240815	546
CASELLVGFGSGGR*PQYNFDYW	IGH	pcc	2	100	0.0481631	50	0.0240815	546
CASFGSYYGELDYW	IGH	pcc	2	100	0.0481631	50	0.0240815	546
CASV*YPSVAGQFSSASW#YGMDYW	IGH	pcc	2	100	0.0481631	50	0.0240815	546
CATGGTPAGFYNLEYW	IGH	pcc	2	100	0.0481631	50	0.0240815	546
CATPGNYGPFDYW	IGH	pcc	2	100	0.0481631	50	0.0240815	546
CAVPILAITWGVFDYW	IGH	pcc	2	100	0.0481631	50	0.0240815	546
CGDSGHDLDYW	IGH	pcc	2	100	0.0481631	50	0.0240815	546
CMRNTLSEVFR*LPLP#YGTDYW	IGH	pcc	2	100	0.0481631	50	0.0240815	546
CAKDLAGTRYDTYSNLDYW	IGH	pcc	1	93	0.0480759	46.5	0.024038	556
CAKDPGMLDCTDDYCFIRNPYNFDYW	IGH	pcc	1	93	0.0480759	46.5	0.024038	556
CAKDPYDTYYTWGLEYW	IGH	pcc	1	93	0.0480759	46.5	0.024038	556
CAKESGDYGSYYARWPFDYW	IGH	pcc	1	93	0.0480759	46.5	0.024038	556
CAKGLDSYYEGFEYW	IGH	pcc	1	93	0.0480759	46.5	0.024038	556
CAKGLHMYSSPSDAEYW	IGH	pcc	1	93	0.0480759	46.5	0.024038	556
CAKLATTITTRDHAYW	IGH	pcc	1	93	0.0480759	46.5	0.024038	556
CAKVRDTYGYANLDSW	IGH	pcc	1	93	0.0480759	46.5	0.024038	556
CAKVVTLSYYGSYYELGMVDYW	IGH	pcc	1	93	0.0480759	46.5	0.024038	556
CARAPSSS#KFDYW	IGH	pcc	1	93	0.0480759	46.5	0.024038	556
CARDPISGTWNEFENCFFDSW	IGH	pcc	1	93	0.0480759	46.5	0.024038	556
CARDQTTADYW	IGH	pcc	1	93	0.0480759	46.5	0.024038	556
CARDRSSWSD#AFGYW	IGH	pcc	1	93	0.0480759	46.5	0.024038	556
CAREEYDSYYNLDYW	IGH	pcc	1	93	0.0480759	46.5	0.024038	556
CARSTLYRRLGGE#EYW	IGH	pcc	1	93	0.0480759	46.5	0.024038	556
CASPNPQQKATTITTTRGG#EYW	IGH	pcc	1	93	0.0480759	46.5	0.024038	556
CAKMKGLGYSSISALFDYW	IGH	pcc	2	1	0.000481631	46.5	0.0240203	563
CAKAGGDYSSSWYLADYFALDYW	IGH	pcc	2	99	0.0476814	49.5	0.0238407	564
CAKDGIGAVYYDYYYDEGSAFGYW	IGH	pcc	2	99	0.0476814	49.5	0.0238407	564
CAKDPSSWGPPDAFGYW	IGH	pcc	2	99	0.0476814	49.5	0.0238407	564
CAKDRGKAADYGRFDYW	IGH	pcc	2	99	0.0476814	49.5	0.0238407	564
CAKWIYDNYNLEYW	IGH	pcc	2	99	0.0476814	49.5	0.0238407	564
CAMGAPGSSWYAEMRLFFDYW	IGH	pcc	2	99	0.0476814	49.5	0.0238407	564
CANLATTITTRDLEYW	IGH	pcc	2	99	0.0476814	49.5	0.0238407	564
CARGGDIYLAHGGAFDYW	IGH	pcc	2	99	0.0476814	49.5	0.0238407	564
CARVGWDDSYENNLEYW	IGH	pcc	2	99	0.0476814	49.5	0.0238407	564
CARYSTNLDLEYW	IGH	pcc	2	99	0.0476814	49.5	0.0238407	564
CASERYYCTDDYCFNGARNAFGYW	IGH	pcc	2	99	0.0476814	49.5	0.0238407	564
CGKEGFSSSSWGTTPSFDYW	IGH	pcc	2	99	0.0476814	49.5	0.0238407	564
CVKEIGPNFDYW	IGH	pcc	2	99	0.0476814	49.5	0.0238407	564
CAKMKGLGYSSISALFDYW	IGH	pcc	1	92	0.047559	46.5	0.0240203	572
CAKDEDMGSSWYGEGAFGYW	IGH	pcc	1	92	0.047559	46	0.0237795	573
CAKDGDTYGYPFPFGYW	IGH	pcc	1	92	0.047559	46	0.0237795	573
CAKDLSYSSSWYASFPFDYW	IGH	pcc	1	92	0.047559	46	0.0237795	573
CAKDPSSLWHYCTDDYCFNFDYW	IGH	pcc	1	92	0.047559	46	0.0237795	573
CAKDTTVLMITVSTLDSRYFDYW	IGH	pcc	1	92	0.047559	46	0.0237795	573
CAKEGGRGGSYY#FDYW	IGH	pcc	1	92	0.047559	46	0.0237795	573
CAKGSSSPGSDDEYDFDYW	IGH	pcc	1	92	0.047559	46	0.0237795	573
CAKGWAGLEYW	IGH	pcc	1	92	0.047559	46	0.0237795	573
CAKVPDYGSSFWNSYTFHYW	IGH	pcc	1	92	0.047559	46	0.0237795	573
CARATYGFLYGMDYW	IGH	pcc	1	92	0.047559	46	0.0237795	573
CARGPPPSGTYSRKSTI#TVFVYW	IGH	pcc	1	92	0.047559	46	0.0237795	573
CARVGGPTYYCTDDYCSNNWGDFDYW	IGH	pcc	1	92	0.047559	46	0.0237795	573
CATLRSIWIREAFGYW	IGH	pcc	1	92	0.047559	46	0.0237795	573
CMRNTLSE*LR*LPLP#YGMDYW	IGH	pcc	1	92	0.047559	46	0.0237795	573
CVKDLFPPIYCTDDYCFNRPFTDYW	IGH	pcc	1	92	0.047559	46	0.0237795	573
CVKGLTIPGSEYW	IGH	pcc	1	92	0.047559	46	0.0237795	573
CVKSESFVAYMDTYPNFDYW	IGH	pcc	1	92	0.047559	46	0.0237795	573
CAAPDKSYYGSPFGNLDLW	IGH	pcc	2	67	0.0322693	48	0.0236303	577
CADPPVASGWGRGNAFGYW	IGH	pcc	2	98	0.0471998	49	0.0235999	578
CAGAVVGIYIWPRGTLEYW	IGH	pcc	2	98	0.0471998	49	0.0235999	578
CAHLAITTVATPFSVGYLDVW	IGH	pcc	2	98	0.0471998	49	0.0235999	578
CAKATSTWYGAAIDYW	IGH	pcc	2	98	0.0471998	49	0.0235999	578
CAKDPTNIWIRSDSLDYW	IGH	pcc	2	98	0.0471998	49	0.0235999	578
CAKGEGLSAFGYW	IGH	pcc	2	98	0.0471998	49	0.0235999	578
CAKRVYTTNWSFDYW	IGH	pcc	2	98	0.0471998	49	0.0235999	578
CARDIHSPLEYW	IGH	pcc	2	98	0.0471998	49	0.0235999	578
CARDPVYDNFYVYNFDYW	IGH	pcc	2	98	0.0471998	49	0.0235999	578
CARGSSPNAWAYLEYW	IGH	pcc	2	98	0.0471998	49	0.0235999	578
CARTLRPLSCTSRP*VQ##EYW	IGH	pcc	2	98	0.0471998	49	0.0235999	578
CASQGWDSYSVNLEYW	IGH	pcc	2	98	0.0471998	49	0.0235999	578
CASQQGLR*LRHPT*TFDYW	IGH	pcc	2	98	0.0471998	49	0.0235999	578
CSQEVLSDYWYAISGDYW	IGH	pcc	2	98	0.0471998	49	0.0235999	578
CTKDPTTYGYVWEYW	IGH	pcc	2	98	0.0471998	49	0.0235999	578
CVKAHTVTAISNLFDFW	IGH	pcc	2	98	0.0471998	49	0.0235999	578
CVKG**QLVPFDYW	IGH	pcc	2	98	0.0471998	49	0.0235999	578
CVRDLRHD*LLDRLSS##NYGMDYW	IGH	pcc	2	98	0.0471998	49	0.0235999	578
CAAPDKSYYGSPFGNLDLW	IGH	pcc	1	29	0.0149914	48	0.0236303	590
CAKDDYDSYYEAYW	IGH	pcc	1	91	0.047042	45.5	0.023521	591
CAKDGLLENW	IGH	pcc	1	91	0.047042	45.5	0.023521	591
CAKDGYCTDDYCPIVGFDYW	IGH	pcc	1	91	0.047042	45.5	0.023521	591
CAKDPWWVATTGLDYW	IGH	pcc	1	91	0.047042	45.5	0.023521	591
CAKDVSNWCDASFDYW	IGH	pcc	1	91	0.047042	45.5	0.023521	591
CAKEWIYGSYYPSDLDLW	IGH	pcc	1	91	0.047042	45.5	0.023521	591
CAKVRTCYRGSSSSNS#DYLDLW	IGH	pcc	1	91	0.047042	45.5	0.023521	591
CANSAWVSRWYSDISSVFDYW	IGH	pcc	1	91	0.047042	45.5	0.023521	591
CARDLPAGGDLFDYW	IGH	pcc	1	91	0.047042	45.5	0.023521	591
CARESYDGYYRSGGLDYW	IGH	pcc	1	91	0.047042	45.5	0.023521	591
CARNSPPYWNLQYW	IGH	pcc	1	91	0.047042	45.5	0.023521	591
CARWAVFGIWILGNFDFW	IGH	pcc	1	91	0.047042	45.5	0.023521	591
CASKGDGWAAGPTKYW	IGH	pcc	1	91	0.047042	45.5	0.023521	591
CGKGFGAPEAYYYGMDYW	IGH	pcc	1	91	0.047042	45.5	0.023521	591
CGKGSLSYYGMDYW	IGH	pcc	1	91	0.047042	45.5	0.023521	591
CTRRNSSTW*G#NAFGYW	IGH	pcc	1	91	0.047042	45.5	0.023521	591
CVKGGR*RIRGFWGKADNAFGYW	IGH	pcc	1	91	0.047042	45.5	0.023521	591
CVKPTSYYDTYYENYW	IGH	pcc	1	91	0.047042	45.5	0.023521	591
CVRFRLGIYGYEGFDYW	IGH	pcc	1	91	0.047042	45.5	0.023521	591
CVTRGNIGLDLDLW	IGH	pcc	1	91	0.047042	45.5	0.023521	591
CADAQKYYCTGDYCLGIGEYW	IGH	pcc	2	97	0.0467182	48.5	0.0233591	596
CAHRLTRFPGHFDYW	IGH	pcc	2	97	0.0467182	48.5	0.0233591	596
CAKDHGPLRYYGSYYAPAGYW	IGH	pcc	2	97	0.0467182	48.5	0.0233591	596
CAKDPSAGYYCTADYCFSLGMDYW	IGH	pcc	2	97	0.0467182	48.5	0.0233591	596
CAKDSPVAYCTDDYCFNVPLFDYW	IGH	pcc	2	97	0.0467182	48.5	0.0233591	596
CAKEGYDDYYTGVKGNNNWFYYW	IGH	pcc	2	97	0.0467182	48.5	0.0233591	596
CAKEQRSL**QLVP#NAFGYW	IGH	pcc	2	97	0.0467182	48.5	0.0233591	596
CAKPPYGSTWIFDYW	IGH	pcc	2	97	0.0467182	48.5	0.0233591	596
CALHTTVAINFDYW	IGH	pcc	2	97	0.0467182	48.5	0.0233591	596
CARATCGYLYGMDYW	IGH	pcc	2	97	0.0467182	48.5	0.0233591	596
CARDLGTNWCYGNDLDYW	IGH	pcc	2	97	0.0467182	48.5	0.0233591	596
CARNDQDIFDYW	IGH	pcc	2	97	0.0467182	48.5	0.0233591	596
CARRS*RQEYMDTSSYFDYW	IGH	pcc	2	97	0.0467182	48.5	0.0233591	596
CASANGGYYGSYSRGYNFDYW	IGH	pcc	2	97	0.0467182	48.5	0.0233591	596
CASDDGNYHLGYNWFYYW	IGH	pcc	2	97	0.0467182	48.5	0.0233591	596
CASLGVANNWFHYW	IGH	pcc	2	97	0.0467182	48.5	0.0233591	596
CASMAPLR*LLL#DIYFDLW	IGH	pcc	2	97	0.0467182	48.5	0.0233591	596
CATHLLTSG*QLVG#EYW	IGH	pcc	2	97	0.0467182	48.5	0.0233591	596
CTKTVASDFDYW	IGH	pcc	2	97	0.0467182	48.5	0.0233591	596
CADLWGYSRLEYW	IGH	pcc	1	90	0.0465251	45	0.0232625	611
CAGPWGYLKVLEYW	IGH	pcc	1	90	0.0465251	45	0.0232625	611
CAIPLVRAWNFDYW	IGH	pcc	1	90	0.0465251	45	0.0232625	611
CAISLLATSKTNFDYW	IGH	pcc	1	90	0.0465251	45	0.0232625	611
CAKDGR*QLASFGNLEYW	IGH	pcc	1	90	0.0465251	45	0.0232625	611
CAKDRGWVAT*##EYW	IGH	pcc	1	90	0.0465251	45	0.0232625	611
CAKEGYAYDFDYW	IGH	pcc	1	90	0.0465251	45	0.0232625	611
CAKETEGNIWYQSPFDYW	IGH	pcc	1	90	0.0465251	45	0.0232625	611
CAKGGLADNWENFDYW	IGH	pcc	1	90	0.0465251	45	0.0232625	611
CAKIDIHMDPYNLEYW	IGH	pcc	1	90	0.0465251	45	0.0232625	611
CAQR*LY**LLFL#DYW	IGH	pcc	1	90	0.0465251	45	0.0232625	611
CARAAAPFDYW	IGH	pcc	1	90	0.0465251	45	0.0232625	611
CARATTIITRGGVTT#EYW	IGH	pcc	1	90	0.0465251	45	0.0232625	611
CARDGIYGFIDNFDYW	IGH	pcc	1	90	0.0465251	45	0.0232625	611
CARFNFDQW	IGH	pcc	1	90	0.0465251	45	0.0232625	611
CASEADYCTDDHINAFGYW	IGH	pcc	1	90	0.0465251	45	0.0232625	611
CASGSYCTGDYCSSGAFGYW	IGH	pcc	1	90	0.0465251	45	0.0232625	611
CASPNPQQRATTIATTRGG#EYW	IGH	pcc	1	90	0.0465251	45	0.0232625	611
CATDPLVLVVGPDNFDYW	IGH	pcc	1	90	0.0465251	45	0.0232625	611
CAVAEGAGIYCTDDYCSTSLGFDYW	IGH	pcc	1	90	0.0465251	45	0.0232625	611
CGKGFSLR*LLYNLEYW	IGH	pcc	1	90	0.0465251	45	0.0232625	611
CVKENWVGGAYNLDYW	IGH	pcc	1	90	0.0465251	45	0.0232625	611
CARGGFGP#YGMDYW	IGH	pcc	2	1	0.000481631	45	0.0232449	615
CAAERDQNYDSYYDAFGYW	IGH	pcc	2	96	0.0462365	48	0.0231183	616
CAGDGVPVGRGRPFWPNFDYW	IGH	pcc	2	96	0.0462365	48	0.0231183	616
CAKAPYGTYDFDYW	IGH	pcc	2	96	0.0462365	48	0.0231183	616
CAKDGAVWVATTSR##FDYW	IGH	pcc	2	96	0.0462365	48	0.0231183	616
CAKDGVSADLELW	IGH	pcc	2	96	0.0462365	48	0.0231183	616
CAKDRAVPLVW	IGH	pcc	2	96	0.0462365	48	0.0231183	616
CAKEVYGYFTHNLDYW	IGH	pcc	2	96	0.0462365	48	0.0231183	616
CAKLLR*LL*HNLEYW	IGH	pcc	2	96	0.0462365	48	0.0231183	616
CAKPYYCTGDYCFQEYNLEYW	IGH	pcc	2	96	0.0462365	48	0.0231183	616
CAKSAYAYCGAYLPTFDYW	IGH	pcc	2	96	0.0462365	48	0.0231183	616
CAKSTGNWYSHNVENW	IGH	pcc	2	96	0.0462365	48	0.0231183	616
CANLGAMSRTTVLMITVADNNDYW	IGH	pcc	2	96	0.0462365	48	0.0231183	616
CAPNWDIYAFDYW	IGH	pcc	2	96	0.0462365	48	0.0231183	616
CARDSLTTVLMITPSSEL#NFDYW	IGH	pcc	2	96	0.0462365	48	0.0231183	616
CGKGGVVGAEGLEYW	IGH	pcc	2	96	0.0462365	48	0.0231183	616
CMRGT*WLDWGGFGTK*#YYYGMDYW	IGH	pcc	2	96	0.0462365	48	0.0231183	616
CVGDMR*VQ#DYW	IGH	pcc	2	96	0.0462365	48	0.0231183	616
CARGGFGP#YGMDYW	IGH	pcc	1	89	0.0460081	45	0.0232449	633
CAATYYCTDDYCFEGFDYW	IGH	pcc	2	95	0.0457549	47.5	0.0228775	633
CACLLVATGILVPTANAFGYW	IGH	pcc	2	95	0.0457549	47.5	0.0228775	633
CADADYCTDDYCTRRAFGYW	IGH	pcc	2	95	0.0457549	47.5	0.0228775	633
CAGDPARLRSSWYGINFDYW	IGH	pcc	2	95	0.0457549	47.5	0.0228775	633
CAKASYSFYDYW	IGH	pcc	2	95	0.0457549	47.5	0.0228775	633
CAKDGDYSEVQ##EYW	IGH	pcc	2	95	0.0457549	47.5	0.0228775	633
CAKDGVVGPQFPYYYGMDYW	IGH	pcc	2	95	0.0457549	47.5	0.0228775	633
CAKDGYYDDYYHLLGYGMDSW	IGH	pcc	2	95	0.0457549	47.5	0.0228775	633
CAKDLDWEARW	IGH	pcc	2	95	0.0457549	47.5	0.0228775	633
CAKDLGSSGWGPNNLEYW	IGH	pcc	2	95	0.0457549	47.5	0.0228775	633
CAKDPRSHTWYSDFDYW	IGH	pcc	2	95	0.0457549	47.5	0.0228775	633
CAKDSIR*LLGLVLGFGYW	IGH	pcc	2	95	0.0457549	47.5	0.0228775	633
CAKKGAGGNWWVLEFW	IGH	pcc	2	95	0.0457549	47.5	0.0228775	633
CAKLAAVERNFDYW	IGH	pcc	2	95	0.0457549	47.5	0.0228775	633
CAKSYTSSTWVDGHE*W	IGH	pcc	2	95	0.0457549	47.5	0.0228775	633
CARDRYYCTGDICFVGPESW	IGH	pcc	2	95	0.0457549	47.5	0.0228775	633
CARSFTVTTSGDASGDFGYW	IGH	pcc	2	95	0.0457549	47.5	0.0228775	633
CATGSYYDSYPNLEYW	IGH	pcc	2	95	0.0457549	47.5	0.0228775	633
CATQGPYYCTDDYCFTGSFDYW	IGH	pcc	2	95	0.0457549	47.5	0.0228775	633
CAVELYIWIF*DMDYW	IGH	pcc	2	95	0.0457549	47.5	0.0228775	633
CGGSYYPTEYGYNFDYW	IGH	pcc	2	95	0.0457549	47.5	0.0228775	633
CGKSSSWFWNFDYW	IGH	pcc	2	95	0.0457549	47.5	0.0228775	633
CTTEGFDYW	IGH	pcc	2	95	0.0457549	47.5	0.0228775	633
CVVDSSSSNAFGYW	IGH	pcc	2	95	0.0457549	47.5	0.0228775	633
CADLAATIATIAYNLEYW	IGH	pcc	1	89	0.0460081	44.5	0.0230041	634
CAGDPTYGSYYVQGFDYW	IGH	pcc	1	89	0.0460081	44.5	0.0230041	634
CAIDCTGDYCFSEYW	IGH	pcc	1	89	0.0460081	44.5	0.0230041	634
CAKATIAPYLNLEYW	IGH	pcc	1	89	0.0460081	44.5	0.0230041	634
CAKDARGNYYDSY*DPELEYW	IGH	pcc	1	89	0.0460081	44.5	0.0230041	634
CAKDFGYYCTGDYCFNPEYW	IGH	pcc	1	89	0.0460081	44.5	0.0230041	634
CAKDGPTTLPTSGNFDYW	IGH	pcc	1	89	0.0460081	44.5	0.0230041	634
CAKDIPRYDSYYVFGGRFEYW	IGH	pcc	1	89	0.0460081	44.5	0.0230041	634
CAKDLGGGYSRSWYGENAFGYW	IGH	pcc	1	89	0.0460081	44.5	0.0230041	634
CAKDWWGSTAWEVDYW	IGH	pcc	1	89	0.0460081	44.5	0.0230041	634
CAKEGRSRTTVATDARDFDYW	IGH	pcc	1	89	0.0460081	44.5	0.0230041	634
CAKEPVHIATTW#YGVDYW	IGH	pcc	1	89	0.0460081	44.5	0.0230041	634
CAKFSYTYGYNLEYW	IGH	pcc	1	89	0.0460081	44.5	0.0230041	634
CAKGFGCTGDYCFNVVGLEYW	IGH	pcc	1	89	0.0460081	44.5	0.0230041	634
CAKGPAVYGSYYV##DYW	IGH	pcc	1	89	0.0460081	44.5	0.0230041	634
CAKRSRLGGMDTEIGFDYW	IGH	pcc	1	89	0.0460081	44.5	0.0230041	634
CAKSVFLDGYADGAWYW	IGH	pcc	1	89	0.0460081	44.5	0.0230041	634
CAKYYCTDDYCFNAGVFDYW	IGH	pcc	1	89	0.0460081	44.5	0.0230041	634
CANAYDSYLDLEYW	IGH	pcc	1	89	0.0460081	44.5	0.0230041	634
CANRVNWGDLEYW	IGH	pcc	1	89	0.0460081	44.5	0.0230041	634
CAPGLGLEYW	IGH	pcc	1	89	0.0460081	44.5	0.0230041	634
CARDAGATYGRTTGNFDFW	IGH	pcc	1	89	0.0460081	44.5	0.0230041	634
CARDVGTNWYQLGRLDYW	IGH	pcc	1	89	0.0460081	44.5	0.0230041	634
CARGYS#AFGYW	IGH	pcc	1	89	0.0460081	44.5	0.0230041	634
CASDIYGYVIFDYW	IGH	pcc	1	89	0.0460081	44.5	0.0230041	634
CATEVLGGSYYVAFDYW	IGH	pcc	1	89	0.0460081	44.5	0.0230041	634
CGKNGPIWGPIESW	IGH	pcc	1	89	0.0460081	44.5	0.0230041	634
CGTVERDEMDE#FDYW	IGH	pcc	1	89	0.0460081	44.5	0.0230041	634
CVRDMYGSYSIASRGLSHFDYW	IGH	pcc	1	89	0.0460081	44.5	0.0230041	634
CAMKRPNYGSYYDVGFDYW	IGH	pcc	2	1	0.000481631	44	0.0227279	657
CAKG*PSKLY**LLFTCWI#YYGMDYW	IGH	pcc	2	47	0.0226366	45.5	0.0226911	658
CADWTGSGVYGSYYGNAFGYW	IGH	pcc	2	94	0.0452733	47	0.0226366	659
CAFSYSSSLAYNFDYW	IGH	pcc	2	94	0.0452733	47	0.0226366	659
CAGDDPLNYGSYLGYFDYW	IGH	pcc	2	94	0.0452733	47	0.0226366	659
CAKALLRAVSTILPDFDYW	IGH	pcc	2	94	0.0452733	47	0.0226366	659
CAKDARGNYYDSYYDPELEYW	IGH	pcc	2	94	0.0452733	47	0.0226366	659
CAKDHDGWSNNWGLEYW	IGH	pcc	2	94	0.0452733	47	0.0226366	659
CAKDLSYSSSWLNFDYW	IGH	pcc	2	94	0.0452733	47	0.0226366	659
CAKDTIWDGSYLRADYW	IGH	pcc	2	94	0.0452733	47	0.0226366	659
CAKDYGSYYSSGFDYW	IGH	pcc	2	94	0.0452733	47	0.0226366	659
CAKGGDIVVGPNWFYYW	IGH	pcc	2	94	0.0452733	47	0.0226366	659
CAKGNMDTFEYW	IGH	pcc	2	94	0.0452733	47	0.0226366	659
CAKPGAGDSYYVYEYW	IGH	pcc	2	94	0.0452733	47	0.0226366	659
CAKSAYAYYGSYLRTFDYW	IGH	pcc	2	94	0.0452733	47	0.0226366	659
CAKYYDSYYETGSAFGYW	IGH	pcc	2	94	0.0452733	47	0.0226366	659
CALPPDGTYPLNNDYW	IGH	pcc	2	94	0.0452733	47	0.0226366	659
CAMGPRGSWYFDPLGFDYW	IGH	pcc	2	94	0.0452733	47	0.0226366	659
CANRGGVWLGSEYW	IGH	pcc	2	94	0.0452733	47	0.0226366	659
CANSDYCTDDYCPRTTAPKAFGYW	IGH	pcc	2	94	0.0452733	47	0.0226366	659
CAQETGWETYGLIGYW	IGH	pcc	2	94	0.0452733	47	0.0226366	659
CARDQPSGSLIAADK#NFDYW	IGH	pcc	2	94	0.0452733	47	0.0226366	659
CARIGYTYGYLR#YW	IGH	pcc	2	94	0.0452733	47	0.0226366	659
CARRDGSYSPLDYW	IGH	pcc	2	94	0.0452733	47	0.0226366	659
CATHYSSSLYDFDYW	IGH	pcc	2	94	0.0452733	47	0.0226366	659
CGKG*#YW	IGH	pcc	2	94	0.0452733	47	0.0226366	659
CVALSRGATSDWYSHYYDMDYW	IGH	pcc	2	94	0.0452733	47	0.0226366	659
CVGHDYLGLW	IGH	pcc	2	94	0.0452733	47	0.0226366	659
CVKVDGSSINLHFDYW	IGH	pcc	2	94	0.0452733	47	0.0226366	659
CVNSDYGSYYNLDYW	IGH	pcc	2	94	0.0452733	47	0.0226366	659
C*PQYSSN*RLEYW	IGH	pcc	1	88	0.0454912	44	0.0227456	663
CADLWRATFGYW	IGH	pcc	1	88	0.0454912	44	0.0227456	663
CADPIPEGRYGSYYEPDYLDLW	IGH	pcc	1	88	0.0454912	44	0.0227456	663
CAGDYSGTTVATTAFGYW	IGH	pcc	1	88	0.0454912	44	0.0227456	663
CAKALHISFDYW	IGH	pcc	1	88	0.0454912	44	0.0227456	663
CAKDDQSLVLYW*LPYA#EYW	IGH	pcc	1	88	0.0454912	44	0.0227456	663
CAKDPSYYDFEYW	IGH	pcc	1	88	0.0454912	44	0.0227456	663
CAKDPTDWSVLVITVDDNLDYW	IGH	pcc	1	88	0.0454912	44	0.0227456	663
CAKDPYSSSWYEGLSFDYW	IGH	pcc	1	88	0.0454912	44	0.0227456	663
CAKEERVAGYSSNWNAFGYW	IGH	pcc	1	88	0.0454912	44	0.0227456	663
CAKEGRRNTVLVITV*RPGNPC#EYW	IGH	pcc	1	88	0.0454912	44	0.0227456	663
CAKENYDSYLEYW	IGH	pcc	1	88	0.0454912	44	0.0227456	663
CAKREYSSSPPE#NFDYW	IGH	pcc	1	88	0.0454912	44	0.0227456	663
CAKTPNYDSYYEAEYW	IGH	pcc	1	88	0.0454912	44	0.0227456	663
CANFLNYGSSFFGYLDLW	IGH	pcc	1	88	0.0454912	44	0.0227456	663
CANPLENSYYGSWSLEYW	IGH	pcc	1	88	0.0454912	44	0.0227456	663
CARGAIRAFIVAAGTFFFDYW	IGH	pcc	1	88	0.0454912	44	0.0227456	663
CASPNPQQKATTILLPEG##EYW	IGH	pcc	1	88	0.0454912	44	0.0227456	663
CATGQAFDYW	IGH	pcc	1	88	0.0454912	44	0.0227456	663
CTTPRYCYYGSFDYW	IGH	pcc	1	88	0.0454912	44	0.0227456	663
CVKDRGPGATVMVI#CW	IGH	pcc	1	88	0.0454912	44	0.0227456	663
CVREFPRIVAILGLEYW	IGH	pcc	1	88	0.0454912	44	0.0227456	663
CAMKRPNYGSYYDVGFDYW	IGH	pcc	1	87	0.0449743	44	0.0227279	685
CAKG*PSKLY**LLFTCWI#YYGMDYW	IGH	pcc	1	44	0.0227456	45.5	0.0226911	686
CVKGATWYYGSYPPYYYGMDYW	IGH	pcc	2	65	0.031306	46	0.0226318	687
CVKGATWYYGSYPPYYYGMDYW	IGH	pcc	1	27	0.0139575	46	0.0226318	687
CTGGPIQDLKDYDSYYEGGMDYW	IGH	pcc	1	50	0.0258473	45	0.0225562	688
CTGGPIQDLKDYDSYYEGGMDYW	IGH	pcc	2	40	0.0192652	45	0.0225562	688
CAKDRGSPYYCTDDYC##DYLDLW	IGH	pcc	1	87	0.0449743	43.5	0.0224871	689
CAKDTAYGPPNFDYW	IGH	pcc	1	87	0.0449743	43.5	0.0224871	689
CAKDWTHIYMDQGVPFGYW	IGH	pcc	1	87	0.0449743	43.5	0.0224871	689
CAKGATTKAITDLEDW	IGH	pcc	1	87	0.0449743	43.5	0.0224871	689
CAKGLVGQQLVRGGYAFGYW	IGH	pcc	1	87	0.0449743	43.5	0.0224871	689
CAKPVWNTYYLYNFHYW	IGH	pcc	1	87	0.0449743	43.5	0.0224871	689
CAKSRVLMITEVDYW	IGH	pcc	1	87	0.0449743	43.5	0.0224871	689
CAKTPCSSWD*GDGNAFGHW	IGH	pcc	1	87	0.0449743	43.5	0.0224871	689
CAKVSFPVVTDYW	IGH	pcc	1	87	0.0449743	43.5	0.0224871	689
CARAASPYIYIWIPY*G*##EYW	IGH	pcc	1	87	0.0449743	43.5	0.0224871	689
CARDLGVGEYSSNWYDQRNAFGYW	IGH	pcc	1	87	0.0449743	43.5	0.0224871	689
CARGGSYYGSYSVGSLDYW	IGH	pcc	1	87	0.0449743	43.5	0.0224871	689
CARGSDYDYW	IGH	pcc	1	87	0.0449743	43.5	0.0224871	689
CARQRGYPPLDFDYW	IGH	pcc	1	87	0.0449743	43.5	0.0224871	689
CGKGWEGVGTELEYW	IGH	pcc	1	87	0.0449743	43.5	0.0224871	689
CVLGLYIYMDTSFAYW	IGH	pcc	1	87	0.0449743	43.5	0.0224871	689
CVSPSLYIYGY##DYW	IGH	pcc	1	87	0.0449743	43.5	0.0224871	689
CARARDVLEYW	IGH	pcc	2	74	0.0356407	46	0.0224728	689
CADGDGILLNLEYW	IGH	pcc	2	93	0.0447916	46.5	0.0223958	690
CADPYLNAFGYW	IGH	pcc	2	93	0.0447916	46.5	0.0223958	690
CAKDAYDNFYGHSLHYW	IGH	pcc	2	93	0.0447916	46.5	0.0223958	690
CAKDPTVYSSNWYGAPWDVNWFYYW	IGH	pcc	2	93	0.0447916	46.5	0.0223958	690
CAKDSRWSSNWYSTFEYW	IGH	pcc	2	93	0.0447916	46.5	0.0223958	690
CAKEESYYGSYGIFNFDYW	IGH	pcc	2	93	0.0447916	46.5	0.0223958	690
CAKEGYYDSDMGDLEYW	IGH	pcc	2	93	0.0447916	46.5	0.0223958	690
CAKEGYYIGYYGVLPFDYW	IGH	pcc	2	93	0.0447916	46.5	0.0223958	690
CAKGGGKEVAVLYNLEYW	IGH	pcc	2	93	0.0447916	46.5	0.0223958	690
CAKGPGGWGPTDFEYW	IGH	pcc	2	93	0.0447916	46.5	0.0223958	690
CAKHGSYYYEGEYNFDYW	IGH	pcc	2	93	0.0447916	46.5	0.0223958	690
CAKLFPWIYMDTSYNFDYW	IGH	pcc	2	93	0.0447916	46.5	0.0223958	690
CAKPKRGNWWWGQDAFGYW	IGH	pcc	2	93	0.0447916	46.5	0.0223958	690
CANGFSDVNYGDLW	IGH	pcc	2	93	0.0447916	46.5	0.0223958	690
CANSPYYDSYPDYNLEYW	IGH	pcc	2	93	0.0447916	46.5	0.0223958	690
CARDGGYDYW	IGH	pcc	2	93	0.0447916	46.5	0.0223958	690
CARDPDISSWPNFDYW	IGH	pcc	2	93	0.0447916	46.5	0.0223958	690
CARDRLCDIYGRLCFDYGMDYW	IGH	pcc	2	93	0.0447916	46.5	0.0223958	690
CARDRSSSWYEQYGMDYW	IGH	pcc	2	93	0.0447916	46.5	0.0223958	690
CARDSDYNEGDLEYW	IGH	pcc	2	93	0.0447916	46.5	0.0223958	690
CARPTTTTIARP#YYGMDYW	IGH	pcc	2	93	0.0447916	46.5	0.0223958	690
CARSFTDGSYYIPQCFDYW	IGH	pcc	2	93	0.0447916	46.5	0.0223958	690
CARTTTIATLLEYW	IGH	pcc	2	93	0.0447916	46.5	0.0223958	690
CMRNSGD**QLVP#NFDYW	IGH	pcc	2	93	0.0447916	46.5	0.0223958	690
CPAGYYDSSYPNAFGYW	IGH	pcc	2	93	0.0447916	46.5	0.0223958	690
CTSYGLNLEYW	IGH	pcc	2	93	0.0447916	46.5	0.0223958	690
CVADWIGAYW	IGH	pcc	2	93	0.0447916	46.5	0.0223958	690
CVDGDTLEYW	IGH	pcc	2	93	0.0447916	46.5	0.0223958	690
CVKDQYAVTWVPGFDSW	IGH	pcc	2	93	0.0447916	46.5	0.0223958	690
CARARDVLEYW	IGH	pcc	1	18	0.00930502	46	0.0224728	706
CAADVSSTPRYNFDYW	IGH	pcc	1	86	0.0444573	43	0.0222287	707
CAGKHTYGYVPLYNLEYW	IGH	pcc	1	86	0.0444573	43	0.0222287	707
CAHHPGSAPYVPFKNW	IGH	pcc	1	86	0.0444573	43	0.0222287	707
CAIESYYGSPLDFYQFDYW	IGH	pcc	1	86	0.0444573	43	0.0222287	707
CAKAKLLYW*LLFQRGQDYLDLW	IGH	pcc	1	86	0.0444573	43	0.0222287	707
CAKDISSSRWLFDYW	IGH	pcc	1	86	0.0444573	43	0.0222287	707
CAKDLQPIDYSSSWYGIDYW	IGH	pcc	1	86	0.0444573	43	0.0222287	707
CAKDPYGSYGFDYW	IGH	pcc	1	86	0.0444573	43	0.0222287	707
CAKDRP*SRSAAGTKS#DYLDLW	IGH	pcc	1	86	0.0444573	43	0.0222287	707
CAKEGSHYGSYYVASAFGYW	IGH	pcc	1	86	0.0444573	43	0.0222287	707
CAKEPLFVPTGFEYW	IGH	pcc	1	86	0.0444573	43	0.0222287	707
CAKERHTDLDHW	IGH	pcc	1	86	0.0444573	43	0.0222287	707
CAKETASGTTIVG#GYW	IGH	pcc	1	86	0.0444573	43	0.0222287	707
CAKEVIVLMNTVSTLDGMDYW	IGH	pcc	1	86	0.0444573	43	0.0222287	707
CAKSLRSAQETLRSVYMDTDDYLDLW	IGH	pcc	1	86	0.0444573	43	0.0222287	707
CAKSPYDNYYDFDSW	IGH	pcc	1	86	0.0444573	43	0.0222287	707
CAPEGV**LLLEYW	IGH	pcc	1	86	0.0444573	43	0.0222287	707
CARDEKVATGGGYLGLW	IGH	pcc	1	86	0.0444573	43	0.0222287	707
CARDHVLLVGAPYFDYW	IGH	pcc	1	86	0.0444573	43	0.0222287	707
CARGRGGWTPYNLEYW	IGH	pcc	1	86	0.0444573	43	0.0222287	707
CASASNYDSYYRPDNLEYW	IGH	pcc	1	86	0.0444573	43	0.0222287	707
CASGGLWAFLGEYW	IGH	pcc	1	86	0.0444573	43	0.0222287	707
CASSAAVHLGNWYGGYNLEYW	IGH	pcc	1	86	0.0444573	43	0.0222287	707
CATEAYNSYYVYGLDYW	IGH	pcc	1	86	0.0444573	43	0.0222287	707
CGKGGPYIHIGLEYW	IGH	pcc	1	86	0.0444573	43	0.0222287	707
CGRSYGLDFW	IGH	pcc	1	86	0.0444573	43	0.0222287	707
CLRDGTLRFFP#YW	IGH	pcc	1	86	0.0444573	43	0.0222287	707
CVRDPLLLYW*LLFQRWGHGLEYW	IGH	pcc	1	86	0.0444573	43	0.0222287	707
CAKETGMYNLEYW	IGH	pcc	2	91	0.0438284	46	0.0221727	719
CADGGGAIEYW	IGH	pcc	2	92	0.04431	46	0.022155	720
CADQLYGDPSIYW	IGH	pcc	2	92	0.04431	46	0.022155	720
CAIWNYDSYYRGDLEYW	IGH	pcc	2	92	0.04431	46	0.022155	720
CAKALGYIYGYVLPNAT#YLDLW	IGH	pcc	2	92	0.04431	46	0.022155	720
CAKDGRVYIWENNVEYW	IGH	pcc	2	92	0.04431	46	0.022155	720
CAKDLIYMDTYHFDYW	IGH	pcc	2	92	0.04431	46	0.022155	720
CAKDNDLDWGYDPPEYW	IGH	pcc	2	92	0.04431	46	0.022155	720
CAKDPSTVPRP#HDYLVLW	IGH	pcc	2	92	0.04431	46	0.022155	720
CAKDQRTYYCTDDYCRHDIYFDLW	IGH	pcc	2	92	0.04431	46	0.022155	720
CAKDRWGSTDWEVDYW	IGH	pcc	2	92	0.04431	46	0.022155	720
CAKEDGSSSW*G#FDYW	IGH	pcc	2	92	0.04431	46	0.022155	720
CAKGATPKAITNLEDW	IGH	pcc	2	92	0.04431	46	0.022155	720
CANPYNLNYDYW	IGH	pcc	2	92	0.04431	46	0.022155	720
CVIYDSYFGSRLLLEYW	IGH	pcc	2	92	0.04431	46	0.022155	720
CAEEKYDGTYYGFAYW	IGH	pcc	2	91	0.0438284	45.5	0.0219142	734
CAEGDWGNWLYVFEYW	IGH	pcc	2	91	0.0438284	45.5	0.0219142	734
CAGDVFTPFDYW	IGH	pcc	2	91	0.0438284	45.5	0.0219142	734
CAKCPYYGNYWYGHDYLDLW	IGH	pcc	2	91	0.0438284	45.5	0.0219142	734
CAKDLLAADWTLNAFGYW	IGH	pcc	2	91	0.0438284	45.5	0.0219142	734
CAKDLYDPLPYFDYW	IGH	pcc	2	91	0.0438284	45.5	0.0219142	734
CAKDPAGSSNWYIRISGVEYW	IGH	pcc	2	91	0.0438284	45.5	0.0219142	734
CAKDPEIAWGPRDFDYW	IGH	pcc	2	91	0.0438284	45.5	0.0219142	734
CAKDPVALIILVATTFGGFDYW	IGH	pcc	2	91	0.0438284	45.5	0.0219142	734
CAKDSPLGLVITVHGDLEYW	IGH	pcc	2	91	0.0438284	45.5	0.0219142	734
CAKDVPRSRPGLAVKN#YW	IGH	pcc	2	91	0.0438284	45.5	0.0219142	734
CAKGDYSSSWSTFDYW	IGH	pcc	2	91	0.0438284	45.5	0.0219142	734
CAKGGHSSTWGFPIYYGMDYW	IGH	pcc	2	91	0.0438284	45.5	0.0219142	734
CAKGIWPSHGTYSPDFDYW	IGH	pcc	2	91	0.0438284	45.5	0.0219142	734
CAKGQSSNWYSAVEDYYGMDYW	IGH	pcc	2	91	0.0438284	45.5	0.0219142	734
CAKGSSNWETDAFGYW	IGH	pcc	2	91	0.0438284	45.5	0.0219142	734
CAKTDHGYYYRGDFDYW	IGH	pcc	2	91	0.0438284	45.5	0.0219142	734
CAKTVASDFDCW	IGH	pcc	2	91	0.0438284	45.5	0.0219142	734
CAKVGR*LVWSLGDYW	IGH	pcc	2	91	0.0438284	45.5	0.0219142	734
CANLYGSYLGHDYLDLW	IGH	pcc	2	91	0.0438284	45.5	0.0219142	734
CARAQYYDSYYDLGLEYW	IGH	pcc	2	91	0.0438284	45.5	0.0219142	734
CARATYGYLYGMDCW	IGH	pcc	2	91	0.0438284	45.5	0.0219142	734
CARDQNYYDTYYPIAHLEYW	IGH	pcc	2	91	0.0438284	45.5	0.0219142	734
CARDRLAGD#FD*W	IGH	pcc	2	91	0.0438284	45.5	0.0219142	734
CARETTVATSPNFDYW	IGH	pcc	2	91	0.0438284	45.5	0.0219142	734
CARGGRVRYYDSQTIEYW	IGH	pcc	2	91	0.0438284	45.5	0.0219142	734
CASGTPYYYGSYLDYW	IGH	pcc	2	91	0.0438284	45.5	0.0219142	734
CGKDFSGSYGVGFDYW	IGH	pcc	2	91	0.0438284	45.5	0.0219142	734
CSSISSTNWGSPPEFW	IGH	pcc	2	91	0.0438284	45.5	0.0219142	734
CTRNYGSYSDFYYW	IGH	pcc	2	91	0.0438284	45.5	0.0219142	734
CAKETGMYNLEYW	IGH	pcc	1	1	0.000516945	46	0.0221727	735
CACFPGSYNFDYW	IGH	pcc	1	85	0.0439404	42.5	0.0219702	736
CAEEYDSYMEYW	IGH	pcc	1	85	0.0439404	42.5	0.0219702	736
CAHLAASNNWVEGGV#W	IGH	pcc	1	85	0.0439404	42.5	0.0219702	736
CAIYGYYCTDDYCLSNEEHDYLDLW	IGH	pcc	1	85	0.0439404	42.5	0.0219702	736
CAKAPYGSYYGGVDYW	IGH	pcc	1	85	0.0439404	42.5	0.0219702	736
CAKAYGTYYVGNAFGYW	IGH	pcc	1	85	0.0439404	42.5	0.0219702	736
CAKDLDGSYYFDDYLDLW	IGH	pcc	1	85	0.0439404	42.5	0.0219702	736
CAKDPPTYYCTDDYCFNPVYW	IGH	pcc	1	85	0.0439404	42.5	0.0219702	736
CAKDQGALSVATGRHAFGFW	IGH	pcc	1	85	0.0439404	42.5	0.0219702	736
CAKDRGIYDSYYVGIEYW	IGH	pcc	1	85	0.0439404	42.5	0.0219702	736
CAKDRWSSTGWEVDYW	IGH	pcc	1	85	0.0439404	42.5	0.0219702	736
CAKDWTTVVMITVPGGMDYW	IGH	pcc	1	85	0.0439404	42.5	0.0219702	736
CAKRDTYYNLDYW	IGH	pcc	1	85	0.0439404	42.5	0.0219702	736
CAKSDLGSNWYEYW	IGH	pcc	1	85	0.0439404	42.5	0.0219702	736
CAKSMYIYGYEGDSDYW	IGH	pcc	1	85	0.0439404	42.5	0.0219702	736
CAKSRGAESDYW	IGH	pcc	1	85	0.0439404	42.5	0.0219702	736
CAKTLGVATGDYW	IGH	pcc	1	85	0.0439404	42.5	0.0219702	736
CAKYLVGAPGPYGYVMNAFGYW	IGH	pcc	1	85	0.0439404	42.5	0.0219702	736
CARDLGGVYYGYW	IGH	pcc	1	85	0.0439404	42.5	0.0219702	736
CARDPGDYDSYYGFEYW	IGH	pcc	1	85	0.0439404	42.5	0.0219702	736
CARDTDDCLVPNLDFW	IGH	pcc	1	85	0.0439404	42.5	0.0219702	736
CARDTTIATRWFDLEYW	IGH	pcc	1	85	0.0439404	42.5	0.0219702	736
CASAETYPTIATTWPLDLEYW	IGH	pcc	1	85	0.0439404	42.5	0.0219702	736
CGRDGGYDYW	IGH	pcc	1	85	0.0439404	42.5	0.0219702	736
CVKDGSYYDFDYW	IGH	pcc	1	85	0.0439404	42.5	0.0219702	736
CVRGAAWVYIYGGDGVKLEVYGMDYW	IGH	pcc	1	85	0.0439404	42.5	0.0219702	736
CVSYGSYGPFRYLDLW	IGH	pcc	1	85	0.0439404	42.5	0.0219702	736
CAKDAGPIYMYSLHFDYW	IGH	pcc	1	46	0.0237795	43.5	0.0217632	763
CAKDAGPIYMYSLHFDYW	IGH	pcc	2	41	0.0197469	43.5	0.0217632	764
CADDTYNNYAYW	IGH	pcc	1	84	0.0434234	42	0.0217117	764
CADLNLDYW	IGH	pcc	1	84	0.0434234	42	0.0217117	764
CADLVWGDLEYW	IGH	pcc	1	84	0.0434234	42	0.0217117	764
CADPYDSNSFDYW	IGH	pcc	1	84	0.0434234	42	0.0217117	764
CADRTSWGLSNNW	IGH	pcc	1	84	0.0434234	42	0.0217117	764
CAELTFGSNWYPNLEYW	IGH	pcc	1	84	0.0434234	42	0.0217117	764
CAKDDSSGWGWGYNWFYYW	IGH	pcc	1	84	0.0434234	42	0.0217117	764
CAKDVRDWGFRYW	IGH	pcc	1	84	0.0434234	42	0.0217117	764
CAKEGHLYIVATFG*RR##EYW	IGH	pcc	1	84	0.0434234	42	0.0217117	764
CAKEHYGVAPYLNAFGYW	IGH	pcc	1	84	0.0434234	42	0.0217117	764
CAKFETTVATRYYYGMDYW	IGH	pcc	1	84	0.0434234	42	0.0217117	764
CAKPDRYYHNYVGEYGMDYW	IGH	pcc	1	84	0.0434234	42	0.0217117	764
CAKTGEGDIWSSQIGYYGMDYW	IGH	pcc	1	84	0.0434234	42	0.0217117	764
CANVGITNWYYEYW	IGH	pcc	1	84	0.0434234	42	0.0217117	764
CAQDSYVSW	IGH	pcc	1	84	0.0434234	42	0.0217117	764
CARGYYCTGDYCFEYW	IGH	pcc	1	84	0.0434234	42	0.0217117	764
CARR*RATS#EYW	IGH	pcc	1	84	0.0434234	42	0.0217117	764
CARVYGSYSPVYW	IGH	pcc	1	84	0.0434234	42	0.0217117	764
CARVYSTVLMTTVS#HGYLDLW	IGH	pcc	1	84	0.0434234	42	0.0217117	764
CARYHSLFLWDYW	IGH	pcc	1	84	0.0434234	42	0.0217117	764
CASDRYGNYAVYW	IGH	pcc	1	84	0.0434234	42	0.0217117	764
CASEGGV**QLPS#EYW	IGH	pcc	1	84	0.0434234	42	0.0217117	764
CASFE*GYMDTFSL##DCW	IGH	pcc	1	84	0.0434234	42	0.0217117	764
CESRLR*LLEAPP*W	IGH	pcc	1	84	0.0434234	42	0.0217117	764
CIRSNKYQWEYW	IGH	pcc	1	84	0.0434234	42	0.0217117	764
CPKVFYTLYDYW	IGH	pcc	1	84	0.0434234	42	0.0217117	764
CSNPRSTCGHGTPL#YSGLW	IGH	pcc	1	84	0.0434234	42	0.0217117	764
CVKGNFFDFW	IGH	pcc	1	84	0.0434234	42	0.0217117	764
CVRDRSNRHL*DRG#EYW	IGH	pcc	1	84	0.0434234	42	0.0217117	764
CAELGSN*YGSLEYW	IGH	pcc	2	1	0.000481631	42	0.0216941	765
CATTATRYTYGSPFVYW	IGH	pcc	2	1	0.000481631	42	0.0216941	765
CAGPPPWIAAVTYW	IGH	pcc	2	90	0.0433468	45	0.0216734	767
CAKAATTRAITNLEDW	IGH	pcc	2	90	0.0433468	45	0.0216734	767
CAKDGSSYYGSYYWPHPSAFDYW	IGH	pcc	2	90	0.0433468	45	0.0216734	767
CAKEGVGYYGSYYLSLGDFDYW	IGH	pcc	2	90	0.0433468	45	0.0216734	767
CAKERGHDIYLDTSDYW	IGH	pcc	2	90	0.0433468	45	0.0216734	767
CAKGGEYTYGYNLEYW	IGH	pcc	2	90	0.0433468	45	0.0216734	767
CAKGSAIYIYGDSGNFDYW	IGH	pcc	2	90	0.0433468	45	0.0216734	767
CAKGSIYYATYWGNFDYW	IGH	pcc	2	90	0.0433468	45	0.0216734	767
CAKSDWEFPFQYW	IGH	pcc	2	90	0.0433468	45	0.0216734	767
CAKVSYWTNNLEYW	IGH	pcc	2	90	0.0433468	45	0.0216734	767
CAMIRYMCILDNLEYW	IGH	pcc	2	90	0.0433468	45	0.0216734	767
CANMVDSDRMSTGYW	IGH	pcc	2	90	0.0433468	45	0.0216734	767
CARDIHMDTTYDYW	IGH	pcc	2	90	0.0433468	45	0.0216734	767
CARGSSGWVYNLEYW	IGH	pcc	2	90	0.0433468	45	0.0216734	767
CARSGRSSDFDSW	IGH	pcc	2	90	0.0433468	45	0.0216734	767
CARWLTTVLVITDDQT*YNLEYW	IGH	pcc	2	90	0.0433468	45	0.0216734	767
CASRARR*LPRAQF#EYW	IGH	pcc	2	90	0.0433468	45	0.0216734	767
CATGDLGNLEYW	IGH	pcc	2	90	0.0433468	45	0.0216734	767
CATRAEWGSY##KYW	IGH	pcc	2	90	0.0433468	45	0.0216734	767
CAVEGLVVGYYDSYRYNEYW	IGH	pcc	2	90	0.0433468	45	0.0216734	767
CAVGPQALGYSDFDYW	IGH	pcc	2	90	0.0433468	45	0.0216734	767
CAVRFGSSGWGF#YYYGMDYW	IGH	pcc	2	90	0.0433468	45	0.0216734	767
CSLYDGSPDFEYW	IGH	pcc	2	90	0.0433468	45	0.0216734	767
CTNGADFIEYW	IGH	pcc	2	90	0.0433468	45	0.0216734	767
CVAGMVVTGIYYYGMDYW	IGH	pcc	2	90	0.0433468	45	0.0216734	767
CVDHDSFEYW	IGH	pcc	2	90	0.0433468	45	0.0216734	767
CVKLGPATYPFLGNFDYW	IGH	pcc	2	90	0.0433468	45	0.0216734	767
CVKNIHMDPDDLEYW	IGH	pcc	2	90	0.0433468	45	0.0216734	767
CVKVGRDGYVIW	IGH	pcc	2	90	0.0433468	45	0.0216734	767
CAELGSN*YGSLEYW	IGH	pcc	1	83	0.0429065	42	0.0216941	793
CATTATRYTYGSPFVYW	IGH	pcc	1	83	0.0429065	42	0.0216941	793
CAAFVLR*LLR#AFGYW	IGH	pcc	1	83	0.0429065	41.5	0.0214532	795
CADGGGWLKDPDAFGYW	IGH	pcc	1	83	0.0429065	41.5	0.0214532	795
CADHRSSSNWYNLEYW	IGH	pcc	1	83	0.0429065	41.5	0.0214532	795
CADLGSNWYWTLGPELEYW	IGH	pcc	1	83	0.0429065	41.5	0.0214532	795
CADLYGSYYRHNAFGYW	IGH	pcc	1	83	0.0429065	41.5	0.0214532	795
CAGDGAHSSNWYLLGPNLEYW	IGH	pcc	1	83	0.0429065	41.5	0.0214532	795
CAGLTGYCTDDYCLLDYW	IGH	pcc	1	83	0.0429065	41.5	0.0214532	795
CAGSYDSYYEGNAFGYW	IGH	pcc	1	83	0.0429065	41.5	0.0214532	795
CAKAPRSSSGWGYAGAFGYW	IGH	pcc	1	83	0.0429065	41.5	0.0214532	795
CAKDDGSYYSGVHYGMDYW	IGH	pcc	1	83	0.0429065	41.5	0.0214532	795
CAKDLLDYGSYCPFDYW	IGH	pcc	1	83	0.0429065	41.5	0.0214532	795
CAKDLWGGSSWYPYGHEYW	IGH	pcc	1	83	0.0429065	41.5	0.0214532	795
CAKDPSAPYYGSGA#FDYW	IGH	pcc	1	83	0.0429065	41.5	0.0214532	795
CAKDPVRTRLR**YHQDMCWC##DYW	IGH	pcc	1	83	0.0429065	41.5	0.0214532	795
CAKDPWDDSSWSRGPRFYFDYW	IGH	pcc	1	83	0.0429065	41.5	0.0214532	795
CAKETQYR*LLFQTERRGGVSYW	IGH	pcc	1	83	0.0429065	41.5	0.0214532	795
CAKGGGYYDSPVSHLEYW	IGH	pcc	1	83	0.0429065	41.5	0.0214532	795
CAKHGSDPFYCTDDYCFSPPSFDYW	IGH	pcc	1	83	0.0429065	41.5	0.0214532	795
CAKRRGGTVLMITVSTPPRRP#DYW	IGH	pcc	1	83	0.0429065	41.5	0.0214532	795
CAKVRAEGLQYEYW	IGH	pcc	1	83	0.0429065	41.5	0.0214532	795
CANGYDSYYYPCLEYW	IGH	pcc	1	83	0.0429065	41.5	0.0214532	795
CANLWQRGVEIHMAPNLEYW	IGH	pcc	1	83	0.0429065	41.5	0.0214532	795
CANNAPFGSSWFIHDIYFDLW	IGH	pcc	1	83	0.0429065	41.5	0.0214532	795
CANPPVAATISYNFDYW	IGH	pcc	1	83	0.0429065	41.5	0.0214532	795
CARARRDWGAAGLEYW	IGH	pcc	1	83	0.0429065	41.5	0.0214532	795
CARDGYYGSYKLMGHDYLDLW	IGH	pcc	1	83	0.0429065	41.5	0.0214532	795
CARQSYYGSYELERLFDYW	IGH	pcc	1	83	0.0429065	41.5	0.0214532	795
CASDGATTVATST#FDYW	IGH	pcc	1	83	0.0429065	41.5	0.0214532	795
CASIVATGLSLEYW	IGH	pcc	1	83	0.0429065	41.5	0.0214532	795
CAWGYHSDFDYW	IGH	pcc	1	83	0.0429065	41.5	0.0214532	795
CTNPISEYYDPYYGTFDYW	IGH	pcc	1	83	0.0429065	41.5	0.0214532	795
CVNLVGTIGRYNFDYW	IGH	pcc	1	83	0.0429065	41.5	0.0214532	795
CADPAWSSSNWYIDLEYW	IGH	pcc	2	89	0.0428651	44.5	0.0214326	796
CADTPLLSGYPVAYW	IGH	pcc	2	89	0.0428651	44.5	0.0214326	796
CAGDGPYYGSYYVHLDYW	IGH	pcc	2	89	0.0428651	44.5	0.0214326	796
CAGDPYYGNWFYYW	IGH	pcc	2	89	0.0428651	44.5	0.0214326	796
CAKADPVDDTYYAFGSHW	IGH	pcc	2	89	0.0428651	44.5	0.0214326	796
CAKDDYDSYYGRGFDLW	IGH	pcc	2	89	0.0428651	44.5	0.0214326	796
CAKDHRSNWQP#EYW	IGH	pcc	2	89	0.0428651	44.5	0.0214326	796
CAKDPSLVITVSTRDLEYW	IGH	pcc	2	89	0.0428651	44.5	0.0214326	796
CAKGPTLCTGDYCFNDVDRDEIEYW	IGH	pcc	2	89	0.0428651	44.5	0.0214326	796
CAKHGSDPYYCSDDYCFSPPSFDYW	IGH	pcc	2	89	0.0428651	44.5	0.0214326	796
CAKWADIE*QLVGRDYLDLW	IGH	pcc	2	89	0.0428651	44.5	0.0214326	796
CANLRIVATGYNLEYW	IGH	pcc	2	89	0.0428651	44.5	0.0214326	796
CARAPHTYGPPS#EYW	IGH	pcc	2	89	0.0428651	44.5	0.0214326	796
CARDGGTWISPVNLEYW	IGH	pcc	2	89	0.0428651	44.5	0.0214326	796
CARDTDDNLVPNLDFW	IGH	pcc	2	89	0.0428651	44.5	0.0214326	796
CASANWEYRNLEYW	IGH	pcc	2	89	0.0428651	44.5	0.0214326	796
CASGQGLLR*VL*A#FEYW	IGH	pcc	2	89	0.0428651	44.5	0.0214326	796
CTNRWNFDYW	IGH	pcc	2	89	0.0428651	44.5	0.0214326	796
CVRSNNYQWEYW	IGH	pcc	2	89	0.0428651	44.5	0.0214326	796
CARWAVFGIRILGNFDYW	IGH	pcc	2	87	0.0419019	44	0.0212094	815
CACGKKQLTVEYW	IGH	pcc	2	88	0.0423835	44	0.0211917	816
CAGD*CGKAATTDKG#YYGMDYW	IGH	pcc	2	88	0.0423835	44	0.0211917	816
CAGTFYDSIEYW	IGH	pcc	2	88	0.0423835	44	0.0211917	816
CAIRGGLR*LLLAQQ##EYW	IGH	pcc	2	88	0.0423835	44	0.0211917	816
CAKAELAIHTYGYPEYW	IGH	pcc	2	88	0.0423835	44	0.0211917	816
CAKALRVATT##DYW	IGH	pcc	2	88	0.0423835	44	0.0211917	816
CAKDPPYYGSYYGPNFDYW	IGH	pcc	2	88	0.0423835	44	0.0211917	816
CAKDQVR*LYMDSGEGRKDLEYW	IGH	pcc	2	88	0.0423835	44	0.0211917	816
CAKDTPLTGWSVSYNLEYW	IGH	pcc	2	88	0.0423835	44	0.0211917	816
CAKIGVIGNSN*YPDEYW	IGH	pcc	2	88	0.0423835	44	0.0211917	816
CAKSTVTTAYNLDYW	IGH	pcc	2	88	0.0423835	44	0.0211917	816
CAKVAASADYIYGYEGEFDYW	IGH	pcc	2	88	0.0423835	44	0.0211917	816
CAKVLSNWIDEYW	IGH	pcc	2	88	0.0423835	44	0.0211917	816
CAKVSIWDFVGPIDYW	IGH	pcc	2	88	0.0423835	44	0.0211917	816
CANHPVTVLMITVLPPFDYW	IGH	pcc	2	88	0.0423835	44	0.0211917	816
CARATYGHPYGMDYW	IGH	pcc	2	88	0.0423835	44	0.0211917	816
CARDGGIVAAGTQTV#NFDYW	IGH	pcc	2	88	0.0423835	44	0.0211917	816
CARGPPSGIYTSDIYFDLW	IGH	pcc	2	88	0.0423835	44	0.0211917	816
CARVPGLVVGAMR#HD*LDLW	IGH	pcc	2	88	0.0423835	44	0.0211917	816
CASDGYGSYYGEGDYW	IGH	pcc	2	88	0.0423835	44	0.0211917	816
CASEYFGTYYDYLDLW	IGH	pcc	2	88	0.0423835	44	0.0211917	816
CASQYCTGDYCFNWAFGYW	IGH	pcc	2	88	0.0423835	44	0.0211917	816
CGKGGGTISDYW	IGH	pcc	2	88	0.0423835	44	0.0211917	816
CGKGPSSNWYLGWLEYW	IGH	pcc	2	88	0.0423835	44	0.0211917	816
CGKGSGLRGASGWGDVSLEYW	IGH	pcc	2	88	0.0423835	44	0.0211917	816
CVRDLYDSYGGW	IGH	pcc	2	88	0.0423835	44	0.0211917	816
CVRHGSPPFEYW	IGH	pcc	2	88	0.0423835	44	0.0211917	816
CARWAVFGIRILGNFDYW	IGH	pcc	1	1	0.000516945	44	0.0212094	827
CADGVYTYGYQGWGNLEYW	IGH	pcc	1	82	0.0423895	41	0.0211948	828
CAIDGSEHIWILIEAIVGFDYW	IGH	pcc	1	82	0.0423895	41	0.0211948	828
CAKAAILYDSYYHGGYYYGMDYW	IGH	pcc	1	82	0.0423895	41	0.0211948	828
CAKCGEGAVGTDYW	IGH	pcc	1	82	0.0423895	41	0.0211948	828
CAKDLGSCENYYGSSST#DYW	IGH	pcc	1	82	0.0423895	41	0.0211948	828
CAKDPSNYGSRFDYW	IGH	pcc	1	82	0.0423895	41	0.0211948	828
CAKGAAFYDSYSIAYPEYW	IGH	pcc	1	82	0.0423895	41	0.0211948	828
CAKGAMGYYDSSGVEYW	IGH	pcc	1	82	0.0423895	41	0.0211948	828
CAKGDDSSNWFYELGDYGMDYW	IGH	pcc	1	82	0.0423895	41	0.0211948	828
CAKKSSNWPLSVPIVQPL##EYW	IGH	pcc	1	82	0.0423895	41	0.0211948	828
CAKSIYSSSWYYAFGYW	IGH	pcc	1	82	0.0423895	41	0.0211948	828
CANGPSEPYYCTDDYCLLNAFGYW	IGH	pcc	1	82	0.0423895	41	0.0211948	828
CARESYVTYYDAAEYW	IGH	pcc	1	82	0.0423895	41	0.0211948	828
CARPSGGWGLLPFHDDLEYW	IGH	pcc	1	82	0.0423895	41	0.0211948	828
CARPYSSSWYETGVFDYW	IGH	pcc	1	82	0.0423895	41	0.0211948	828
CASDRGGYYDSYWYW	IGH	pcc	1	82	0.0423895	41	0.0211948	828
CASVAIYGYVDYW	IGH	pcc	1	82	0.0423895	41	0.0211948	828
CAVAWGSYVQWDAFGYW	IGH	pcc	1	82	0.0423895	41	0.0211948	828
CGKIYAETDSYEYW	IGH	pcc	1	82	0.0423895	41	0.0211948	828
CVDQISPEDIYIWGYAFGYW	IGH	pcc	1	82	0.0423895	41	0.0211948	828
CVDYTSWEYW	IGH	pcc	1	82	0.0423895	41	0.0211948	828
CVKAHRN#GFG*W	IGH	pcc	1	82	0.0423895	41	0.0211948	828
CVPTPRCEYDEYW	IGH	pcc	1	82	0.0423895	41	0.0211948	828
CVRYGTYST*##FDYW	IGH	pcc	1	82	0.0423895	41	0.0211948	828
CVSLDGIYTHGY##W	IGH	pcc	1	82	0.0423895	41	0.0211948	828
CVTPHFEFW	IGH	pcc	1	82	0.0423895	41	0.0211948	828
CADETVATIFDYW	IGH	pcc	2	87	0.0419019	43.5	0.0209509	843
CADGRPDYSSNWYAVLEYW	IGH	pcc	2	87	0.0419019	43.5	0.0209509	843
CADSDCTGDYCFNGDNEYW	IGH	pcc	2	87	0.0419019	43.5	0.0209509	843
CAGDGAYDSYHFGRFYYW	IGH	pcc	2	87	0.0419019	43.5	0.0209509	843
CAHALYYCTDDYWTCFDSW	IGH	pcc	2	87	0.0419019	43.5	0.0209509	843
CAKAGYCTDDYCFNRDTFGYW	IGH	pcc	2	87	0.0419019	43.5	0.0209509	843
CAKDGGSYYGGVNFDYW	IGH	pcc	2	87	0.0419019	43.5	0.0209509	843
CAKDSSSWYSDFDYW	IGH	pcc	2	87	0.0419019	43.5	0.0209509	843
CAKDSTGWCDFDYW	IGH	pcc	2	87	0.0419019	43.5	0.0209509	843
CAKERYGNALLNHDYW	IGH	pcc	2	87	0.0419019	43.5	0.0209509	843
CAKEYRAYLEMGQEGVNLEYW	IGH	pcc	2	87	0.0419019	43.5	0.0209509	843
CAKFGIGDTSWRNFDYW	IGH	pcc	2	87	0.0419019	43.5	0.0209509	843
CAKG*RKVLYW*LLFQRGVGA#EYW	IGH	pcc	2	87	0.0419019	43.5	0.0209509	843
CAKGGYIWMGAYNLEYW	IGH	pcc	2	87	0.0419019	43.5	0.0209509	843
CAKTGEIHMDIGSIAFGYW	IGH	pcc	2	87	0.0419019	43.5	0.0209509	843
CANRECGYYGAWG#NAFGYW	IGH	pcc	2	87	0.0419019	43.5	0.0209509	843
CANYTTVDSLAAEYW	IGH	pcc	2	87	0.0419019	43.5	0.0209509	843
CARDGVFDYW	IGH	pcc	2	87	0.0419019	43.5	0.0209509	843
CARDWGGSIEYW	IGH	pcc	2	87	0.0419019	43.5	0.0209509	843
CASAAASYYCTDDYCFNPALGFDYW	IGH	pcc	2	87	0.0419019	43.5	0.0209509	843
CASPNPQQKATTVPTTRGG#EYW	IGH	pcc	2	87	0.0419019	43.5	0.0209509	843
CATDDLRYGSYYEGYFDYW	IGH	pcc	2	87	0.0419019	43.5	0.0209509	843
CGTTPGGYVLNLDYW	IGH	pcc	2	87	0.0419019	43.5	0.0209509	843
CMRKVRIGREGCGYCTDDYCFN#FDYW	IGH	pcc	2	87	0.0419019	43.5	0.0209509	843
CVKDFVSSSSWGLQYNFDYW	IGH	pcc	2	87	0.0419019	43.5	0.0209509	843
CVKDPGGLRGSYYLRDPPNAFGYW	IGH	pcc	2	87	0.0419019	43.5	0.0209509	843
CVKTTMGSSIWYGYNFDYW	IGH	pcc	2	87	0.0419019	43.5	0.0209509	843
CVPPPDSSSWSDFDYW	IGH	pcc	2	87	0.0419019	43.5	0.0209509	843
CVTEIYMDTWSNFDYW	IGH	pcc	2	87	0.0419019	43.5	0.0209509	843
CADGTDLEYW	IGH	pcc	1	81	0.0418726	40.5	0.0209363	854
CADHR*GRSTTIATIH*IP#NSDYW	IGH	pcc	1	81	0.0418726	40.5	0.0209363	854
CADLRLYYDSYYGVGYNLEYW	IGH	pcc	1	81	0.0418726	40.5	0.0209363	854
CADPLSSSGWGRVGLEYW	IGH	pcc	1	81	0.0418726	40.5	0.0209363	854
CADYGSYYDIYRKLEYW	IGH	pcc	1	81	0.0418726	40.5	0.0209363	854
CAFYDSYKYW	IGH	pcc	1	81	0.0418726	40.5	0.0209363	854
CAGGWLGLYEYW	IGH	pcc	1	81	0.0418726	40.5	0.0209363	854
CAGSYGSYYPFDYW	IGH	pcc	1	81	0.0418726	40.5	0.0209363	854
CAGTYGSHHLNFEYW	IGH	pcc	1	81	0.0418726	40.5	0.0209363	854
CAGVVLSSSQVTTIATMGFSYNLEYW	IGH	pcc	1	81	0.0418726	40.5	0.0209363	854
CAKDGVSGTWGYSNFDYW	IGH	pcc	1	81	0.0418726	40.5	0.0209363	854
CAKDPGPSYYGSYYGEGFDYW	IGH	pcc	1	81	0.0418726	40.5	0.0209363	854
CAKEDYGRYEGHFDYW	IGH	pcc	1	81	0.0418726	40.5	0.0209363	854
CAKIGDIWTLEYW	IGH	pcc	1	81	0.0418726	40.5	0.0209363	854
CAKRSTYDN#DI*FDLW	IGH	pcc	1	81	0.0418726	40.5	0.0209363	854
CAKVEEESSSWYGIPSNYLDLW	IGH	pcc	1	81	0.0418726	40.5	0.0209363	854
CARDAGSYYPYNFDYW	IGH	pcc	1	81	0.0418726	40.5	0.0209363	854
CARDRGPTRVLT*##EYW	IGH	pcc	1	81	0.0418726	40.5	0.0209363	854
CARGSTWYDSYTFDYW	IGH	pcc	1	81	0.0418726	40.5	0.0209363	854
CARRYGYFLNGVSYYYGMDYW	IGH	pcc	1	81	0.0418726	40.5	0.0209363	854
CASDSSYGSAFDYW	IGH	pcc	1	81	0.0418726	40.5	0.0209363	854
CATITRIYI*YFAVQ#FDYW	IGH	pcc	1	81	0.0418726	40.5	0.0209363	854
CATKPYYGSYSVGFDYW	IGH	pcc	1	81	0.0418726	40.5	0.0209363	854
CATPPYSYYGSFDYW	IGH	pcc	1	81	0.0418726	40.5	0.0209363	854
CAWRGYDSYYFSIEYW	IGH	pcc	1	81	0.0418726	40.5	0.0209363	854
CLRVSVSDGDYW	IGH	pcc	1	81	0.0418726	40.5	0.0209363	854
CSNARSTCGHGIPL#YSDLW	IGH	pcc	1	81	0.0418726	40.5	0.0209363	854
CTSNAFNFW	IGH	pcc	1	81	0.0418726	40.5	0.0209363	854
CVDLGITIATPELEYW	IGH	pcc	1	81	0.0418726	40.5	0.0209363	854
CADGGYSSNWYERYNLEYW	IGH	pcc	2	86	0.0414202	43	0.0207101	872
CADTTGYYDNYYVGYW	IGH	pcc	2	86	0.0414202	43	0.0207101	872
CAKAELVAAGTQLTDFDYW	IGH	pcc	2	86	0.0414202	43	0.0207101	872
CAKAQ*QLARPLLRLRFDYW	IGH	pcc	2	86	0.0414202	43	0.0207101	872
CAKATTVMMIPAPVDFDYW	IGH	pcc	2	86	0.0414202	43	0.0207101	872
CAKDHAVATGTLYNFDYW	IGH	pcc	2	86	0.0414202	43	0.0207101	872
CAKDHGGIYGYVGRGDYW	IGH	pcc	2	86	0.0414202	43	0.0207101	872
CAKDITYYDTYGPETRELSIDYW	IGH	pcc	2	86	0.0414202	43	0.0207101	872
CAKDPRWGSNWYHNLEYW	IGH	pcc	2	86	0.0414202	43	0.0207101	872
CAKDQGYAPFEYW	IGH	pcc	2	86	0.0414202	43	0.0207101	872
CAKDRSSS*HSRNGMDYW	IGH	pcc	2	86	0.0414202	43	0.0207101	872
CAKEGDRIVAAGTSLDYW	IGH	pcc	2	86	0.0414202	43	0.0207101	872
CAKGPRVIVAAGDFDYW	IGH	pcc	2	86	0.0414202	43	0.0207101	872
CAKLRLTYSSSWYVVGYGMDYW	IGH	pcc	2	86	0.0414202	43	0.0207101	872
CAKSEIPIYLDTGAFGYW	IGH	pcc	2	86	0.0414202	43	0.0207101	872
CAKVGISSNWYFSPQLYNLDYW	IGH	pcc	2	86	0.0414202	43	0.0207101	872
CANGGSDSSWFHFEYW	IGH	pcc	2	86	0.0414202	43	0.0207101	872
CANRDTYGYVDAFGYW	IGH	pcc	2	86	0.0414202	43	0.0207101	872
CARDGDYYNFDYW	IGH	pcc	2	86	0.0414202	43	0.0207101	872
CARDGPGIYGYVEYNFDYW	IGH	pcc	2	86	0.0414202	43	0.0207101	872
CARFYGSYLVDYW	IGH	pcc	2	86	0.0414202	43	0.0207101	872
CARGSASSYYGSPPYDYW	IGH	pcc	2	86	0.0414202	43	0.0207101	872
CARIPLHIHMDT*VIAP#EYW	IGH	pcc	2	86	0.0414202	43	0.0207101	872
CASEPATGARYGSYIAAEVGDFDYW	IGH	pcc	2	86	0.0414202	43	0.0207101	872
CASPNPQQKAIMILTTRGG#EYW	IGH	pcc	2	86	0.0414202	43	0.0207101	872
CASSDYCTDDYCFANAFGYW	IGH	pcc	2	86	0.0414202	43	0.0207101	872
CATGTSEYPDLEYW	IGH	pcc	2	86	0.0414202	43	0.0207101	872
CAVTYYCTGDYCFNVGGELEYW	IGH	pcc	2	86	0.0414202	43	0.0207101	872
CAVYGSNRYGYDHW	IGH	pcc	2	86	0.0414202	43	0.0207101	872
CTNDPASIIVLVTRG#W	IGH	pcc	2	86	0.0414202	43	0.0207101	872
CTRGGFYGNDDTDYW	IGH	pcc	2	86	0.0414202	43	0.0207101	872
CVRWTLGESW	IGH	pcc	2	86	0.0414202	43	0.0207101	872
CARENIFDYW	IGH	pcc	1	40	0.0206778	41.5	0.020694	883
CADPVPSYYDSYYNHDYLDLW	IGH	pcc	1	80	0.0413556	40	0.0206778	884
CADSSTVLMITASISGLQYNFDYW	IGH	pcc	1	80	0.0413556	40	0.0206778	884
CAE*GRR*QLTP*DYYGMDYW	IGH	pcc	1	80	0.0413556	40	0.0206778	884
CAELGSDWYGSLEYW	IGH	pcc	1	80	0.0413556	40	0.0206778	884
CAKAYYGSPRRPTA#HDYLDLW	IGH	pcc	1	80	0.0413556	40	0.0206778	884
CAKDAGCTGDYCLLNAFGYW	IGH	pcc	1	80	0.0413556	40	0.0206778	884
CAKDIDGNFDYW	IGH	pcc	1	80	0.0413556	40	0.0206778	884
CAKDLMCTDDYCFNGDDHGDYW	IGH	pcc	1	80	0.0413556	40	0.0206778	884
CAKEPFYGSYYLEDFDYW	IGH	pcc	1	80	0.0413556	40	0.0206778	884
CAKERIVAAGWALLLG#FDYW	IGH	pcc	1	80	0.0413556	40	0.0206778	884
CAKGGGYYDSYYAAFGYW	IGH	pcc	1	80	0.0413556	40	0.0206778	884
CAKVPYYCTGDYCPIGLEYW	IGH	pcc	1	80	0.0413556	40	0.0206778	884
CANPFPRYVHTPL#DYLDLW	IGH	pcc	1	80	0.0413556	40	0.0206778	884
CANPIIVATGRS#EYW	IGH	pcc	1	80	0.0413556	40	0.0206778	884
CAPGATEYYGSYDKPNAFGYW	IGH	pcc	1	80	0.0413556	40	0.0206778	884
CAQNESSN*LPTANLDYW	IGH	pcc	1	80	0.0413556	40	0.0206778	884
CARDGSAAYTPSFYYW	IGH	pcc	1	80	0.0413556	40	0.0206778	884
CARDLYIWIQPEKLDHYLDLW	IGH	pcc	1	80	0.0413556	40	0.0206778	884
CARGIVATGR#EYW	IGH	pcc	1	80	0.0413556	40	0.0206778	884
CARSTSSSSSWGYDYW	IGH	pcc	1	80	0.0413556	40	0.0206778	884
CARVGDGSSGDYW	IGH	pcc	1	80	0.0413556	40	0.0206778	884
CATASDWYDFEYW	IGH	pcc	1	80	0.0413556	40	0.0206778	884
CATTYDYW	IGH	pcc	1	80	0.0413556	40	0.0206778	884
CGKDLYIYGPDVGFDYW	IGH	pcc	1	80	0.0413556	40	0.0206778	884
CSGDWAPTLVPTGPGSLESW	IGH	pcc	1	80	0.0413556	40	0.0206778	884
CSTVHYDDYW	IGH	pcc	1	80	0.0413556	40	0.0206778	884
CTKAFIGPWTNLEHW	IGH	pcc	1	80	0.0413556	40	0.0206778	884
CVCRTMPEYW	IGH	pcc	1	80	0.0413556	40	0.0206778	884
CVKDPFGHMNYNFEYW	IGH	pcc	1	80	0.0413556	40	0.0206778	884
CVKGGPLGHSSSWYYLSDFEQYNFDYW	IGH	pcc	1	80	0.0413556	40	0.0206778	884
CVNSPPAPYGSYYFDYW	IGH	pcc	1	80	0.0413556	40	0.0206778	884
CVSD*SGG*LLRD#NFDYW	IGH	pcc	1	80	0.0413556	40	0.0206778	884
CARENIFDYW	IGH	pcc	2	43	0.0207101	41.5	0.020694	904
CIKLGDTYGYPQAA#YW	IGH	pcc	2	19	0.00915098	40.5	0.0206008	905
CAAGGYNLHYW	IGH	pcc	2	85	0.0409386	42.5	0.0204693	906
CADLDSYWGNAFGYW	IGH	pcc	2	85	0.0409386	42.5	0.0204693	906
CAGEVATYIDLEYW	IGH	pcc	2	85	0.0409386	42.5	0.0204693	906
CAKAEAGATHEYW	IGH	pcc	2	85	0.0409386	42.5	0.0204693	906
CAKDGPYYGNYYVLLPFDYW	IGH	pcc	2	85	0.0409386	42.5	0.0204693	906
CAKDLTYSWFANNFDYW	IGH	pcc	2	85	0.0409386	42.5	0.0204693	906
CAKDPFHMDWGGVDYW	IGH	pcc	2	85	0.0409386	42.5	0.0204693	906
CAKEGGFYGSYYDFDYW	IGH	pcc	2	85	0.0409386	42.5	0.0204693	906
CAKETIPLSGPDAFGYW	IGH	pcc	2	85	0.0409386	42.5	0.0204693	906
CAKGGGYCTDDYCFNGAGYLDLW	IGH	pcc	2	85	0.0409386	42.5	0.0204693	906
CAKGGYDMKYW	IGH	pcc	2	85	0.0409386	42.5	0.0204693	906
CAKGRDRYATGGFDYW	IGH	pcc	2	85	0.0409386	42.5	0.0204693	906
CAKGRGGPYYDSYSGYNLEYW	IGH	pcc	2	85	0.0409386	42.5	0.0204693	906
CAKVMEGGAMTPLYSYGMDYW	IGH	pcc	2	85	0.0409386	42.5	0.0204693	906
CANWDYGSYRGTSFFDYW	IGH	pcc	2	85	0.0409386	42.5	0.0204693	906
CARADLRLLYW*LLSRNLEYW	IGH	pcc	2	85	0.0409386	42.5	0.0204693	906
CAREGSSWYPYNFDYW	IGH	pcc	2	85	0.0409386	42.5	0.0204693	906
CARGPAGSSEDYW	IGH	pcc	2	85	0.0409386	42.5	0.0204693	906
CARIYMDPYYLDLW	IGH	pcc	2	85	0.0409386	42.5	0.0204693	906
CARPTPGVLMITVSGNFDYW	IGH	pcc	2	85	0.0409386	42.5	0.0204693	906
CASDRLVR*LLAYW	IGH	pcc	2	85	0.0409386	42.5	0.0204693	906
CATRADYYGSYYSYFDYW	IGH	pcc	2	85	0.0409386	42.5	0.0204693	906
CGKGLGVDSDLEYW	IGH	pcc	2	85	0.0409386	42.5	0.0204693	906
CGRSSVRVITVSTPGP#FTYW	IGH	pcc	2	85	0.0409386	42.5	0.0204693	906
CLKYVQGGLDYW	IGH	pcc	2	85	0.0409386	42.5	0.0204693	906
CPPFFSYYDSYYGPGYW	IGH	pcc	2	85	0.0409386	42.5	0.0204693	906
CVDLWSYLGEYW	IGH	pcc	2	85	0.0409386	42.5	0.0204693	906
CVKARGYTSNWVS#EYW	IGH	pcc	2	85	0.0409386	42.5	0.0204693	906
CVKDPIRGSASWSDWGLDLW	IGH	pcc	2	85	0.0409386	42.5	0.0204693	906
CVRSNKFQWEYW	IGH	pcc	2	85	0.0409386	42.5	0.0204693	906
CIKLGDTYGYPQAA#YW	IGH	pcc	1	62	0.0320506	40.5	0.0206008	916
CADDPGYYVGLSLEYW	IGH	pcc	1	79	0.0408387	39.5	0.0204193	917
CADLGSNWYGSLEYW	IGH	pcc	1	79	0.0408387	39.5	0.0204193	917
CAKATYYCTDDYCGTYFDYW	IGH	pcc	1	79	0.0408387	39.5	0.0204193	917
CAKDGYSSNWYPYDFDYW	IGH	pcc	1	79	0.0408387	39.5	0.0204193	917
CAKDHGNWYSRARLEYW	IGH	pcc	1	79	0.0408387	39.5	0.0204193	917
CAKDPLQFTAAGLNNFDYW	IGH	pcc	1	79	0.0408387	39.5	0.0204193	917
CAKEVHVDTFPIDYW	IGH	pcc	1	79	0.0408387	39.5	0.0204193	917
CAKEVTG**QLVNEYW	IGH	pcc	1	79	0.0408387	39.5	0.0204193	917
CAKGATAKAITDLEDW	IGH	pcc	1	79	0.0408387	39.5	0.0204193	917
CAKGEKCSYSSSWYCPYNFDYW	IGH	pcc	1	79	0.0408387	39.5	0.0204193	917
CAKPVIYGYVDTPPQDYLDLW	IGH	pcc	1	79	0.0408387	39.5	0.0204193	917
CAKQVAGVLMITVSTLFDYW	IGH	pcc	1	79	0.0408387	39.5	0.0204193	917
CAKTVVSDFDYW	IGH	pcc	1	79	0.0408387	39.5	0.0204193	917
CAMGDIYIWADFREYW	IGH	pcc	1	79	0.0408387	39.5	0.0204193	917
CANLVVYIIATPQFEYW	IGH	pcc	1	79	0.0408387	39.5	0.0204193	917
CANSRGNWYAMGLFEYW	IGH	pcc	1	79	0.0408387	39.5	0.0204193	917
CARGERIWILDLEYW	IGH	pcc	1	79	0.0408387	39.5	0.0204193	917
CARPNIYGYVDYW	IGH	pcc	1	79	0.0408387	39.5	0.0204193	917
CARTYYGNYYATDDYLDLW	IGH	pcc	1	79	0.0408387	39.5	0.0204193	917
CARVPLDIYNPYGMDYW	IGH	pcc	1	79	0.0408387	39.5	0.0204193	917
CARVYSTVLMTIVS#HDYLDLW	IGH	pcc	1	79	0.0408387	39.5	0.0204193	917
CASPNPQQKATTITTTRGD#EYW	IGH	pcc	1	79	0.0408387	39.5	0.0204193	917
CAVGDLEYW	IGH	pcc	1	79	0.0408387	39.5	0.0204193	917
CAVWRGSYDSYSGTTTYNLEYW	IGH	pcc	1	79	0.0408387	39.5	0.0204193	917
CDRGYGSDFDYW	IGH	pcc	1	79	0.0408387	39.5	0.0204193	917
CGLGVAGSSWTSYDYW	IGH	pcc	1	79	0.0408387	39.5	0.0204193	917
CGTHRRLGYYVDNLE*W	IGH	pcc	1	79	0.0408387	39.5	0.0204193	917
CTKAWTVVTVWMGGDHW	IGH	pcc	1	79	0.0408387	39.5	0.0204193	917
CVKGLEVYDYW	IGH	pcc	1	79	0.0408387	39.5	0.0204193	917
CVNGGSSWNLNFDYW	IGH	pcc	1	79	0.0408387	39.5	0.0204193	917
CVTSGISYIDISLFDYW	IGH	pcc	1	79	0.0408387	39.5	0.0204193	917
CVVGSYDFGYW	IGH	pcc	1	79	0.0408387	39.5	0.0204193	917
CASIRLR*LLVRYCP#DYW	IGH	pcc	2	83	0.0399753	42	0.0202461	936
CAAPVRTGVPSLNLEYW	IGH	pcc	2	84	0.040457	42	0.0202285	937
CADGGHTSSNWYLGPLEYW	IGH	pcc	2	84	0.040457	42	0.0202285	937
CADHPYDSYYGTSYGPSNNLEYW	IGH	pcc	2	84	0.040457	42	0.0202285	937
CAGDDYDSYFGLDLGNW	IGH	pcc	2	84	0.040457	42	0.0202285	937
CAGESYYAEYW	IGH	pcc	2	84	0.040457	42	0.0202285	937
CAKAPYDSYRWDLEYW	IGH	pcc	2	84	0.040457	42	0.0202285	937
CAKDGGHIYDSYQGTYNLEYW	IGH	pcc	2	84	0.040457	42	0.0202285	937
CAKDLGGSYCYW	IGH	pcc	2	84	0.040457	42	0.0202285	937
CAKDPAPCSFSCFPDSLDLW	IGH	pcc	2	84	0.040457	42	0.0202285	937
CAKDPSSNWYANLEYW	IGH	pcc	2	84	0.040457	42	0.0202285	937
CAKDWARHMDQEYW	IGH	pcc	2	84	0.040457	42	0.0202285	937
CAKELYSSSWGGTNFDYW	IGH	pcc	2	84	0.040457	42	0.0202285	937
CAKESSTKAITTTNLEYW	IGH	pcc	2	84	0.040457	42	0.0202285	937
CAKGESSSSRAEFDYW	IGH	pcc	2	84	0.040457	42	0.0202285	937
CAKGGYYGSYYRDIYFDLW	IGH	pcc	2	84	0.040457	42	0.0202285	937
CAKGLGSSHDYW	IGH	pcc	2	84	0.040457	42	0.0202285	937
CAKIGPLR*LLPLG#EYW	IGH	pcc	2	84	0.040457	42	0.0202285	937
CAKNYGTYLYGDYW	IGH	pcc	2	84	0.040457	42	0.0202285	937
CAKTEVYCTDDYCFNYEPDFDYW	IGH	pcc	2	84	0.040457	42	0.0202285	937
CAMGRYYAHWEYW	IGH	pcc	2	84	0.040457	42	0.0202285	937
CANAYYDSYRFGYW	IGH	pcc	2	84	0.040457	42	0.0202285	937
CANPNLPSAFGYW	IGH	pcc	2	84	0.040457	42	0.0202285	937
CAPAVIYMYGSASNFDYW	IGH	pcc	2	84	0.040457	42	0.0202285	937
CARFLGQIYTYDNGLEYW	IGH	pcc	2	84	0.040457	42	0.0202285	937
CASALVAAGTD##SFGYW	IGH	pcc	2	84	0.040457	42	0.0202285	937
CASGEGIYGSYRFDYW	IGH	pcc	2	84	0.040457	42	0.0202285	937
CASLTSTDDYW	IGH	pcc	2	84	0.040457	42	0.0202285	937
CASPQLV##DYW	IGH	pcc	2	84	0.040457	42	0.0202285	937
CASYGSYDLW	IGH	pcc	2	84	0.040457	42	0.0202285	937
CATPEAFGSYYAVYW	IGH	pcc	2	84	0.040457	42	0.0202285	937
CGKGYGMYNLEYW	IGH	pcc	2	84	0.040457	42	0.0202285	937
CGKSMGDIHMDIVSVEYW	IGH	pcc	2	84	0.040457	42	0.0202285	937
CGKVETYGYVSI#DHLDLW	IGH	pcc	2	84	0.040457	42	0.0202285	937
CGPGPYYGSSLFDYW	IGH	pcc	2	84	0.040457	42	0.0202285	937
CVAGSIVAIGPARTYYYGMDYW	IGH	pcc	2	84	0.040457	42	0.0202285	937
CVKEYPVWGGVADYW	IGH	pcc	2	84	0.040457	42	0.0202285	937
CVRDIWTIGHFDYW	IGH	pcc	2	84	0.040457	42	0.0202285	937
CVSGDWDSYNWYPAFGYW	IGH	pcc	2	84	0.040457	42	0.0202285	937
CASIRLR*LLVRYCP#DYW	IGH	pcc	1	1	0.000516945	42	0.0202461	949
CAGDFSRPLLIYYPNFDYW	IGH	pcc	1	78	0.0403217	39	0.0201609	950
CAKAAHPLYGYSPLYFDYW	IGH	pcc	1	78	0.0403217	39	0.0201609	950
CAKAPPGAVGTLG#FDYW	IGH	pcc	1	78	0.0403217	39	0.0201609	950
CAKDDTYGYVGYNLEYW	IGH	pcc	1	78	0.0403217	39	0.0201609	950
CAKDECTDDYCFTAYNFDYW	IGH	pcc	1	78	0.0403217	39	0.0201609	950
CAKDFAPTYYCTGDYCFWDIEYW	IGH	pcc	1	78	0.0403217	39	0.0201609	950
CAKDHNRRIYCTDDYCFNGPVGSDYW	IGH	pcc	1	78	0.0403217	39	0.0201609	950
CAKDPAWLLEGAFDYW	IGH	pcc	1	78	0.0403217	39	0.0201609	950
CAKDPSDWGSYNLEYW	IGH	pcc	1	78	0.0403217	39	0.0201609	950
CAKDQGSHGRFDYW	IGH	pcc	1	78	0.0403217	39	0.0201609	950
CAKDRRTTIAT*DGTT#EYW	IGH	pcc	1	78	0.0403217	39	0.0201609	950
CAKDWGYIWIQSPTYNLEYW	IGH	pcc	1	78	0.0403217	39	0.0201609	950
CAKEDYCTGDYCFSPRYYGMDYW	IGH	pcc	1	78	0.0403217	39	0.0201609	950
CAKPSDTWYHVLGMDFW	IGH	pcc	1	78	0.0403217	39	0.0201609	950
CAKVYGNYYGEDYLDLW	IGH	pcc	1	78	0.0403217	39	0.0201609	950
CALGVGGNFESW	IGH	pcc	1	78	0.0403217	39	0.0201609	950
CANGRRRFDFDYW	IGH	pcc	1	78	0.0403217	39	0.0201609	950
CANIFPLFDYW	IGH	pcc	1	78	0.0403217	39	0.0201609	950
CANLPYSSNWYDREYW	IGH	pcc	1	78	0.0403217	39	0.0201609	950
CARAEDDTYYFPYNLEYW	IGH	pcc	1	78	0.0403217	39	0.0201609	950
CARDRDATRTTGVDLEYW	IGH	pcc	1	78	0.0403217	39	0.0201609	950
CARGDSYYVEWGQ##EYW	IGH	pcc	1	78	0.0403217	39	0.0201609	950
CARQSNWYEGR#EYW	IGH	pcc	1	78	0.0403217	39	0.0201609	950
CARSDVTTVATPNVSGYW	IGH	pcc	1	78	0.0403217	39	0.0201609	950
CARVFRVAFQGPEDSSWHDYLDFW	IGH	pcc	1	78	0.0403217	39	0.0201609	950
CARVSVAAGDFDYW	IGH	pcc	1	78	0.0403217	39	0.0201609	950
CASSSSWETNYLDLW	IGH	pcc	1	78	0.0403217	39	0.0201609	950
CATDSGSSWYFGVSFDYW	IGH	pcc	1	78	0.0403217	39	0.0201609	950
CGKRLGIVMVITVSFGLP*IDG#YW	IGH	pcc	1	78	0.0403217	39	0.0201609	950
CSQGLGYW	IGH	pcc	1	78	0.0403217	39	0.0201609	950
CTDPLWYW	IGH	pcc	1	78	0.0403217	39	0.0201609	950
CTKDGNDIHSEHW	IGH	pcc	1	78	0.0403217	39	0.0201609	950
CAGGTVAFYVLNFDFW	IGH	pcc	2	83	0.0399753	41.5	0.0199877	975
CAGSPSYYDSYLNLEYW	IGH	pcc	2	83	0.0399753	41.5	0.0199877	975
CAKARVGGG*#MDYW	IGH	pcc	2	83	0.0399753	41.5	0.0199877	975
CAKDGTVTTTWGDLYISYGMDYW	IGH	pcc	2	83	0.0399753	41.5	0.0199877	975
CAKDLEAAGS#FD*W	IGH	pcc	2	83	0.0399753	41.5	0.0199877	975
CAKDLGPIVAVGIGSDW	IGH	pcc	2	83	0.0399753	41.5	0.0199877	975
CAKDPRFMFSFGTTVLMITVSGFDYW	IGH	pcc	2	83	0.0399753	41.5	0.0199877	975
CAKDPVSIYCTGDYCFLVY#YGMDYW	IGH	pcc	2	83	0.0399753	41.5	0.0199877	975
CAKDQKNRYYDSSEYW	IGH	pcc	2	83	0.0399753	41.5	0.0199877	975
CAKDSGDNYRYEYW	IGH	pcc	2	83	0.0399753	41.5	0.0199877	975
CAKDSSLWYMGSFDYW	IGH	pcc	2	83	0.0399753	41.5	0.0199877	975
CAKDVTIGISGNFDYW	IGH	pcc	2	83	0.0399753	41.5	0.0199877	975
CAKDYYYDSYQYFFGLLEYW	IGH	pcc	2	83	0.0399753	41.5	0.0199877	975
CAKGIFVHMEVGYW	IGH	pcc	2	83	0.0399753	41.5	0.0199877	975
CAKGYTTAFVFDYW	IGH	pcc	2	83	0.0399753	41.5	0.0199877	975
CAKKHIYGYVDYW	IGH	pcc	2	83	0.0399753	41.5	0.0199877	975
CAKPSPYYDSYLGFEYW	IGH	pcc	2	83	0.0399753	41.5	0.0199877	975
CAKSPSDYYDWNLEYW	IGH	pcc	2	83	0.0399753	41.5	0.0199877	975
CAKSYISSTWVDGHEYW	IGH	pcc	2	83	0.0399753	41.5	0.0199877	975
CAKVAPSSPGPVDYW	IGH	pcc	2	83	0.0399753	41.5	0.0199877	975
CANARLLVVRYNLEYW	IGH	pcc	2	83	0.0399753	41.5	0.0199877	975
CANPPYYDSFGGYW	IGH	pcc	2	83	0.0399753	41.5	0.0199877	975
CAPGVGDLEYW	IGH	pcc	2	83	0.0399753	41.5	0.0199877	975
CARDVWLGRRVIDLEYW	IGH	pcc	2	83	0.0399753	41.5	0.0199877	975
CARISNSWHFDYW	IGH	pcc	2	83	0.0399753	41.5	0.0199877	975
CASSYYDSYYSSEPDLEYW	IGH	pcc	2	83	0.0399753	41.5	0.0199877	975
CASVGGGWGINLEYW	IGH	pcc	2	83	0.0399753	41.5	0.0199877	975
CATPFFTWYSYW	IGH	pcc	2	83	0.0399753	41.5	0.0199877	975
CATRPP#EYW	IGH	pcc	2	83	0.0399753	41.5	0.0199877	975
CATTIALILDYW	IGH	pcc	2	83	0.0399753	41.5	0.0199877	975
CAVSYYDSYYGLYW	IGH	pcc	2	83	0.0399753	41.5	0.0199877	975
CGKDFQDSSSWYGAGKYGMDYW	IGH	pcc	2	83	0.0399753	41.5	0.0199877	975
CGKRGYYGRYYDFWFDYW	IGH	pcc	2	83	0.0399753	41.5	0.0199877	975
CSNARSTCGHGTPL#YSVLW	IGH	pcc	2	83	0.0399753	41.5	0.0199877	975
CSSSYSGASGPSEFW	IGH	pcc	2	83	0.0399753	41.5	0.0199877	975
CVSHGYGPEYW	IGH	pcc	2	83	0.0399753	41.5	0.0199877	975
CAGDPSTTVLMTTVSGANALGSW	IGH	pcc	1	77	0.0398048	38.5	0.0199024	982
CAGLEAIVAAGTGDFDYW	IGH	pcc	1	77	0.0398048	38.5	0.0199024	982
CAKAHVIDTYGLPEPIRYYYGMDYW	IGH	pcc	1	77	0.0398048	38.5	0.0199024	982
CAKAHYIYHSHLENW	IGH	pcc	1	77	0.0398048	38.5	0.0199024	982
CAKDAIK*QLVLSVQSWCNLEYW	IGH	pcc	1	77	0.0398048	38.5	0.0199024	982
CAKDAYDTNPWIGYNLEYW	IGH	pcc	1	77	0.0398048	38.5	0.0199024	982
CAKDFGRNYYTRMDFDYW	IGH	pcc	1	77	0.0398048	38.5	0.0199024	982
CAKDFYPLVAPFGYYGMDYW	IGH	pcc	1	77	0.0398048	38.5	0.0199024	982
[truncated: 4,586 more rows]

## Sheet: IGH-ntc
aaSeq	locus	sample	replicate	readCount	percent	repsAver	percentAver	rank

## Sheet: TRB-Ascites
aaSeq	locus	sample	replicate	readCount	percent	repsAver	percentAver	rank
CGASPEGLNTEVFF	TRB	Ascites	1	7435	2.52662	6762	2.15217	1
CGASPEGLNTEVFF	TRB	Ascites	2	6089	1.77773	6762	2.15217	1
CASSFDSTSQNTQYF	TRB	Ascites	1	3247	1.10342	2930.5	0.933299	2
CASSFDSTSQNTQYF	TRB	Ascites	2	2614	0.763178	2930.5	0.933299	2
CSGSSRIVGTETQYF	TRB	Ascites	2	3002	0.876458	2859.5	0.899885	3
CSGSSRIVGTETQYF	TRB	Ascites	1	2717	0.923311	2859.5	0.899885	3
CGASHRTGYEQYF	TRB	Ascites	2	2787	0.813687	2773	0.875635	4
CGASHRTGYEQYF	TRB	Ascites	1	2759	0.937584	2773	0.875635	4
CASSMFHTETQYF	TRB	Ascites	2	2761	0.806096	2626	0.826303	5
CASSMFHTETQYF	TRB	Ascites	1	2491	0.84651	2626	0.826303	5
CASSLVVGGSEKLYF	TRB	Ascites	1	2018	0.685772	2006	0.633968	6
CASSLVVGGSEKLYF	TRB	Ascites	2	1994	0.582164	2006	0.633968	6
CASSLTLGLINEKLYF	TRB	Ascites	2	2560	0.747413	1921	0.591536	7
CASSLTLGLINEKLYF	TRB	Ascites	1	1282	0.435659	1921	0.591536	7
CASSHEAGLSEQYF	TRB	Ascites	1	1749	0.594358	1467	0.470164	8
CASSHEAGLSEQYF	TRB	Ascites	2	1185	0.34597	1467	0.470164	8
CASTGQSSSYEQYF	TRB	Ascites	2	1741	0.508299	1455.5	0.452949	9
CASTGQSSSYEQYF	TRB	Ascites	1	1170	0.397598	1455.5	0.452949	9
CASRSGWGPSYGEQHF	TRB	Ascites	2	2181	0.63676	1308.5	0.392463	10
CASRSGWGPSYGEQHF	TRB	Ascites	1	436	0.148165	1308.5	0.392463	10
CTCSKDTGYGEQHF	TRB	Ascites	2	1507	0.439981	1221.5	0.37903	11
CTCSKDTGYGEQHF	TRB	Ascites	1	936	0.318078	1221.5	0.37903	11
CASSLSSSWGEQHF	TRB	Ascites	1	1509	0.5128	1156.5	0.373767	12
CASSLSSSWGEQHF	TRB	Ascites	2	804	0.234734	1156.5	0.373767	12
CASTLGGGYYEQYF	TRB	Ascites	2	1831	0.534575	1226.5	0.372974	13
CASTLGGGYYEQYF	TRB	Ascites	1	622	0.211373	1226.5	0.372974	13
CASSPEIQYG#F*NTLHF	TRB	Ascites	1	1238	0.420706	1028	0.329764	14
CASSPEIQYG#F*NTLHF	TRB	Ascites	2	818	0.238822	1028	0.329764	14
CASSLAQEYGEQHF	TRB	Ascites	2	1570	0.458374	1071.5	0.326548	15
CASSLAQEYGEQHF	TRB	Ascites	1	573	0.194721	1071.5	0.326548	15
CASSQDSVLATGVNTQYF	TRB	Ascites	2	1120	0.326993	1030	0.323215	16
CASSQDSVLATGVNTQYF	TRB	Ascites	1	940	0.319438	1030	0.323215	16
CASSLKPVDYEQYF	TRB	Ascites	1	1454	0.494109	951	0.312453	17
CASSLKPVDYEQYF	TRB	Ascites	2	448	0.130797	951	0.312453	17
CGASRTGGLLGYEQYF	TRB	Ascites	2	1273	0.371663	1007	0.311737	18
CGASRTGGLLGYEQYF	TRB	Ascites	1	741	0.251812	1007	0.311737	18
CASSLGGGAGEKLYF	TRB	Ascites	2	1023	0.298673	925.5	0.290025	19
CASSLGGGAGEKLYF	TRB	Ascites	1	828	0.281377	925.5	0.290025	19
CASSGGTWDFNF	TRB	Ascites	1	1183	0.402016	892.5	0.288887	20
CASSGGTWDFNF	TRB	Ascites	2	602	0.175759	892.5	0.288887	20
CASSLVMEGAETQYF	TRB	Ascites	2	1566	0.457206	957.5	0.287903	21
CASSLVMEGAETQYF	TRB	Ascites	1	349	0.1186	957.5	0.287903	21
CASSYAGDPSRMFF	TRB	Ascites	1	1249	0.424444	872.5	0.284628	22
CASSYAGDPSRMFF	TRB	Ascites	2	496	0.144811	872.5	0.284628	22
CASSDVAGSYERYF	TRB	Ascites	2	925	0.270061	878	0.276229	23
CASSDVAGSYERYF	TRB	Ascites	1	831	0.282397	878	0.276229	23
CSAFRYP##GEQHF	TRB	Ascites	2	948	0.276776	813	0.25359	24
CSAFRYP##GEQHF	TRB	Ascites	1	678	0.230403	813	0.25359	24
CASSADTGI##ERYF	TRB	Ascites	2	1551	0.452827	855	0.25343	25
CASSADTGI##ERYF	TRB	Ascites	1	159	0.0540326	855	0.25343	25
CASSQDLSANNSPLYF	TRB	Ascites	2	813	0.237362	800.5	0.252573	26
CASSQDLSANNSPLYF	TRB	Ascites	1	788	0.267784	800.5	0.252573	26
CASSRVQEYEQYF	TRB	Ascites	2	1293	0.377502	815.5	0.246182	27
CASSRVQEYEQYF	TRB	Ascites	1	338	0.114862	815.5	0.246182	27
CASTFNSLNTEVFF	TRB	Ascites	1	985	0.33473	758.5	0.245026	28
CASTFNSLNTEVFF	TRB	Ascites	2	532	0.155322	758.5	0.245026	28
CASSQDSVMGDSSEQYF	TRB	Ascites	2	1100	0.321154	790.5	0.242305	29
CASSQDSVMGDSSEQYF	TRB	Ascites	1	481	0.163457	790.5	0.242305	29
CASTGGGTLYWGEQHF	TRB	Ascites	2	941	0.274732	779	0.242203	30
CASTGGGTLYWGEQHF	TRB	Ascites	1	617	0.209674	779	0.242203	30
CASKEILRGG#NSPLYF	TRB	Ascites	1	788	0.267784	752	0.238413	31
CASKEILRGG#NSPLYF	TRB	Ascites	2	716	0.209042	752	0.238413	31
CASSQTASVLGYEQYF	TRB	Ascites	2	828	0.241741	738	0.230975	32
CASSQTASVLGYEQYF	TRB	Ascites	1	648	0.220208	738	0.230975	32
CASSFDTTSQNTQYF	TRB	Ascites	1	752	0.25555	717.5	0.227479	33
CASSFDTTSQNTQYF	TRB	Ascites	2	683	0.199407	717.5	0.227479	33
CGASPLSLFLGSDTEVFF	TRB	Ascites	2	877	0.256047	727.5	0.226234	34
CGASPLSLFLGSDTEVFF	TRB	Ascites	1	578	0.19642	727.5	0.226234	34
CASSQEGETQYF	TRB	Ascites	2	872	0.254587	722.5	0.224654	35
CASSQEGETQYF	TRB	Ascites	1	573	0.194721	722.5	0.224654	35
CASELVVASYERYF	TRB	Ascites	2	753	0.219844	707	0.222235	36
CASELVVASYERYF	TRB	Ascites	1	661	0.224626	707	0.222235	36
CASSHSSTPEKLYF	TRB	Ascites	1	938	0.318758	682	0.221566	37
CASSHSSTPEKLYF	TRB	Ascites	2	426	0.124374	682	0.221566	37
CTCSKSTVGYGEQHF	TRB	Ascites	1	868	0.29497	671	0.216679	38
CTCSKSTVGYGEQHF	TRB	Ascites	2	474	0.138388	671	0.216679	38
CGANLWGL##NSPLYF	TRB	Ascites	2	1096	0.319986	711.5	0.215555	39
CGANLWGL##NSPLYF	TRB	Ascites	1	327	0.111124	711.5	0.215555	39
CSGSAPP#GEQHF	TRB	Ascites	1	803	0.272881	669.5	0.214685	40
CSGSAPP#GEQHF	TRB	Ascites	2	536	0.156489	669.5	0.214685	40
CASSDVPTAMDDEQYF	TRB	Ascites	1	722	0.245355	671	0.213185	41
CASSDVPTAMDDEQYF	TRB	Ascites	2	620	0.181014	671	0.213185	41
CASSPLLSTDTLHF	TRB	Ascites	1	862	0.292931	651.5	0.210842	42
CASSPLLSTDTLHF	TRB	Ascites	2	441	0.128753	651.5	0.210842	42
CASSRLSPGDFNF	TRB	Ascites	1	709	0.240938	661	0.209954	43
CASSRLSPGDFNF	TRB	Ascites	2	613	0.17897	661	0.209954	43
CASSLGGDFPQKLYF	TRB	Ascites	1	750	0.254871	657	0.209767	44
CASSLGGDFPQKLYF	TRB	Ascites	2	564	0.164664	657	0.209767	44
CASSQDTGTGYGEQHF	TRB	Ascites	2	762	0.222472	668	0.208766	45
CASSQDTGTGYGEQHF	TRB	Ascites	1	574	0.195061	668	0.208766	45
CASSPKSEGES#NSPLYF	TRB	Ascites	2	790	0.230647	654	0.203339	46
CASSPKSEGES#NSPLYF	TRB	Ascites	1	518	0.176031	654	0.203339	46
CASTEGTEKYIRNTEVFF	TRB	Ascites	1	711	0.241617	635.5	0.202557	47
CASTEGTEKYIRNTEVFF	TRB	Ascites	2	560	0.163496	635.5	0.202557	47
CTCSKGYSTETQYF	TRB	Ascites	1	654	0.222247	635.5	0.201193	48
CTCSKGYSTETQYF	TRB	Ascites	2	617	0.180138	635.5	0.201193	48
CTCSSTDTPFNRNTLHF	TRB	Ascites	2	800	0.233566	629.5	0.194774	49
CTCSSTDTPFNRNTLHF	TRB	Ascites	1	459	0.155981	629.5	0.194774	49
CTCSAQGGYASGEQYF	TRB	Ascites	1	611	0.207635	610.5	0.192864	50
CTCSAQGGYASGEQYF	TRB	Ascites	2	610	0.178094	610.5	0.192864	50
CASRDWGGDPVTQYF	TRB	Ascites	2	694	0.202619	609.5	0.190514	51
CASRDWGGDPVTQYF	TRB	Ascites	1	525	0.178409	609.5	0.190514	51
CASTSELGDVTETQYF	TRB	Ascites	2	951	0.277652	613.5	0.185722	52
CASTSELGDVTETQYF	TRB	Ascites	1	276	0.0937924	613.5	0.185722	52
CASSYYGSGQNTQYF	TRB	Ascites	2	653	0.190649	586.5	0.183679	53
CASSYYGSGQNTQYF	TRB	Ascites	1	520	0.17671	586.5	0.183679	53
CASSVQMNTEVFF	TRB	Ascites	2	872	0.254587	599.5	0.182855	54
CASSVQMNTEVFF	TRB	Ascites	1	327	0.111124	599.5	0.182855	54
CASSPFGGRFV*#EVFF	TRB	Ascites	2	822	0.239989	594	0.182183	55
CASSPFGGRFV*#EVFF	TRB	Ascites	1	366	0.124377	594	0.182183	55
CASSPGTNNEKLYF	TRB	Ascites	1	586	0.199139	572.5	0.181172	56
CASSPGTNNEKLYF	TRB	Ascites	2	559	0.163205	572.5	0.181172	56
CASSDTGVTFSTLHF	TRB	Ascites	1	754	0.25623	548	0.17804	57
CASSDTGVTFSTLHF	TRB	Ascites	2	342	0.0998496	548	0.17804	57
CTCSKKQERTETQYF	TRB	Ascites	1	709	0.240938	550.5	0.177693	58
CTCSKKQERTETQYF	TRB	Ascites	2	392	0.114448	550.5	0.177693	58
CASSESRTGRPLYF	TRB	Ascites	1	716	0.243316	538	0.174211	59
CASSESRTGRPLYF	TRB	Ascites	2	360	0.105105	538	0.174211	59
CASSGAAVYEQYF	TRB	Ascites	1	555	0.188604	544.5	0.172255	60
CASSGAAVYEQYF	TRB	Ascites	2	534	0.155906	544.5	0.172255	60
CASSFGTEVFF	TRB	Ascites	2	802	0.23415	560	0.171108	61
CASSFGTEVFF	TRB	Ascites	1	318	0.108065	560	0.171108	61
CASSQDGGYGPRDEQYF	TRB	Ascites	1	881	0.299388	512	0.170569	62
CASSQDGGYGPRDEQYF	TRB	Ascites	2	143	0.04175	512	0.170569	62
CASSSTGTGFLQQYF	TRB	Ascites	2	652	0.190357	537.5	0.167052	63
CASSSTGTGFLQQYF	TRB	Ascites	1	423	0.143747	537.5	0.167052	63
CTCSKLRGPDTETQYF	TRB	Ascites	2	667	0.194736	538.5	0.167033	64
CTCSKLRGPDTETQYF	TRB	Ascites	1	410	0.139329	538.5	0.167033	64
CTCSKGAGIFKYGEQHF	TRB	Ascites	2	681	0.198823	521	0.160751	65
CTCSKGAGIFKYGEQHF	TRB	Ascites	1	361	0.122678	521	0.160751	65
CASSQHQVTYDFNF	TRB	Ascites	2	561	0.163788	510	0.159885	66
CASSQHQVTYDFNF	TRB	Ascites	1	459	0.155981	510	0.159885	66
CASSQDGYGEQHF	TRB	Ascites	2	593	0.173131	503.5	0.15691	67
CASSQDGYGEQHF	TRB	Ascites	1	414	0.140689	503.5	0.15691	67
CASSLPGTGGENTLHF	TRB	Ascites	1	456	0.154961	452.5	0.143025	68
CASSLPGTGGENTLHF	TRB	Ascites	2	449	0.131089	452.5	0.143025	68
CASSRDGTDFA#NTLHF	TRB	Ascites	2	814	0.237654	477.5	0.142785	69
CASSRDGTDFA#NTLHF	TRB	Ascites	1	141	0.0479157	477.5	0.142785	69
CACTRS##NEKLYF	TRB	Ascites	2	606	0.176927	458	0.141137	70
CACTRS##NEKLYF	TRB	Ascites	1	310	0.105347	458	0.141137	70
CASSLPGGTGEQHF	TRB	Ascites	2	856	0.249916	474.5	0.14076	71
CASSLPGGTGEQHF	TRB	Ascites	1	93	0.031604	474.5	0.14076	71
CASHPSSTETQYF	TRB	Ascites	1	559	0.189964	435	0.140381	72
CASHPSSTETQYF	TRB	Ascites	2	311	0.0907989	435	0.140381	72
CTCSKSGANYEQYF	TRB	Ascites	2	679	0.198239	457.5	0.139219	73
CTCSKSGANYEQYF	TRB	Ascites	1	236	0.0801993	457.5	0.139219	73
CGASNSLISRASQYF	TRB	Ascites	2	557	0.162621	447	0.138571	74
CGASNSLISRASQYF	TRB	Ascites	1	337	0.114522	447	0.138571	74
CTCSSFAGEQYF	TRB	Ascites	1	441	0.149864	435	0.137557	75
CTCSSFAGEQYF	TRB	Ascites	2	429	0.12525	435	0.137557	75
CASSLDPFDEQYF	TRB	Ascites	2	443	0.129337	435.5	0.137392	76
CASSLDPFDEQYF	TRB	Ascites	1	428	0.145446	435.5	0.137392	76
CTCSKNSGMGNNSPLYF	TRB	Ascites	1	606	0.205935	420.5	0.137273	77
CTCSKNSGMGNNSPLYF	TRB	Ascites	2	235	0.0686101	420.5	0.137273	77
CASSYDTGLANTQYF	TRB	Ascites	2	484	0.141308	437.5	0.13709	78
CASSYDTGLANTQYF	TRB	Ascites	1	391	0.132873	437.5	0.13709	78
CASAVG#STETQYF	TRB	Ascites	2	935	0.272981	467.5	0.13649	79
CASSHEVQGGPDTQYF	TRB	Ascites	1	313	0.106366	440.5	0.136099	79
CASSHEVQGGPDTQYF	TRB	Ascites	2	568	0.165832	440.5	0.136099	80
CASNTDFR#*NTLHF	TRB	Ascites	1	211	0.0717036	448	0.135847	80
CASNTDFR#*NTLHF	TRB	Ascites	2	685	0.199991	448	0.135847	81
CASTVGSTGAYEQYF	TRB	Ascites	1	525	0.178409	421	0.13548	81
CASTVGSTGAYEQYF	TRB	Ascites	2	317	0.0925507	421	0.13548	82
CTCSGGTGVNTQYF	TRB	Ascites	1	392	0.133212	431	0.135216	82
CTCSGGTGVNTQYF	TRB	Ascites	2	470	0.13722	431	0.135216	83
CASSLDPVTLGTTRYEQYF	TRB	Ascites	1	341	0.115881	432	0.134288	83
CASSLDPVTLGTTRYEQYF	TRB	Ascites	2	523	0.152694	432	0.134288	84
CASSQTIHLTETQYF	TRB	Ascites	1	184	0.0625282	444	0.134033	84
CASSQTIHLTETQYF	TRB	Ascites	2	704	0.205538	444	0.134033	85
CASSSWGRDNEKLYF	TRB	Ascites	1	340	0.115541	430.5	0.133826	85
CASSSWGRDNEKLYF	TRB	Ascites	2	521	0.15211	430.5	0.133826	86
CTCSKQGGLANTEVFF	TRB	Ascites	1	234	0.0795196	435.5	0.132748	86
CTCSKQGGLANTEVFF	TRB	Ascites	2	637	0.185977	435.5	0.132748	87
CADSQSTGVIVW#F*NTLHF	TRB	Ascites	1	387	0.131513	421.5	0.132323	87
CADSQSTGVIVW#F*NTLHF	TRB	Ascites	2	456	0.133133	421.5	0.132323	88
CASSFTGIWDEQYF	TRB	Ascites	1	151	0.0513139	433.5	0.130178	88
CASSFTGIWDEQYF	TRB	Ascites	2	716	0.209042	433.5	0.130178	89
CTCSGTGQSEQYF	TRB	Ascites	1	550	0.186905	396.5	0.128925	89
CTCSGTGQSEQYF	TRB	Ascites	2	243	0.0709458	396.5	0.128925	90
CASSDSRNWGT#YGEQHF	TRB	Ascites	1	105	0.0356819	430	0.128055	90
CASSDSRNWGT#YGEQHF	TRB	Ascites	2	755	0.220428	430	0.128055	91
CASTKVGGEGERYF	TRB	Ascites	1	301	0.102288	406.5	0.125885	91
CASTKVGGEGERYF	TRB	Ascites	2	512	0.149483	406.5	0.125885	92
CASSLPGGI#GEQHF	TRB	Ascites	1	476	0.161758	388	0.124673	92
CASSLPGGI#GEQHF	TRB	Ascites	2	300	0.0875874	388	0.124673	93
CASS*DVLRDFNF	TRB	Ascites	1	194	0.0659265	408.5	0.123908	93
CASS*DVLRDFNF	TRB	Ascites	2	623	0.18189	408.5	0.123908	94
CGASSLPSTIYNSPLYF	TRB	Ascites	1	347	0.11792	391.5	0.122607	94
CGASSLPSTIYNSPLYF	TRB	Ascites	2	436	0.127294	391.5	0.122607	95
CASTNLGVSVYYDFNF	TRB	Ascites	1	161	0.0547122	396.5	0.119615	95
CASTNLGVSVYYDFNF	TRB	Ascites	2	632	0.184517	396.5	0.119615	96
CASSATVSRYEQYF	TRB	Ascites	1	491	0.166855	367	0.118901	96
CASSATVSRYEQYF	TRB	Ascites	2	243	0.0709458	367	0.118901	97
CASRQGVGTEVFF	TRB	Ascites	1	383	0.130154	372.5	0.117921	97
CASRQGVGTEVFF	TRB	Ascites	2	362	0.105689	372.5	0.117921	98
CTCSSSTGLGTTETQYF	TRB	Ascites	1	380	0.129134	372	0.117704	98
CTCSSSTGLGTTETQYF	TRB	Ascites	2	364	0.106273	372	0.117704	99
CGALSRDISQNTQYF	TRB	Ascites	1	290	0.09855	377	0.117009	99
CGALSRDISQNTQYF	TRB	Ascites	2	464	0.135469	377	0.117009	100
CASSRYSTETQYF	TRB	Ascites	1	460	0.156321	356.5	0.115093	100
CASSRYSTETQYF	TRB	Ascites	2	253	0.0738654	356.5	0.115093	101
CASSLQLEFSETQYF	TRB	Ascites	1	428	0.145446	355.5	0.114035	101
CASSLQLEFSETQYF	TRB	Ascites	2	283	0.0826241	355.5	0.114035	102
CASS*T#YNSPLYF	TRB	Ascites	1	361	0.122678	360.5	0.113891	102
CASS*T#YNSPLYF	TRB	Ascites	2	360	0.105105	360.5	0.113891	103
CTCSRMMYV#YDFNF	TRB	Ascites	1	292	0.0992296	365.5	0.1137	103
CTCSRMMYV#YDFNF	TRB	Ascites	2	439	0.12817	365.5	0.1137	104
CASRKMTGNTQYF	TRB	Ascites	1	261	0.088695	362.5	0.112082	104
CASRKMTGNTQYF	TRB	Ascites	2	464	0.135469	362.5	0.112082	105
CASNCKR#*NTLHF	TRB	Ascites	1	239	0.0812188	361	0.111117	105
CASNCKR#*NTLHF	TRB	Ascites	2	483	0.141016	361	0.111117	106
CASSPLAGLGNSPLYF	TRB	Ascites	1	190	0.0645672	361.5	0.11009	106
CASSPLAGLGNSPLYF	TRB	Ascites	2	533	0.155614	361.5	0.11009	107
CASSEQGVF*NTLHF	TRB	Ascites	1	249	0.084617	345.5	0.106831	107
CASSEQGVF*NTLHF	TRB	Ascites	2	442	0.129045	345.5	0.106831	108
CASSESGYGSGIVRNTLHF	TRB	Ascites	1	499	0.169574	322.5	0.1061	108
CASSESGYGSGIVRNTLHF	TRB	Ascites	2	146	0.0426259	322.5	0.1061	109
CASSDPSVPGRDFNF	TRB	Ascites	1	408	0.13865	329.5	0.105966	109
CASSDPSVPGRDFNF	TRB	Ascites	2	251	0.0732815	329.5	0.105966	110
CASSPEVAEGP#YNSPLYF	TRB	Ascites	1	289	0.0982101	337.5	0.105453	110
CASSPEVAEGP#YNSPLYF	TRB	Ascites	2	386	0.112696	337.5	0.105453	111
CASTYSRDYEQYF	TRB	Ascites	1	158	0.0536927	348	0.105383	111
CASTYSRDYEQYF	TRB	Ascites	2	538	0.157073	348	0.105383	112
CTCSDDRSPGTEVFF	TRB	Ascites	1	142	0.0482555	346.5	0.104562	112
CTCSDDRSPGTEVFF	TRB	Ascites	2	551	0.160869	346.5	0.104562	113
CASSHSGSPLYF	TRB	Ascites	1	95	0.0322836	349.5	0.104313	113
CASSHSGSPLYF	TRB	Ascites	2	604	0.176343	349.5	0.104313	114
CASSKQMNTEVFF	TRB	Ascites	1	367	0.124717	326.5	0.104108	114
CASSKQMNTEVFF	TRB	Ascites	2	286	0.0835	326.5	0.104108	115
CASSQEWRLGTRYEQYF	TRB	Ascites	1	425	0.144427	320.5	0.103745	115
CASSQEWRLGTRYEQYF	TRB	Ascites	2	216	0.0630629	320.5	0.103745	116
CASSLNGGQYF	TRB	Ascites	1	282	0.0958313	329.5	0.10295	116
CASSLNGGQYF	TRB	Ascites	2	377	0.110068	329.5	0.10295	117
CAST*NP*GW#TLHF	TRB	Ascites	1	294	0.0999093	326	0.102215	117
CAST*NP*GW#TLHF	TRB	Ascites	2	358	0.104521	326	0.102215	118
CASSPQPGGGIGGTESPPEQHF	TRB	Ascites	1	67	0.0227684	343.5	0.101891	118
CASSPQPGGGIGGTESPPEQHF	TRB	Ascites	2	620	0.181014	343.5	0.101891	119
CASSRRTGYVNTEVFF	TRB	Ascites	1	364	0.123697	316	0.100971	119
CASSRRTGYVNTEVFF	TRB	Ascites	2	268	0.0782447	316	0.100971	120
CSASRDGGLGGGEQHF	TRB	Ascites	1	300	0.101948	319.5	0.100461	120
CSASRDGGLGGGEQHF	TRB	Ascites	2	339	0.0989738	319.5	0.100461	121
CASSKDEQV#ETQYF	TRB	Ascites	1	1	0.000339827	340	0.0992897	121
CASSKDEQV#ETQYF	TRB	Ascites	2	679	0.198239	340	0.0992897	122
CATRYGGREQHF	TRB	Ascites	1	413	0.140349	304	0.0986403	122
CATRYGGREQHF	TRB	Ascites	2	195	0.0569318	304	0.0986403	123
CASSPGGPDTQHF	TRB	Ascites	1	294	0.0999093	313	0.0984197	123
CASSPGGPDTQHF	TRB	Ascites	2	332	0.0969301	313	0.0984197	124
CARTGS#*NTLHF	TRB	Ascites	1	313	0.106366	305	0.0965388	124
CASNRPRRARP#F*NTLHF	TRB	Ascites	2	664	0.19386	332	0.0969301	125
CTCSPYGGVDTEVFF	TRB	Ascites	1	262	0.0890348	308.5	0.0963399	125
CARTGS#*NTLHF	TRB	Ascites	2	297	0.0867115	305	0.0965388	126
CGASRTG#YF	TRB	Ascites	1	473	0.160738	290	0.0959889	126
CTCSPYGGVDTEVFF	TRB	Ascites	2	355	0.103645	308.5	0.0963399	127
CASSA*YRYRVASDSPLYF	TRB	Ascites	1	111	0.0377208	318.5	0.0956454	127
CGASRTG#YF	TRB	Ascites	2	107	0.0312395	290	0.0959889	128
CADSSTGL*##ETQYF	TRB	Ascites	1	333	0.113163	299.5	0.0954117	128
CASSA*YRYRVASDSPLYF	TRB	Ascites	2	526	0.15357	318.5	0.0956454	129
CASSRDGL#TETQYF	TRB	Ascites	1	561	0.190643	280.5	0.0953216	129
CADSSTGL*##ETQYF	TRB	Ascites	2	266	0.0776608	299.5	0.0954117	130
CASSWGNVGVSYEQYF	TRB	Ascites	1	400	0.135931	293.5	0.0952636	130
CASSWGNVGVSYEQYF	TRB	Ascites	2	187	0.0545961	293.5	0.0952636	131
CTCSKVNGFGPEKNTQYF	TRB	Ascites	1	181	0.0615088	310	0.0948392	131
CTCSKVNGFGPEKNTQYF	TRB	Ascites	2	439	0.12817	310	0.0948392	132
CASRVYKG#F*NTLHF	TRB	Ascites	1	552	0.187585	276.5	0.0939384	132
CASRVYKG#F*NTLHF	TRB	Ascites	2	1	0.000291958	276.5	0.0939384	133
CASSESSGTQYF	TRB	Ascites	1	355	0.120639	292	0.0937486	133
CASSESSGTQYF	TRB	Ascites	2	229	0.0668584	292	0.0937486	134
CTCSATGTGNEKLYF	TRB	Ascites	1	47	0.0159719	313.5	0.0926538	134
CTCSATGTGNEKLYF	TRB	Ascites	2	580	0.169336	313.5	0.0926538	135
CASSQPDDLSQYF	TRB	Ascites	1	287	0.0975305	293.5	0.0925589	135
CASSQPDDLSQYF	TRB	Ascites	2	300	0.0875874	293.5	0.0925589	136
CASLSEW**#SPLYF	TRB	Ascites	1	430	0.146126	279.5	0.0918942	136
CASLSEW**#SPLYF	TRB	Ascites	2	129	0.0376626	279.5	0.0918942	137
CASSLVGGRYYEQYF	TRB	Ascites	1	86	0.0292252	307	0.0916895	137
CASSLVGGRYYEQYF	TRB	Ascites	2	528	0.154154	307	0.0916895	138
CASSPQTGGLEGEQHF	TRB	Ascites	1	153	0.0519936	300	0.0912494	138
CASSPQTGGLEGEQHF	TRB	Ascites	2	447	0.130505	300	0.0912494	139
CASSVTSLGYEQYF	TRB	Ascites	1	220	0.074762	294	0.0911013	139
CASSVTSLGYEQYF	TRB	Ascites	2	368	0.107441	294	0.0911013	140
CASSPYSNGEQHF	TRB	Ascites	1	268	0.0910738	287.5	0.0903524	140
CASSPYSNGEQHF	TRB	Ascites	2	307	0.0896311	287.5	0.0903524	141
CTCSKSAALTGNYDFNF	TRB	Ascites	1	346	0.11758	281	0.0903216	141
CTCSKSAALTGNYDFNF	TRB	Ascites	2	216	0.0630629	281	0.0903216	142
CASIPFGTG#RYEQYF	TRB	Ascites	1	106	0.0360217	297	0.0892486	142
CASIPFGTG#RYEQYF	TRB	Ascites	2	488	0.142476	297	0.0892486	143
CASSYGQGWEVGEQHF	TRB	Ascites	1	277	0.0941322	282.5	0.0891081	143
CASSYGQGWEVGEQHF	TRB	Ascites	2	288	0.0840839	282.5	0.0891081	144
CASSPYRSSTETQYF	TRB	Ascites	1	402	0.136611	272	0.0890343	144
CASSPYRSSTETQYF	TRB	Ascites	2	142	0.041458	272	0.0890343	145
CASSYIPVLGAVNTEVFF	TRB	Ascites	1	249	0.084617	284.5	0.0890218	145
CASSYIPVLGAVNTEVFF	TRB	Ascites	2	320	0.0934266	284.5	0.0890218	146
CTCSNVGQNTQYF	TRB	Ascites	1	334	0.113502	275.5	0.0884286	146
CTCSNVGQNTQYF	TRB	Ascites	2	217	0.0633549	275.5	0.0884286	147
CASTREGRYGEQHF	TRB	Ascites	1	379	0.128795	271.5	0.0883379	147
CASTREGRYGEQHF	TRB	Ascites	2	164	0.0478811	271.5	0.0883379	148
CASSPPGYEQYF	TRB	Ascites	1	166	0.0564114	281.5	0.0861593	148
CASSLFIPLGSPLYF	TRB	Ascites	2	603	0.176051	301.5	0.0880253	149
CASTKATPVAETQYF	TRB	Ascites	1	125	0.0424784	284	0.0859079	149
CASSPPGYEQYF	TRB	Ascites	2	397	0.115907	281.5	0.0861593	150
CGASQ*QGWR*NTLHF	TRB	Ascites	1	308	0.104667	264.5	0.0845948	150
CASTKATPVAETQYF	TRB	Ascites	2	443	0.129337	284	0.0859079	151
CGASRNGGLQNRETQYF	TRB	Ascites	1	99	0.0336429	278.5	0.0836798	151
CGASQ*QGWR*NTLHF	TRB	Ascites	2	221	0.0645227	264.5	0.0845948	152
CASSHT*YRGRDTLHF	TRB	Ascites	1	215	0.0730629	264	0.0822229	152
CGASRNGGLQNRETQYF	TRB	Ascites	2	458	0.133717	278.5	0.0836798	153
CASGSVGYSDFNF	TRB	Ascites	1	183	0.0621884	266	0.0820409	153
CTCSFATGMNTETQYF	TRB	Ascites	2	569	0.166124	284.5	0.0830621	154
CTCSKDQQASYERYF	TRB	Ascites	1	132	0.0448572	270	0.081988	154
CASSHT*YRGRDTLHF	TRB	Ascites	2	313	0.0913829	264	0.0822229	155
CASTKYSDENTQYF	TRB	Ascites	1	317	0.107725	254.5	0.0818906	155
CASGSVGYSDFNF	TRB	Ascites	2	349	0.101893	266	0.0820409	156
CASSPLLSGNSPLYF	TRB	Ascites	1	481	0.163457	240.5	0.0817285	156
CTCSKDQQASYERYF	TRB	Ascites	2	408	0.119119	270	0.081988	157
CASRPYTTETQYF	TRB	Ascites	1	280	0.0951517	256.5	0.0815889	157
CASTKYSDENTQYF	TRB	Ascites	2	192	0.0560559	254.5	0.0818906	158
CASTKGGGIDGETQYF	TRB	Ascites	1	222	0.0754417	259	0.0809306	158
CASRPYTTETQYF	TRB	Ascites	2	233	0.0680262	256.5	0.0815889	159
CASSNAAQGENSPLYF	TRB	Ascites	1	225	0.0764612	257	0.0804185	159
CASTKGGGIDGETQYF	TRB	Ascites	2	296	0.0864196	259	0.0809306	160
CASTESGLVWQYF	TRB	Ascites	1	331	0.112483	246	0.0797441	160
CASSNAAQGENSPLYF	TRB	Ascites	2	289	0.0843759	257	0.0804185	161
CASSQA#ERHF	TRB	Ascites	1	60	0.0203896	268	0.0796808	161
CASTESGLVWQYF	TRB	Ascites	2	161	0.0470052	246	0.0797441	162
CASSQEEGLGSQNTQYF	TRB	Ascites	1	278	0.094472	247.5	0.0789135	162
CASSQA#ERHF	TRB	Ascites	2	476	0.138972	268	0.0796808	163
CASTPNGGLIALTETQYF	TRB	Ascites	1	165	0.0560715	256.5	0.0788365	163
CASSQEEGLGSQNTQYF	TRB	Ascites	2	217	0.0633549	247.5	0.0789135	164
CASSLAPSYQNTQYF	TRB	Ascites	1	268	0.0910738	247	0.0785281	164
CASTPNGGLIALTETQYF	TRB	Ascites	2	348	0.101601	256.5	0.0788365	165
CASSPDGANEKLYF	TRB	Ascites	1	328	0.111463	240	0.0779205	165
CASSLAPSYQNTQYF	TRB	Ascites	2	226	0.0659825	247	0.0785281	166
CASTEAGDSRPYDFNF	TRB	Ascites	1	197	0.066946	250.5	0.0778506	166
CASSPDGANEKLYF	TRB	Ascites	2	152	0.0443776	240	0.0779205	167
CTCSSQGGFNTETQYF	TRB	Ascites	1	226	0.076801	248	0.0778148	167
CASTEAGDSRPYDFNF	TRB	Ascites	2	304	0.0887552	250.5	0.0778506	168
CTCSKGKEGSTQYF	TRB	Ascites	1	302	0.102628	240	0.0772982	168
CTCSSQGGFNTETQYF	TRB	Ascites	2	270	0.0788287	248	0.0778148	169
CASSLV#TQYF	TRB	Ascites	1	360	0.122338	234.5	0.0770807	169
CTCSKGKEGSTQYF	TRB	Ascites	2	178	0.0519685	240	0.0772982	170
CASSESRYEQYF	TRB	Ascites	1	406	0.13797	229.5	0.0767219	170
CASSLV#TQYF	TRB	Ascites	2	109	0.0318234	234.5	0.0770807	171
CASSQDTPEQAPLYF	TRB	Ascites	1	246	0.0835975	242	0.0765418	171
CASSESRYEQYF	TRB	Ascites	2	53	0.0154738	229.5	0.0767219	172
CASSQGRVNSPLYF	TRB	Ascites	1	143	0.0485953	250	0.0764122	172
CASSQDTPEQAPLYF	TRB	Ascites	2	238	0.069486	242	0.0765418	173
CASSQETSMGTRNTQYF	TRB	Ascites	1	302	0.102628	236	0.0761304	173
CASSQGRVNSPLYF	TRB	Ascites	2	357	0.104229	250	0.0764122	174
CASSPEGDTQYF	TRB	Ascites	1	371	0.126076	230	0.0760301	174
CASSQETSMGTRNTQYF	TRB	Ascites	2	170	0.0496329	236	0.0761304	175
CASTRNGGLIKGEQHF	TRB	Ascites	1	72	0.0244676	253	0.0755887	175
CASSPEGDTQYF	TRB	Ascites	2	89	0.0259843	230	0.0760301	176
CASSQDGGGYLRGEQHF	TRB	Ascites	1	73	0.0248074	251	0.0750287	176
CASTRNGGLIKGEQHF	TRB	Ascites	2	434	0.12671	253	0.0755887	177
CASSYATQTDTQYF	TRB	Ascites	1	160	0.0543724	243.5	0.0749213	177
CASSQDGGGYLRGEQHF	TRB	Ascites	2	429	0.12525	251	0.0750287	178
CASSGAGTPDSNTQYF	TRB	Ascites	1	59	0.0200498	250.5	0.0745476	178
CASSYATQTDTQYF	TRB	Ascites	2	327	0.0954703	243.5	0.0749213	179
CSSWGTGQNYEQYF	TRB	Ascites	1	219	0.0744222	236.5	0.0742898	179
CASSGAGTPDSNTQYF	TRB	Ascites	2	442	0.129045	250.5	0.0745476	180
CASRGAGGYGEQHF	TRB	Ascites	1	436	0.148165	218	0.0740824	180
CASSQDRQADYERYF	TRB	Ascites	2	509	0.148607	254.5	0.0743033	181
CASSEPTSGPKKDERYF	TRB	Ascites	1	325	0.110444	227	0.0740533	181
CSSWGTGQNYEQYF	TRB	Ascites	2	254	0.0741573	236.5	0.0742898	182
CASSLP#F*NTLHF	TRB	Ascites	1	147	0.0499546	241	0.0738803	182
CASSEPTSGPKKDERYF	TRB	Ascites	2	129	0.0376626	227	0.0740533	183
CASSYTGYGEQHF	TRB	Ascites	1	331	0.112483	225.5	0.0737589	183
CASSLP#F*NTLHF	TRB	Ascites	2	335	0.0978059	241	0.0738803	184
CTCSNSAGLQGLGDTLHF	TRB	Ascites	1	315	0.107046	226	0.0735219	184
CASSYTGYGEQHF	TRB	Ascites	2	120	0.035035	225.5	0.0737589	185
CSTRVHMNTEVFF	TRB	Ascites	1	432	0.146805	216	0.0734027	185
CTCSNSAGLQGLGDTLHF	TRB	Ascites	2	137	0.0399982	226	0.0735219	186
CADSYPR#EKLYF	TRB	Ascites	1	111	0.0377208	242	0.0733106	186
CADSYPR#EKLYF	TRB	Ascites	2	373	0.1089	242	0.0733106	187
CASTQSTIGTETQYF	TRB	Ascites	1	195	0.0662663	235	0.0732774	187
CASTQSTIGTETQYF	TRB	Ascites	2	275	0.0802885	235	0.0732774	188
CAWSLLGGPSGEQHF	TRB	Ascites	1	141	0.0479157	239	0.0731528	188
CAWSLLGGPSGEQHF	TRB	Ascites	2	337	0.0983899	239	0.0731528	189
CASSLTLTPGQNTQYF	TRB	Ascites	1	73	0.0248074	243	0.072693	189
CASSLTLTPGQNTQYF	TRB	Ascites	2	413	0.120579	243	0.072693	190
CASSLTGGYGEQYF	TRB	Ascites	1	423	0.143747	213	0.0723114	190
CASSLTGGYGEQYF	TRB	Ascites	2	3	0.000875874	213	0.0723114	191
CASSKGNIIGEQHF	TRB	Ascites	1	1	0.000339827	247.5	0.0722835	191
CASSKGNIIGEQHF	TRB	Ascites	2	494	0.144227	247.5	0.0722835	192
CAWSRM#SPLYF	TRB	Ascites	1	150	0.0509741	235	0.0722003	192
CAWSRM#SPLYF	TRB	Ascites	2	320	0.0934266	235	0.0722003	193
CTCSRNWGLINTETQYF	TRB	Ascites	1	421	0.143067	210.5	0.0715337	193
CASTNQPVRTTETQYF	TRB	Ascites	2	490	0.143059	245	0.0715297	194
CTCSRTGGVVNTEVFF	TRB	Ascites	1	204	0.0693248	228	0.0714491	194
CTCSRTGGVVNTEVFF	TRB	Ascites	2	252	0.0735734	228	0.0714491	195
CASTSEQGRGEQHF	TRB	Ascites	1	147	0.0499546	231.5	0.0711067	195
CARSMG#YDFNF	TRB	Ascites	2	489	0.142767	244.5	0.0713837	196
CASSLVSGGNEKLYF	TRB	Ascites	1	287	0.0975305	220	0.0711	196
CASTSEQGRGEQHF	TRB	Ascites	2	316	0.0922587	231.5	0.0711067	197
CASSLLRF*NTLHF	TRB	Ascites	1	92	0.0312641	234.5	0.0706661	197
CASSLVSGGNEKLYF	TRB	Ascites	2	153	0.0446696	220	0.0711	198
CASSQGAGSAYEQYF	TRB	Ascites	1	118	0.0400996	231	0.0702666	198
CASSLLRF*NTLHF	TRB	Ascites	2	377	0.110068	234.5	0.0706661	199
CASSPIGEEINTQYF	TRB	Ascites	1	124	0.0421386	230.5	0.0702642	199
CASSQGAGSAYEQYF	TRB	Ascites	2	344	0.100434	231	0.0702666	200
CASSQDFMQYTPREQHF	TRB	Ascites	1	182	0.0618486	225	0.0700467	200
CASSPIGEEINTQYF	TRB	Ascites	2	337	0.0983899	230.5	0.0702642	201
CASSQDYRPGTQYF	TRB	Ascites	1	314	0.106706	213	0.0697026	201
CASSQDFMQYTPREQHF	TRB	Ascites	2	268	0.0782447	225	0.0700467	202
CTCSRQWGFSTETQYF	TRB	Ascites	1	407	0.13831	203.5	0.0691549	202
CASSQDYRPGTQYF	TRB	Ascites	2	112	0.0326993	213	0.0697026	203
CASSLAQGGQNTQYF	TRB	Ascites	1	275	0.0934525	211	0.0681852	203
CASSQIRYSEPYGEQHF	TRB	Ascites	2	472	0.137804	236	0.0689021	204
CASAKFPPTGANTYEQYF	TRB	Ascites	1	96	0.0326234	223.5	0.0675503	204
CASSLAQGGQNTQYF	TRB	Ascites	2	147	0.0429178	211	0.0681852	205
CASSQDTQRTGDYEQYF	TRB	Ascites	1	93	0.031604	223	0.0673326	205
CASAKFPPTGANTYEQYF	TRB	Ascites	2	351	0.102477	223.5	0.0675503	206
CASSRAGEYDFNF	TRB	Ascites	1	153	0.0519936	217	0.0670169	206
CASSQDTQRTGDYEQYF	TRB	Ascites	2	353	0.103061	223	0.0673326	207
CASSQEYKGSTLHF	TRB	Ascites	1	176	0.0598096	213.5	0.0665455	207
CASSRAGEYDFNF	TRB	Ascites	2	281	0.0820402	217	0.0670169	208
CASSPEAYAGDFNF	TRB	Ascites	1	285	0.0968508	204.5	0.0665268	208
CASSQEYKGSTLHF	TRB	Ascites	2	251	0.0732815	213.5	0.0665455	209
CGASDMRNTLHF	TRB	Ascites	1	305	0.103647	201.5	0.0661296	209
CASSPEAYAGDFNF	TRB	Ascites	2	124	0.0362028	204.5	0.0665268	210
CTCSKGLGYNSPLYF	TRB	Ascites	1	93	0.031604	218.5	0.0660188	210
CGASDMRNTLHF	TRB	Ascites	2	98	0.0286119	201.5	0.0661296	211
CASTEDPVI*G#EKLYF	TRB	Ascites	1	184	0.0625282	210.5	0.0658611	211
CTCSKGLGYNSPLYF	TRB	Ascites	2	344	0.100434	218.5	0.0660188	212
CASSHTYRDDQNTQYF	TRB	Ascites	1	226	0.076801	207	0.0658446	212
CASTEDPVI*G#EKLYF	TRB	Ascites	2	237	0.069194	210.5	0.0658611	213
CASSSHEGTLHF	TRB	Ascites	1	152	0.0516538	213	0.0658251	213
CASSHTYRDDQNTQYF	TRB	Ascites	2	188	0.0548881	207	0.0658446	214
CASSQDTAENTQYF	TRB	Ascites	1	276	0.0937924	201	0.0652895	214
CASSSHEGTLHF	TRB	Ascites	2	274	0.0799965	213	0.0658251	215
CASLITGSYEQYF	TRB	Ascites	1	98	0.0333031	215.5	0.0652626	215
CASSQDTAENTQYF	TRB	Ascites	2	126	0.0367867	201	0.0652895	216
CASSLLSGGEETQYF	TRB	Ascites	1	226	0.076801	205	0.0652606	216
CASLITGSYEQYF	TRB	Ascites	2	333	0.097222	215.5	0.0652626	217
CSTPDRGYEQYF	TRB	Ascites	1	86	0.0292252	216	0.0651213	217
CASSLLSGGEETQYF	TRB	Ascites	2	184	0.0537203	205	0.0652606	218
CGAIM##YERYF	TRB	Ascites	1	196	0.0666062	205.5	0.0646886	218
CSTPDRGYEQYF	TRB	Ascites	2	346	0.101017	216	0.0651213	219
CASSVLGEYGEQHF	TRB	Ascites	1	273	0.0927729	199	0.0646338	219
CASSYEIGR#YDFNF	TRB	Ascites	2	446	0.130213	223	0.0651066	220
CSTRDPVLNSYGEQHF	TRB	Ascites	2	446	0.130213	223	0.0651066	220
CTCGISPGDAGNTLHF	TRB	Ascites	1	376	0.127775	188	0.0638876	220
CASSKEDYEQYF	TRB	Ascites	1	120	0.0407793	208	0.0635994	221
CGAIM##YERYF	TRB	Ascites	2	215	0.062771	205.5	0.0646886	222
CTCSILEGSAYEQYF	TRB	Ascites	1	98	0.0333031	209	0.0633648	222
CASSVLGEYGEQHF	TRB	Ascites	2	125	0.0364948	199	0.0646338	223
CTCSKEGGTGNNSPLYF	TRB	Ascites	1	188	0.0638876	201.5	0.0633293	223
CASTKVGTAETLHF	TRB	Ascites	2	439	0.12817	219.5	0.0640848	224
CASRSTGTGGRYEQYF	TRB	Ascites	1	226	0.076801	198	0.0632169	224
CASSKEDYEQYF	TRB	Ascites	2	296	0.0864196	208	0.0635994	225
CASSLGAGKTYEQYF	TRB	Ascites	1	103	0.0350022	207.5	0.0630466	225
CTCSILEGSAYEQYF	TRB	Ascites	2	320	0.0934266	209	0.0633648	226
CADSYIVGQNTQYF	TRB	Ascites	1	188	0.0638876	200	0.0628913	226
CASSLLAETQYF	TRB	Ascites	2	434	0.12671	217	0.0633549	227
CASSYNGAGDYEQYF	TRB	Ascites	1	369	0.125396	184.5	0.0626982	227
CTCSKEGGTGNNSPLYF	TRB	Ascites	2	215	0.062771	201.5	0.0633293	228
CASSHQQLIAETQYF	TRB	Ascites	1	265	0.0900543	193	0.0626906	228
CASRSTGTGGRYEQYF	TRB	Ascites	2	170	0.0496329	198	0.0632169	229
CTCSKEFGLGATETQYF	TRB	Ascites	1	149	0.0506343	202	0.0625418	229
CASSLGAGKTYEQYF	TRB	Ascites	2	312	0.0910909	207.5	0.0630466	230
CASSRDEQGSTEVFF	TRB	Ascites	1	130	0.0441776	202.5	0.062233	230
CADSYIVGQNTQYF	TRB	Ascites	2	212	0.0618951	200	0.0628913	231
CASSQDSAGTLHF	TRB	Ascites	1	132	0.0448572	202	0.0621349	231
CASSHQQLIAETQYF	TRB	Ascites	2	121	0.0353269	193	0.0626906	232
CASSLTSTQYF	TRB	Ascites	1	297	0.100929	188	0.0619967	232
CTCSKEFGLGATETQYF	TRB	Ascites	2	255	0.0744493	202	0.0625418	233
CGATPNGGLLSGTETQYF	TRB	Ascites	1	154	0.0523334	199.5	0.0619316	233
CASSPRYTQSFYNSPLYF	TRB	Ascites	2	428	0.124958	214	0.062479	234
CTCSAQGGLITETQYF	TRB	Ascites	1	19	0.00645672	210.5	0.0619119	234
CASSRDEQGSTEVFF	TRB	Ascites	2	275	0.0802885	202.5	0.062233	235
CASTPGGGDTLHF	TRB	Ascites	1	343	0.116561	182	0.061346	235
CASSQDSAGTLHF	TRB	Ascites	2	272	0.0794126	202	0.0621349	236
CASSEFPSNIYGRYEQYF	TRB	Ascites	1	223	0.0757815	191	0.0611014	236
CASSLTSTQYF	TRB	Ascites	2	79	0.0230647	188	0.0619967	237
CASTKGVQGEGFNF	TRB	Ascites	1	124	0.0421386	199	0.0610675	237
CGATPNGGLLSGTETQYF	TRB	Ascites	2	245	0.0715297	199.5	0.0619316	238
CASSLIAGVHNYEQYF	TRB	Ascites	1	231	0.0785001	190	0.0610009	238
CTCSAQGGLITETQYF	TRB	Ascites	2	402	0.117367	210.5	0.0619119	239
CASSQDPLSTQYF	TRB	Ascites	1	175	0.0594698	194.5	0.0609744	239
CASSQAF#F*NTLHF	TRB	Ascites	2	424	0.12379	212	0.0618951	240
CASTETYNSPLYF	TRB	Ascites	1	70	0.0237879	203	0.0609429	240
CASTPGGGDTLHF	TRB	Ascites	2	21	0.00613112	182	0.061346	241
CASSPERVPF	TRB	Ascites	1	79	0.0268464	201.5	0.0607204	241
CGAPLMGAIRGTEVFF	TRB	Ascites	2	420	0.122622	210	0.0613112	242
CGACA*TGNGFNF	TRB	Ascites	1	178	0.0604893	193	0.0606083	242
CASSEFPSNIYGRYEQYF	TRB	Ascites	2	159	0.0464213	191	0.0611014	243
CASSEWSVQGDTQYF	TRB	Ascites	1	290	0.09855	183.5	0.0605154	243
CASTKGVQGEGFNF	TRB	Ascites	2	274	0.0799965	199	0.0610675	244
CASSLVAQGNEKLYF	TRB	Ascites	1	182	0.0618486	192	0.0604121	244
CASSLIAGVHNYEQYF	TRB	Ascites	2	149	0.0435017	190	0.0610009	245
CASRHGEYRNTLHF	TRB	Ascites	1	233	0.0791798	187	0.0601729	245
CASSQDPLSTQYF	TRB	Ascites	2	214	0.062479	194.5	0.0609744	246
CGASNVGRGGEKLYF	TRB	Ascites	1	99	0.0336429	197.5	0.0600312	246
CASTETYNSPLYF	TRB	Ascites	2	336	0.0980979	203	0.0609429	247
CASSRDPAA#NYDFNF	TRB	Ascites	1	1	0.000339827	204.5	0.0597293	247
CASSPERVPF	TRB	Ascites	2	324	0.0945944	201.5	0.0607204	248
CASSLSFGGVDYEQYF	TRB	Ascites	1	349	0.1186	174.5	0.0592999	248
CGACA*TGNGFNF	TRB	Ascites	2	208	0.0607273	193	0.0606083	249
CASSFDGTSQNTQYF	TRB	Ascites	1	155	0.0526733	189	0.0588899	249
CASSEWSVQGDTQYF	TRB	Ascites	2	77	0.0224808	183.5	0.0605154	250
CASSEFAGESEVFF	TRB	Ascites	1	346	0.11758	173	0.0587901	250
CASSLVAQGNEKLYF	TRB	Ascites	2	202	0.0589755	192	0.0604121	251
CASSKEGQALGEQHF	TRB	Ascites	1	112	0.0380607	191.5	0.0585906	251
CASRHGEYRNTLHF	TRB	Ascites	2	141	0.0411661	187	0.0601729	252
CASSFTGGLYERYF	TRB	Ascites	1	304	0.103308	175	0.0583688	252
CGASNVGRGGEKLYF	TRB	Ascites	2	296	0.0864196	197.5	0.0600312	253
CASKTGD#EKLYF	TRB	Ascites	1	96	0.0326234	191.5	0.0582077	253
CASSRDPAA#NYDFNF	TRB	Ascites	2	408	0.119119	204.5	0.0597293	254
CTCSHQGGFGTETQYF	TRB	Ascites	1	241	0.0818984	179.5	0.0581747	254
CASSLARAALHDEQYF	TRB	Ascites	2	405	0.118243	202.5	0.0591215	255
CASSWSDGTEVFF	TRB	Ascites	1	187	0.0635477	183	0.0579041	255
CASSFDGTSQNTQYF	TRB	Ascites	2	223	0.0651066	189	0.0588899	256
CTCSLRTGGLDEKLYF	TRB	Ascites	1	227	0.0771408	179	0.0576937	256
CASSKEGQALGEQHF	TRB	Ascites	2	271	0.0791206	191.5	0.0585906	257
CASRL*#NTLHF	TRB	Ascites	1	275	0.0934525	174.5	0.0575287	257
CASSFTGGLYERYF	TRB	Ascites	2	46	0.0134301	175	0.0583688	258
CSGSART#NEKLYF	TRB	Ascites	1	169	0.0574308	183	0.0574733	258
CASKTGD#EKLYF	TRB	Ascites	2	287	0.083792	191.5	0.0582077	259
CTCSKGSDPRGEQHF	TRB	Ascites	1	155	0.0526733	183.5	0.0572842	259
CTCSHQGGFGTETQYF	TRB	Ascites	2	118	0.034451	179.5	0.0581747	260
CASSHMSEARYEQYF	TRB	Ascites	1	133	0.045197	185	0.0571955	260
CASSWSDGTEVFF	TRB	Ascites	2	179	0.0522605	183	0.0579041	261
CASTEA*GS#YEQYF	TRB	Ascites	1	165	0.0560715	182	0.0570856	261
CTCSLRTGGLDEKLYF	TRB	Ascites	2	131	0.0382465	179	0.0576937	262
CTCSTQGGYVRNTQYF	TRB	Ascites	1	163	0.0553919	181.5	0.0568917	262
CASRL*#NTLHF	TRB	Ascites	2	74	0.0216049	174.5	0.0575287	263
CASSSSPNYINSPLYF	TRB	Ascites	1	169	0.0574308	179.5	0.0564514	263
CSGSART#NEKLYF	TRB	Ascites	2	197	0.0575157	183	0.0574733	264
CASTKDSYNSPLYF	TRB	Ascites	1	233	0.0791798	174	0.0563775	264
CTCSKGSDPRGEQHF	TRB	Ascites	2	212	0.0618951	183.5	0.0572842	265
CTCSPIGGRETQYF	TRB	Ascites	1	207	0.0703443	176	0.0563391	265
CASSHMSEARYEQYF	TRB	Ascites	2	237	0.069194	185	0.0571955	266
CASSKESKTVSYERYF	TRB	Ascites	1	221	0.0751019	174	0.0560903	266
CASSLITGGDEKLYF	TRB	Ascites	1	221	0.0751019	174	0.0560903	266
CASTEA*GS#YEQYF	TRB	Ascites	2	199	0.0580996	182	0.0570856	267
CTCSTQGGYVRNTQYF	TRB	Ascites	2	200	0.0583916	181.5	0.0568917	268
CASSLETVSGGDNF	TRB	Ascites	1	160	0.0543724	178.5	0.0559441	268
CASSSSPNYINSPLYF	TRB	Ascites	2	190	0.055472	179.5	0.0564514	269
CASTEVQGWEQHF	TRB	Ascites	1	329	0.111803	164.5	0.0559016	269
CASTKDSYNSPLYF	TRB	Ascites	2	115	0.0335752	174	0.0563775	270
CSTQVQVFADTQYF	TRB	Ascites	1	211	0.0717036	173.5	0.0557049	270
CTCSPIGGRETQYF	TRB	Ascites	2	145	0.0423339	176	0.0563391	271
CASTKKKKSE*RAAVRP#NTQYF	TRB	Ascites	1	196	0.0666062	174.5	0.0556379	271
CASSKESKTVSYERYF	TRB	Ascites	2	127	0.0370787	174	0.0560903	272
CASSLITGGDEKLYF	TRB	Ascites	2	127	0.0370787	174	0.0560903	272
CGASRNGGLGSSTETQYF	TRB	Ascites	1	327	0.111124	163.5	0.0555618	272
CASSLQVQLGAGYEQYF	TRB	Ascites	1	228	0.0774807	171.5	0.0555279	273
CASSLETVSGGDNF	TRB	Ascites	2	197	0.0575157	178.5	0.0559441	274
CASTGYRDTEVFF	TRB	Ascites	1	80	0.0271862	183	0.0553431	274
CASSDSLGVGEVFF	TRB	Ascites	2	383	0.11182	191.5	0.05591	275
CASSRDRRQVGDFNF	TRB	Ascites	1	1	0.000339827	188.5	0.055058	275
CSTQVQVFADTQYF	TRB	Ascites	2	136	0.0397063	173.5	0.0557049	276
CASSSGTGGIYEQYF	TRB	Ascites	1	206	0.0700045	171	0.0548554	276
CASTKKKKSE*RAAVRP#NTQYF	TRB	Ascites	2	153	0.0446696	174.5	0.0556379	277
CASSPTKQGSP#NFYNSPLYF	TRB	Ascites	1	1	0.000339827	187.5	0.0547661	277
CASSLQVQLGAGYEQYF	TRB	Ascites	2	115	0.0335752	171.5	0.0555279	278
CASSYTGTGGSEQYF	TRB	Ascites	1	192	0.0652469	171.5	0.0546663	278
CASTGYRDTEVFF	TRB	Ascites	2	286	0.0835	183	0.0553431	279
CTCSNGSGRYGEQHF	TRB	Ascites	1	223	0.0757815	168.5	0.0545324	279
CASSDGYSGGTETQYF	TRB	Ascites	2	378	0.11036	189	0.0551801	280
CASSLDGTPSGLQYF	TRB	Ascites	1	88	0.0299048	178.5	0.0542208	280
CASSRDRRQVGDFNF	TRB	Ascites	2	376	0.109776	188.5	0.055058	281
CGASPMTGDFNF	TRB	Ascites	1	74	0.0251472	179	0.0540317	281
CASSSGTGGIYEQYF	TRB	Ascites	2	136	0.0397063	171	0.0548554	282
CASSFAGMNYERYF	TRB	Ascites	1	250	0.0849569	164	0.0538648	282
CASSPTKQGSP#NFYNSPLYF	TRB	Ascites	2	374	0.109192	187.5	0.0547661	283
CASSFAGAAEVFF	TRB	Ascites	1	121	0.0411191	174.5	0.0538428	283
CASSYTGTGGSEQYF	TRB	Ascites	2	151	0.0440857	171.5	0.0546663	284
CASNLFPGADEQYF	TRB	Ascites	1	170	0.0577707	170	0.0537018	284
CTCSNGSGRYGEQHF	TRB	Ascites	2	114	0.0332832	168.5	0.0545324	285
CATRVLTLFYNSPLYF	TRB	Ascites	1	62	0.0210693	178.5	0.0535985	285
CASSLDGTPSGLQYF	TRB	Ascites	2	269	0.0785367	178.5	0.0542208	286
CASSPAGEFGEKLYF	TRB	Ascites	1	190	0.0645672	168	0.0535965	286
CGASPMTGDFNF	TRB	Ascites	2	284	0.0829161	179	0.0540317	287
CASSIGDTETQYF	TRB	Ascites	1	315	0.107046	157.5	0.0535228	287
CTCSNVDSIVGNTLHF	TRB	Ascites	2	369	0.107733	184.5	0.0538663	288
CASSLTGGLLYLEQYF	TRB	Ascites	1	154	0.0523334	170.5	0.0534648	288
CASSFAGMNYERYF	TRB	Ascites	2	78	0.0227727	164	0.0538648	289
CADSYERNTEVFF	TRB	Ascites	1	314	0.106706	157	0.0533529	289
CASSFAGAAEVFF	TRB	Ascites	2	228	0.0665664	174.5	0.0538428	290
CTCSNQGGLNTETQYF	TRB	Ascites	1	313	0.106366	156.5	0.053183	290
CASSLGTGTRYEQYF	TRB	Ascites	2	368	0.107441	184	0.0537203	291
CADTQTNMGGKQHF	TRB	Ascites	1	312	0.106026	156	0.0530131	291
CASNLFPGADEQYF	TRB	Ascites	2	170	0.0496329	170	0.0537018	292
CASSLIRSANMDEQYF	TRB	Ascites	1	113	0.0384005	171	0.0526294	292
CATRVLTLFYNSPLYF	TRB	Ascites	2	295	0.0861276	178.5	0.0535985	293
CASSFGGNSPLYF	TRB	Ascites	1	247	0.0839374	160	0.0526252	293
CASSPAGEFGEKLYF	TRB	Ascites	2	146	0.0426259	168	0.0535965	294
CTCSTGARQELYF	TRB	Ascites	1	117	0.0397598	169.5	0.0522872	294
CASSLTGGLLYLEQYF	TRB	Ascites	2	187	0.0545961	170.5	0.0534648	295
CASRV#QNTQYF	TRB	Ascites	1	305	0.103647	154	0.0522616	295
CASSQEFSFYNSPLYF	TRB	Ascites	2	361	0.105397	180.5	0.0526984	296
CGAREGPMSQNTQYF	TRB	Ascites	2	361	0.105397	180.5	0.0526984	296
CASTKPGDSSRERYF	TRB	Ascites	1	127	0.0431581	168.5	0.0522346	296
CASSDNWGTDNGEQHF	TRB	Ascites	1	227	0.0771408	159.5	0.0520005	297
CASSLIRSANMDEQYF	TRB	Ascites	2	229	0.0668584	171	0.0526294	298
CASSGLSYLQVYEQYF	TRB	Ascites	1	291	0.0988898	154	0.0519265	298
CASSFGGNSPLYF	TRB	Ascites	2	73	0.0213129	160	0.0526252	299
CASSHTITTGENGEQHF	TRB	Ascites	1	184	0.0625282	162.5	0.0518472	299
CTCSTGARQELYF	TRB	Ascites	2	222	0.0648147	169.5	0.0522872	300
CASSLDTGGPPDTQYF	TRB	Ascites	1	125	0.0424784	166.5	0.0516028	300
CASRV#QNTQYF	TRB	Ascites	2	3	0.000875874	154	0.0522616	301
CASSQHGTPIDEQYF	TRB	Ascites	1	100	0.0339827	166	0.0508585	301
CASTKPGDSSRERYF	TRB	Ascites	2	210	0.0613112	168.5	0.0522346	302
CASSLPDRAYDTLHF	TRB	Ascites	1	175	0.0594698	159.5	0.0507559	302
CASSDNWGTDNGEQHF	TRB	Ascites	2	92	0.0268601	159.5	0.0520005	303
CADSYRRG#F*NTLHF	TRB	Ascites	1	202	0.0686451	157	0.0506722	303
CASSGLSYLQVYEQYF	TRB	Ascites	2	17	0.00496329	154	0.0519265	304
CSTPWNGEQYF	TRB	Ascites	1	203	0.068985	156	0.0504042	304
CASSHTITTGENGEQHF	TRB	Ascites	2	141	0.0411661	162.5	0.0518472	305
CTCSTNVGYGDNSPLYF	TRB	Ascites	1	91	0.0309243	165	0.0503511	305
CASSLDTGGPPDTQYF	TRB	Ascites	2	208	0.0607273	166.5	0.0516028	306
CASSWSGSAEVFF	TRB	Ascites	1	1	0.000339827	172	0.0502407	306
CASSQHGTPIDEQYF	TRB	Ascites	2	232	0.0677343	166	0.0508585	307
CASSLY##RYEQYF	TRB	Ascites	1	159	0.0540326	158	0.049935	307
CASSLPDRAYDTLHF	TRB	Ascites	2	144	0.042042	159.5	0.0507559	308
CASSQEGYEQYF	TRB	Ascites	1	98	0.0333031	162.5	0.0497888	308
CADSYRRG#F*NTLHF	TRB	Ascites	2	112	0.0326993	157	0.0506722	309
CASSPLNGDTETQYF	TRB	Ascites	1	293	0.0995694	146.5	0.0497847	309
CSTPWNGEQYF	TRB	Ascites	2	109	0.0318234	156	0.0504042	310
CASTRDVENM#GEQHF	TRB	Ascites	1	158	0.0536927	157.5	0.0497651	310
CTCSTNVGYGDNSPLYF	TRB	Ascites	2	239	0.069778	165	0.0503511	311
CASSQDSVQVADFNF	TRB	Ascites	1	204	0.0693248	152.5	0.0494063	311
CASSWSGSAEVFF	TRB	Ascites	2	343	0.100142	172	0.0502407	312
CASSGYRGAVAQYF	TRB	Ascites	1	97	0.0329633	160.5	0.0491809	312
CASSLY##RYEQYF	TRB	Ascites	2	157	0.0458374	158	0.049935	313
CASSG*RDIV##HF	TRB	Ascites	1	289	0.0982101	144.5	0.0491051	313
CASSQEGYEQYF	TRB	Ascites	2	227	0.0662745	162.5	0.0497888	314
CASSFSTGGAETQYF	TRB	Ascites	1	136	0.0462165	157	0.0490925	314
CASSQDIVGADEQYF	TRB	Ascites	2	341	0.0995577	170.5	0.0497788	315
CASSKATSGARNTLHF	TRB	Ascites	1	225	0.0764612	149.5	0.049033	315
CASTRDVENM#GEQHF	TRB	Ascites	2	157	0.0458374	157.5	0.0497651	316
CASTPELITEETQYF	TRB	Ascites	1	103	0.0350022	159.5	0.0490326	316
CASKDLCTGQ#EKLYF	TRB	Ascites	2	339	0.0989738	169.5	0.0494869	317
CASSERGYTGNNEKLYF	TRB	Ascites	2	339	0.0989738	169.5	0.0494869	317
CASSLIPVMGATETQYF	TRB	Ascites	1	94	0.0319438	160	0.0489631	317
CASSPNLVYNSPLYF	TRB	Ascites	1	122	0.0414589	157.5	0.0489034	318
CASSQDSVQVADFNF	TRB	Ascites	2	101	0.0294878	152.5	0.0494063	319
CTCSKNSQNTQYF	TRB	Ascites	1	102	0.0346624	159	0.0488627	319
CASSGYRGAVAQYF	TRB	Ascites	2	224	0.0653986	160.5	0.0491809	320
CASSQDSGTALTQYF	TRB	Ascites	1	94	0.0319438	159.5	0.0488172	320
CASSFSTGGAETQYF	TRB	Ascites	2	178	0.0519685	157	0.0490925	321
CTCSSQGGMSTETQYF	TRB	Ascites	1	287	0.0975305	143.5	0.0487652	321
CASSKATSGARNTLHF	TRB	Ascites	2	74	0.0216049	149.5	0.049033	322
CGARLGSGTEVFF	TRB	Ascites	1	189	0.0642274	151.5	0.0487553	322
CASTPELITEETQYF	TRB	Ascites	2	216	0.0630629	159.5	0.0490326	323
CASSLTLTPGGEQHF	TRB	Ascites	1	172	0.0584503	152.5	0.0486404	323
CASSLIPVMGATETQYF	TRB	Ascites	2	226	0.0659825	160	0.0489631	324
CASSQEVTGFSQNTQYF	TRB	Ascites	1	182	0.0618486	151	0.0484418	324
CASSPNLVYNSPLYF	TRB	Ascites	2	193	0.0563479	157.5	0.0489034	325
CASSPSTRV##DFNF	TRB	Ascites	1	285	0.0968508	142.5	0.0484254	325
CTCSKNSQNTQYF	TRB	Ascites	2	216	0.0630629	159	0.0488627	326
CASSQEMGF*NTLHF	TRB	Ascites	1	284	0.096511	142	0.0482555	326
CASSQDSGTALTQYF	TRB	Ascites	2	225	0.0656906	159.5	0.0488172	327
CTSKRQE#NFYNSPLYF	TRB	Ascites	1	112	0.0380607	156	0.0482261	327
CGARLGSGTEVFF	TRB	Ascites	2	114	0.0332832	151.5	0.0487553	328
CGASTGIF##PLYF	TRB	Ascites	1	39	0.0132533	161.5	0.0480847	328
CASSLTLTPGGEQHF	TRB	Ascites	2	133	0.0388304	152.5	0.0486404	329
CASSQDDFTGGFVSRTEVFF	TRB	Ascites	1	89	0.0302446	157	0.0479676	329
CASSQEVTGFSQNTQYF	TRB	Ascites	2	120	0.035035	151	0.0484418	330
CASSRDCLKLQG##*NTLHF	TRB	Ascites	1	282	0.0958313	141	0.0479157	330
CTSKRQE#NFYNSPLYF	TRB	Ascites	2	200	0.0583916	156	0.0482261	331
CASSLGAQNEKLYF	TRB	Ascites	1	281	0.0954915	140.5	0.0477458	331
CGASTGIF##PLYF	TRB	Ascites	2	284	0.0829161	161.5	0.0480847	332
CAIFGGLI#TETQYF	TRB	Ascites	1	280	0.0951517	140	0.0475758	332
CASSQDDFTGGFVSRTEVFF	TRB	Ascites	2	225	0.0656906	157	0.0479676	333
CASSQEWSLGGGRWNTLHF	TRB	Ascites	1	258	0.0876755	141	0.0473412	333
CTCDQGPGSQNTQYF	TRB	Ascites	2	325	0.0948864	162.5	0.0474432	334
CASTKALGGGWNNSPLYF	TRB	Ascites	1	71	0.0241277	155.5	0.0470988	334
CASSQEWSLGGGRWNTLHF	TRB	Ascites	2	24	0.00700699	141	0.0473412	335
CASSYDSTSQNTQYF	TRB	Ascites	1	173	0.0587901	146	0.0467666	335
CASTKALGGGWNNSPLYF	TRB	Ascites	2	240	0.0700699	155.5	0.0470988	336
CARVQGVNFYNSPLYF	TRB	Ascites	1	275	0.0934525	137.5	0.0467263	336
CASTLDSWGTGEQYF	TRB	Ascites	2	322	0.0940105	161	0.0470052	337
CSTSTAGYEQYF	TRB	Ascites	1	274	0.0931127	137	0.0465564	337
CASSYDSTSQNTQYF	TRB	Ascites	2	119	0.034743	146	0.0467666	338
CASSETIRTPNYERYF	TRB	Ascites	1	41	0.0139329	156	0.0465268	338
CASNDRQGGAIETQYF	TRB	Ascites	2	320	0.0934266	160	0.0467133	339
CSDRQGAM##ERYF	TRB	Ascites	1	179	0.0608291	144.5	0.0464722	339
CASSETIRTPNYERYF	TRB	Ascites	2	271	0.0791206	156	0.0465268	340
CASSFERGGF*NTLHF	TRB	Ascites	1	175	0.0594698	144	0.0462305	340
CSDRQGAM##ERYF	TRB	Ascites	2	110	0.0321154	144.5	0.0464722	341
CASSDGFWNTLHF	TRB	Ascites	1	227	0.0771408	139	0.0460153	341
CASSRSGNEKLYF	TRB	Ascites	2	318	0.0928426	159	0.0464213	342
CGASRTGTGGVVGERYF	TRB	Ascites	1	270	0.0917534	135	0.0458767	342
CASSRDGGFR##FYNSPLYF	TRB	Ascites	2	317	0.0925507	158.5	0.0462753	343
CASSPEGRNNSPLYF	TRB	Ascites	1	269	0.0914136	135	0.0458528	343
CASSFERGGF*NTLHF	TRB	Ascites	2	113	0.0329913	144	0.0462305	344
CASSQDRTQEGYERYF	TRB	Ascites	1	95	0.0322836	148.5	0.0456296	344
CASSDGFWNTLHF	TRB	Ascites	2	51	0.0148899	139	0.0460153	345
CGASRERTRYEQYF	TRB	Ascites	1	268	0.0910738	134	0.0455369	345
CASSPEGRNNSPLYF	TRB	Ascites	2	1	0.000291958	135	0.0458528	346
CASSQEWVYGDTETQYF	TRB	Ascites	1	106	0.0360217	147	0.0454549	346
CASSQDRTQEGYERYF	TRB	Ascites	2	202	0.0589755	148.5	0.0456296	347
CASTLDRGIEEA##SF*NTLHF	TRB	Ascites	1	160	0.0543724	142.5	0.0454336	347
CASSLILGDYEQYF	TRB	Ascites	2	312	0.0910909	156	0.0455455	348
CASSLTTGPTTLEEQHF	TRB	Ascites	2	312	0.0910909	156	0.0455455	348
CASSLPDRSLDEQYF	TRB	Ascites	1	212	0.0720434	138	0.0453644	348
CASTKLGRER#SPLYF	TRB	Ascites	1	167	0.0567512	141	0.0451632	349
CASSQEWVYGDTETQYF	TRB	Ascites	2	188	0.0548881	147	0.0454549	350
CASSEFGTSYNSPLYF	TRB	Ascites	1	265	0.0900543	132.5	0.0450271	350
CASTLDRGIEEA##SF*NTLHF	TRB	Ascites	2	125	0.0364948	142.5	0.0454336	351
CASTREDYEQYF	TRB	Ascites	1	264	0.0897144	132	0.0448572	351
CASSLPDRSLDEQYF	TRB	Ascites	2	64	0.0186853	138	0.0453644	352
CASTVGVAENTQYF	TRB	Ascites	1	79	0.0268464	147	0.0448087	352
CASTKLGRER#SPLYF	TRB	Ascites	2	115	0.0335752	141	0.0451632	353
CASSHLFVGYDFNF	TRB	Ascites	1	85	0.0288853	146.5	0.0448063	353
CASTVGVAENTQYF	TRB	Ascites	2	215	0.062771	147	0.0448087	354
CTCTAGYEQYF	TRB	Ascites	1	263	0.0893746	131.5	0.0446873	354
CASSHLFVGYDFNF	TRB	Ascites	2	208	0.0607273	146.5	0.0448063	355
CASSTGARYEQYF	TRB	Ascites	1	93	0.031604	143.5	0.0441219	355
CASSTGARYEQYF	TRB	Ascites	2	194	0.0566399	143.5	0.0441219	356
CADSYSGGGLTTGWEQHF	TRB	Ascites	1	84	0.0285455	143.5	0.0439065	356
CADSYSGGGLTTGWEQHF	TRB	Ascites	2	203	0.0592675	143.5	0.0439065	357
CAPVGTGSLRNTLHF	TRB	Ascites	1	160	0.0543724	137	0.0438278	357
CAPVGTGSLRNTLHF	TRB	Ascites	2	114	0.0332832	137	0.0438278	358
CASSDS#TETQYF	TRB	Ascites	1	153	0.0519936	137	0.0436603	358
CASSDS#TETQYF	TRB	Ascites	2	121	0.0353269	137	0.0436603	359
CASSDTSRTGPNTLHF	TRB	Ascites	1	164	0.0557317	136	0.0436316	359
CASSDTSRTGPNTLHF	TRB	Ascites	2	108	0.0315315	136	0.0436316	360
CASSPVDREYEQYF	TRB	Ascites	1	162	0.055052	136	0.0435837	360
CASSPVDREYEQYF	TRB	Ascites	2	110	0.0321154	136	0.0435837	361
CASSDPIQADGEQHF	TRB	Ascites	1	156	0.0530131	136	0.0434401	361
CASRRMGADYDFNF	TRB	Ascites	2	298	0.0870035	149	0.0435017	362
CASSDVQNDSP#TETQYF	TRB	Ascites	2	298	0.0870035	149	0.0435017	362
CGASILDEQYF	TRB	Ascites	1	185	0.0628681	133.5	0.0434043	362
CASSEIRGDRDYEQYF	TRB	Ascites	1	163	0.0553919	134.5	0.0431697	363
CASSDPIQADGEQHF	TRB	Ascites	2	116	0.0338671	136	0.0434401	364
CTCSKQNPPNTLHF	TRB	Ascites	1	162	0.055052	134.5	0.0431458	364
CGASILDEQYF	TRB	Ascites	2	82	0.0239406	133.5	0.0434043	365
CASSPLWGAQDFNF	TRB	Ascites	1	57	0.0193702	143	0.0431143	365
CASSLNQVGGIGYEQYF	TRB	Ascites	2	296	0.0864196	148	0.0432098	366
CASSRGTDMNTEVFF	TRB	Ascites	2	296	0.0864196	148	0.0432098	366
CASSEIRLGGEQHF	TRB	Ascites	1	32	0.0108745	145	0.0430998	366
CASSDESYNEKLYF	TRB	Ascites	1	252	0.0856365	126	0.0428183	367
CASSEIRGDRDYEQYF	TRB	Ascites	2	106	0.0309475	134.5	0.0431697	368
CASSSTVQGDFNF	TRB	Ascites	1	97	0.0329633	138	0.0426119	368
CTCSKQNPPNTLHF	TRB	Ascites	2	107	0.0312395	134.5	0.0431458	369
CASSLEVQAAIGNTLHF	TRB	Ascites	1	170	0.0577707	132	0.0426074	369
CASSPLWGAQDFNF	TRB	Ascites	2	229	0.0668584	143	0.0431143	370
CASSQVREYTVYDFNF	TRB	Ascites	1	149	0.0506343	133.5	0.0425427	370
CASSEIRLGGEQHF	TRB	Ascites	2	258	0.0753252	145	0.0430998	371
CTCSKVRWGT#GEQHF	TRB	Ascites	1	88	0.0299048	138.5	0.0425424	371
CASSSTVQGDFNF	TRB	Ascites	2	179	0.0522605	138	0.0426119	372
CASGTGGAGTEVFF	TRB	Ascites	1	250	0.0849569	125	0.0424784	372
CASSLEVQAAIGNTLHF	TRB	Ascites	2	94	0.0274441	132	0.0426074	373
CASSQLRVQGWEQHF	TRB	Ascites	1	168	0.057091	131	0.0422675	373
CASSQVREYTVYDFNF	TRB	Ascites	2	118	0.034451	133.5	0.0425427	374
CASSLPQGFGEQHF	TRB	Ascites	1	127	0.0431581	134	0.0421621	374
CTCSKVRWGT#GEQHF	TRB	Ascites	2	189	0.0551801	138.5	0.0425424	375
CASSPPNREDEQYF	TRB	Ascites	1	144	0.0489352	132	0.0419851	375
CASSQLRVQGWEQHF	TRB	Ascites	2	94	0.0274441	131	0.0422675	376
CASSEMGADYNSPLYF	TRB	Ascites	1	246	0.0835975	123	0.0417988	376
CTCSKFKDNNEKLYF	TRB	Ascites	1	246	0.0835975	123	0.0417988	376
CASSLPQGFGEQHF	TRB	Ascites	2	141	0.0411661	134	0.0421621	377
CASSPPNREDEQYF	TRB	Ascites	2	120	0.035035	132	0.0419851	378
CASKTTI*GGNSPLYF	TRB	Ascites	1	245	0.0832577	122.5	0.0416289	378
CASSQEAVLGSTETQYF	TRB	Ascites	1	245	0.0832577	122.5	0.0416289	378
CTCSKGRGENTLHF	TRB	Ascites	2	286	0.0835	143	0.04175	379
CASSLFSGNTEVFF	TRB	Ascites	2	156	0.0455455	133	0.0414632	380
CASSLFSGNTEVFF	TRB	Ascites	1	110	0.037381	133	0.0414632	380
CASSQETGTGTRNTLHF	TRB	Ascites	2	283	0.0826241	141.5	0.0413121	381
CTCSNQHGQGHNSPLYF	TRB	Ascites	1	243	0.0825781	121.5	0.041289	381
CASSNRWRQTGTETQYF	TRB	Ascites	2	282	0.0823322	141	0.0411661	382
CGVRTEGLGQNTQYF	TRB	Ascites	2	282	0.0823322	141	0.0411661	382
CTCSKDRQNDGEQHF	TRB	Ascites	1	158	0.0536927	128	0.0411523	382
CASKE*G*G#NSPLYF	TRB	Ascites	1	242	0.0822382	121	0.0411191	383
CASRRTGGVGNTLHF	TRB	Ascites	1	242	0.0822382	121	0.0411191	383
CTCSKDRQNDGEQHF	TRB	Ascites	2	98	0.0286119	128	0.0411523	384
CASSEVWVGFP##EKLYF	TRB	Ascites	1	238	0.0808789	121	0.0410234	385
CASSEVWVGFP##EKLYF	TRB	Ascites	2	4	0.00116783	121	0.0410234	385
CASGTGERDERYF	TRB	Ascites	2	281	0.0820402	140.5	0.0410201	386
CTCSVTGGNEKLYF	TRB	Ascites	2	281	0.0820402	140.5	0.0410201	386
CASSHRQPITETQYF	TRB	Ascites	1	240	0.0815586	120	0.0407793	386
CTCSKLSGGDFNF	TRB	Ascites	1	94	0.0319438	131.5	0.0406423	387
CTCSKLSGGDFNF	TRB	Ascites	2	169	0.0493409	131.5	0.0406423	388
CASSLDGTGRLGQYF	TRB	Ascites	1	118	0.0400996	129.5	0.0406329	388
CASSLDGTGRLGQYF	TRB	Ascites	2	141	0.0411661	129.5	0.0406329	389
CASKEISTGADTLHF	TRB	Ascites	1	239	0.0812188	119.5	0.0406094	389
CAS*DNGGE#TETQYF	TRB	Ascites	2	278	0.0811643	139	0.0405822	390
CASSDSGG#NNEKLYF	TRB	Ascites	1	237	0.0805391	118.5	0.0402696	390
CASSFGDGYEQYF	TRB	Ascites	2	277	0.0808724	138.5	0.0404362	391
CASSLDPWTETQYF	TRB	Ascites	1	136	0.0462165	126.5	0.0401878	391
CASTVDQTRI#NTLHF	TRB	Ascites	2	276	0.0805804	138	0.0402902	392
CASSDQGRLYEQYF	TRB	Ascites	1	134	0.0455369	126.5	0.0401399	392
CASSLDPWTETQYF	TRB	Ascites	2	117	0.0341591	126.5	0.0401878	393
CASSHLRELPRNEQYF	TRB	Ascites	1	30	0.0101948	135	0.0401324	393
CASSDQGRLYEQYF	TRB	Ascites	2	119	0.034743	126.5	0.0401399	394
CADSYNYRNSPLYF	TRB	Ascites	1	236	0.0801993	118	0.0400996	394
CASSESREKLYF	TRB	Ascites	1	236	0.0801993	118	0.0400996	394
CASSLSYSYEQYF	TRB	Ascites	1	236	0.0801993	118	0.0400996	394
CASSLTLQGPNFYNSPLYF	TRB	Ascites	1	236	0.0801993	118	0.0400996	394
CASSHLRELPRNEQYF	TRB	Ascites	2	240	0.0700699	135	0.0401324	395
CASSQDLVAFGTVRNTLHF	TRB	Ascites	2	274	0.0799965	137	0.0399982	396
CSGSATGN#SF*NTLHF	TRB	Ascites	2	272	0.0794126	136	0.0397063	397
CASSREGYEQYF	TRB	Ascites	1	235	0.0798594	117.5	0.0399297	398
CASSRYSDNSPLYF	TRB	Ascites	1	235	0.0798594	117.5	0.0399297	398
CTCTQDFSSKGF*NTLHF	TRB	Ascites	2	139	0.0405822	126	0.0394913	398
CGAISNWGYERYF	TRB	Ascites	2	270	0.0788287	135	0.0394143	399
CASSPHTIINEKLYF	TRB	Ascites	1	234	0.0795196	117	0.0397598	400
CASSTQGWGTEVFF	TRB	Ascites	1	234	0.0795196	117	0.0397598	400
CASSESGAGDTLHF	TRB	Ascites	2	269	0.0785367	134.5	0.0392684	400
CASSPVVQGSYGEQHF	TRB	Ascites	2	269	0.0785367	134.5	0.0392684	400
CASSQVEPVE#SQNTQYF	TRB	Ascites	1	233	0.0791798	116.5	0.0395899	402
CASSSMQGGNTEVFF	TRB	Ascites	1	233	0.0791798	116.5	0.0395899	402
CTCSQNYGHTADTQYF	TRB	Ascites	2	64	0.0186853	120	0.0392475	402
CASSGED##YEQYF	TRB	Ascites	2	129	0.0376626	124.5	0.0392209	403
CTCTQDFSSKGF*NTLHF	TRB	Ascites	1	113	0.0384005	126	0.0394913	404
CASNTEGSLFDERYF	TRB	Ascites	2	268	0.0782447	134	0.0391224	404
CTCSQNYGHTADTQYF	TRB	Ascites	1	176	0.0598096	120	0.0392475	405
CASTNQGAMGLEYTEVFF	TRB	Ascites	2	113	0.0329913	123	0.0390942	405
CASSGED##YEQYF	TRB	Ascites	1	120	0.0407793	124.5	0.0392209	406
CATDRGEQHF	TRB	Ascites	2	151	0.0440857	125	0.0388643	406
CASTNQGAMGLEYTEVFF	TRB	Ascites	1	133	0.045197	123	0.0390942	407
CSGS*EGR##NTLHF	TRB	Ascites	2	266	0.0776608	133	0.0388304	407
CASSDEYGEQHF	TRB	Ascites	1	230	0.0781603	115	0.0390802	408
CASSESRNLEQYF	TRB	Ascites	1	230	0.0781603	115	0.0390802	408
CASSHTVQEQNTQYF	TRB	Ascites	1	230	0.0781603	115	0.0390802	408
CGASPE*GRGNTLHF	TRB	Ascites	1	230	0.0781603	115	0.0390802	408
CGARRVQV#NTQYF	TRB	Ascites	2	264	0.0770769	132.5	0.0387084	408
CASSRWEFRGSRSDTLHF	TRB	Ascites	2	265	0.0773689	132.5	0.0386844	409
CTCSKDGI*NTLHF	TRB	Ascites	2	265	0.0773689	132.5	0.0386844	409
CASSPNSSYRLHFNF	TRB	Ascites	2	149	0.0435017	124	0.0385723	411
CASRGTGDTLHF	TRB	Ascites	1	229	0.0778205	114.5	0.0389102	412
CTCEGTLSNTLHF	TRB	Ascites	1	229	0.0778205	114.5	0.0389102	412
CASSHTYS##YERYF	TRB	Ascites	2	206	0.0601434	128	0.0385674	412
CTCSKQGGFLTETQYF	TRB	Ascites	2	125	0.0364948	122	0.0384671	413
CATDRGEQHF	TRB	Ascites	1	99	0.0336429	125	0.0388643	414
CASSPERIASETQYF	TRB	Ascites	2	263	0.076785	131.5	0.0383925	414
CASKAGTENNEKLYF	TRB	Ascites	1	228	0.0774807	114	0.0387403	415
CASSLGLVQGWEQHF	TRB	Ascites	1	228	0.0774807	114	0.0387403	415
CASSPEKFYSYEQYF	TRB	Ascites	1	228	0.0774807	114	0.0387403	415
CASTKAGYSIEVFF	TRB	Ascites	2	173	0.0505087	125	0.0383377	415
CGAQRDASPLYF	TRB	Ascites	2	188	0.0548881	126	0.0383185	416
CTCSSQGGIIGTEVFF	TRB	Ascites	2	119	0.034743	121	0.0382709	417
CGARRVQV#NTQYF	TRB	Ascites	1	1	0.000339827	132.5	0.0387084	418
CASSESSGRGEVFF	TRB	Ascites	2	262	0.076493	131	0.0382465	418
CASSETGDYYEQYF	TRB	Ascites	2	262	0.076493	131	0.0382465	418
CASSPNSSYRLHFNF	TRB	Ascites	1	99	0.0336429	124	0.0385723	419
CASSHTYS##YERYF	TRB	Ascites	1	50	0.0169914	128	0.0385674	420
CTCSTQYSYSTETQYF	TRB	Ascites	2	1	0.000291958	112.5	0.0382067	420
CTCSKQGGFLTETQYF	TRB	Ascites	1	119	0.0404395	122	0.0384671	421
CASSPDRGPGYEQYF	TRB	Ascites	2	138	0.0402902	122	0.038156	421
CASSPAAGSNSPLYF	TRB	Ascites	1	226	0.076801	113	0.0384005	422
CASSESLSLSFLYNSPLYF	TRB	Ascites	2	261	0.076201	130.5	0.0381005	422
CASSPHFRENSPLYF	TRB	Ascites	2	261	0.076201	130.5	0.0381005	422
CASSPLLTGGTEVFF	TRB	Ascites	2	261	0.076201	130.5	0.0381005	422
CASTKAGYSIEVFF	TRB	Ascites	1	77	0.0261667	125	0.0383377	423
CGAQRDASPLYF	TRB	Ascites	1	64	0.021749	126	0.0383185	424
CTCSSQGGIIGTEVFF	TRB	Ascites	1	123	0.0417988	121	0.0382709	425
CASSPTGRGFNF	TRB	Ascites	2	94	0.0274441	118.5	0.0380197	425
CASPRVNSPLYF	TRB	Ascites	1	225	0.0764612	112.5	0.0382306	426
CASSESEGAYEKLYF	TRB	Ascites	1	225	0.0764612	112.5	0.0382306	426
CASSPFSVQGYEQYF	TRB	Ascites	1	225	0.0764612	112.5	0.0382306	426
CTCSKNPGNSPLYF	TRB	Ascites	1	225	0.0764612	112.5	0.0382306	426
CASSHSGAG*NTLHF	TRB	Ascites	2	259	0.0756171	129.5	0.0378086	426
CASSKLWVRGTGYERYF	TRB	Ascites	2	259	0.0756171	129.5	0.0378086	426
CASSKVRGETQYF	TRB	Ascites	2	259	0.0756171	129.5	0.0378086	426
CASSDAGRGTQYF	TRB	Ascites	2	147	0.0429178	121.5	0.0377706	429
CTCSTQYSYSTETQYF	TRB	Ascites	1	224	0.0761213	112.5	0.0382067	430
CASEQGEY#TEVFF	TRB	Ascites	2	107	0.0312395	118.5	0.0377085	430
CASSPDRGPGYEQYF	TRB	Ascites	1	106	0.0360217	122	0.038156	431
CASSNRAGGEEKLYF	TRB	Ascites	2	258	0.0753252	129	0.0376626	431
CASSPTGRGFNF	TRB	Ascites	1	143	0.0485953	118.5	0.0380197	432
CASSQDSTGGSTQYF	TRB	Ascites	2	95	0.027736	117.5	0.0376559	432
CGPIADMNFNF	TRB	Ascites	1	223	0.0757815	111.5	0.0378908	433
CASSLTGDFYVGEQHF	TRB	Ascites	2	257	0.0750332	128.5	0.0375166	433
CASSQDFGGGNTLHF	TRB	Ascites	2	257	0.0750332	128.5	0.0375166	433
CTCSRALGASETQYF	TRB	Ascites	2	257	0.0750332	128.5	0.0375166	433
CASSDAGRGTQYF	TRB	Ascites	1	96	0.0326234	121.5	0.0377706	434
CSGSALQL#EQYF	TRB	Ascites	1	222	0.0754417	111	0.0377208	435
CASEQGEY#TEVFF	TRB	Ascites	1	130	0.0441776	118.5	0.0377085	436
CSTERTGRDFNF	TRB	Ascites	2	103	0.0300717	117.5	0.0374644	436
CASSQDSTGGSTQYF	TRB	Ascites	1	140	0.0475758	117.5	0.0376559	437
CTCSRGTLQGGSTQYF	TRB	Ascites	2	205	0.0598514	124.5	0.0374019	437
CSTERTGRDFNF	TRB	Ascites	1	132	0.0448572	117.5	0.0374644	438
CTCSAQGGFTTETQYF	TRB	Ascites	2	120	0.035035	118.5	0.0373974	438
CTCSRGTLQGGSTQYF	TRB	Ascites	1	44	0.0149524	124.5	0.0374019	439
CASHTG#GEQHF	TRB	Ascites	2	256	0.0747413	128	0.0373706	439
CASSESRSYDFNF	TRB	Ascites	2	256	0.0747413	128	0.0373706	439
CASSPNWGIISSTETQYF	TRB	Ascites	2	256	0.0747413	128	0.0373706	439
CTCSAQGGFTTETQYF	TRB	Ascites	1	117	0.0397598	118.5	0.0373974	440
CADSYSSRRE#F*NTLHF	TRB	Ascites	1	220	0.074762	110	0.037381	441
CASSDTVQGKGEQHF	TRB	Ascites	1	220	0.074762	110	0.037381	441
CASTEAGLTGTLHF	TRB	Ascites	1	220	0.074762	110	0.037381	441
CASSFSTGGENNEKLYF	TRB	Ascites	2	187	0.0545961	123	0.037323	442
CASSPSGTGGLYEQYF	TRB	Ascites	2	187	0.0545961	123	0.037323	442
CASSFSTGGENNEKLYF	TRB	Ascites	1	59	0.0200498	123	0.037323	444
CASSPSGTGGLYEQYF	TRB	Ascites	1	59	0.0200498	123	0.037323	444
CADLGEG#NSPLYF	TRB	Ascites	2	254	0.0741573	127	0.0370787	444
CASSLPLVIG*R#EKLYF	TRB	Ascites	2	254	0.0741573	127	0.0370787	444
CASSRYRSW#F*NTLHF	TRB	Ascites	2	254	0.0741573	127	0.0370787	444
CASS*LPA#TQYF	TRB	Ascites	1	219	0.0744222	109.5	0.0372111	446
CASSVSPEVQRNNQNTQYF	TRB	Ascites	1	219	0.0744222	109.5	0.0372111	446
CASTALEVYQDTLHF	TRB	Ascites	1	219	0.0744222	109.5	0.0372111	446
CTCSKEGQYVDTLHF	TRB	Ascites	1	219	0.0744222	109.5	0.0372111	446
CASSLDQNTQYF	TRB	Ascites	2	192	0.0560559	122.5	0.0370334	447
CTCSKVVSPPSSYF	TRB	Ascites	2	72	0.021021	114	0.037017	448
CASTA*VQLNFYNSPLYF	TRB	Ascites	2	159	0.0464213	120	0.0369737	449
CASSPGP#*NTLHF	TRB	Ascites	1	218	0.0740824	109	0.0370412	450
CASSVTG*VCEKLYF	TRB	Ascites	1	218	0.0740824	109	0.0370412	450
CASKETRYEQYF	TRB	Ascites	2	32	0.00934266	111	0.0369549	450
CASSQEWGEKLYF	TRB	Ascites	2	253	0.0738654	126.5	0.0369327	451
CASSLDQNTQYF	TRB	Ascites	1	53	0.0180109	122.5	0.0370334	452
CASSESTGTMKTLYF	TRB	Ascites	2	136	0.0397063	118	0.0368445	452
CTCSKVVSPPSSYF	TRB	Ascites	1	156	0.0530131	114	0.037017	453
CASSRVREGAETQYF	TRB	Ascites	2	87	0.0254003	114.5	0.0368279	453
CASTA*VQLNFYNSPLYF	TRB	Ascites	1	81	0.027526	120	0.0369737	454
CASSDTRFDFNF	TRB	Ascites	2	252	0.0735734	126	0.0367867	454
CASSKSRRPNGEQYF	TRB	Ascites	2	252	0.0735734	126	0.0367867	454
CASSPEPLTRYEQYF	TRB	Ascites	2	252	0.0735734	126	0.0367867	454
CASSPLLVYNSPLYF	TRB	Ascites	2	252	0.0735734	126	0.0367867	454
CASSRQGAEGYEQYF	TRB	Ascites	2	252	0.0735734	126	0.0367867	454
CASKETRYEQYF	TRB	Ascites	1	190	0.0645672	111	0.0369549	455
CASSPRTGENERYF	TRB	Ascites	1	217	0.0737426	108.5	0.0368713	456
CASSESTGTMKTLYF	TRB	Ascites	1	100	0.0339827	118	0.0368445	457
CASSRVREGAETQYF	TRB	Ascites	1	142	0.0482555	114.5	0.0368279	458
CASSYGRGQGTETQYF	TRB	Ascites	1	216	0.0734027	108	0.0367014	459
CASRPAEADTQYF	TRB	Ascites	2	65	0.0189773	112.5	0.0366748	459
CASRPAEADTQYF	TRB	Ascites	1	160	0.0543724	112.5	0.0366748	460
CASRPVQGTWGNTLHF	TRB	Ascites	2	251	0.0732815	125.5	0.0366407	460
CASSDGPRYRRS#YERYF	TRB	Ascites	2	251	0.0732815	125.5	0.0366407	460
CASSLGTGGYEQYF	TRB	Ascites	2	251	0.0732815	125.5	0.0366407	460
CASSNVETSSERYF	TRB	Ascites	2	251	0.0732815	125.5	0.0366407	460
CASSPIVGRSSTEVFF	TRB	Ascites	2	251	0.0732815	125.5	0.0366407	460
CASSPSVGEGTQYF	TRB	Ascites	2	251	0.0732815	125.5	0.0366407	460
CASSQRGALDEKLYF	TRB	Ascites	2	251	0.0732815	125.5	0.0366407	460
CTCSAAETGGREQHF	TRB	Ascites	2	251	0.0732815	125.5	0.0366407	460
CTCSKESGLMNGEQHF	TRB	Ascites	2	251	0.0732815	125.5	0.0366407	460
CASSIRGVDDEQYF	TRB	Ascites	1	215	0.0730629	107.5	0.0365314	461
CASSKERTGDYEQYF	TRB	Ascites	1	215	0.0730629	107.5	0.0365314	461
CGARSVHTMWDTLHF	TRB	Ascites	1	215	0.0730629	107.5	0.0365314	461
CTCSSQGYLMAAEQHF	TRB	Ascites	1	103	0.0350022	116.5	0.0364784	464
CASSQDGPRDGEKLYF	TRB	Ascites	1	214	0.0727231	107	0.0363615	465
CASSRPRGRDGEQHF	TRB	Ascites	1	214	0.0727231	107	0.0363615	465
CASSLIPGGDEQYF	TRB	Ascites	1	110	0.037381	115.5	0.036354	467
CASRPYSNDERYF	TRB	Ascites	1	213	0.0723832	106.5	0.0361916	468
CASSSLGNTETQYF	TRB	Ascites	1	213	0.0723832	106.5	0.0361916	468
CTCSNGGAVDTQYF	TRB	Ascites	2	250	0.0729895	125	0.0364948	469
CTCSSQGYLMAAEQHF	TRB	Ascites	2	130	0.0379545	116.5	0.0364784	470
CGALTGTSTETQYF	TRB	Ascites	1	212	0.0720434	106	0.0360217	470
CASSLIPGGDEQYF	TRB	Ascites	2	121	0.0353269	115.5	0.036354	471
CASSQDTLNTEVFF	TRB	Ascites	1	211	0.0717036	106	0.0359978	471
CASSQDRLYTGDYEQYF	TRB	Ascites	2	249	0.0726975	124.5	0.0363488	472
CASLKLYS*S#EQYF	TRB	Ascites	1	94	0.0319438	115.5	0.035971	472
CGVEGVGNTETQYF	TRB	Ascites	2	248	0.0724056	124	0.0362028	473
CASSQDEGTGGLLGNTLHF	TRB	Ascites	1	211	0.0717036	105.5	0.0358518	473
CASEEVTDSRYEQYF	TRB	Ascites	2	247	0.0721136	123.5	0.0360568	474
CR*VQG##EQYF	TRB	Ascites	2	247	0.0721136	123.5	0.0360568	474
CGASQESPFIRNTLHF	TRB	Ascites	1	166	0.0564114	108.5	0.0356506	474
CGASRQGAG#NTLHF	TRB	Ascites	1	92	0.0312641	114.5	0.0356312	475
CASSQDTLNTEVFF	TRB	Ascites	2	1	0.000291958	106	0.0359978	476
CASSLVRGLFDEQYF	TRB	Ascites	1	209	0.0710239	104.5	0.035512	476
CASSRDRYREGGEQYF	TRB	Ascites	1	209	0.0710239	104.5	0.035512	476
CASLKLYS*S#EQYF	TRB	Ascites	2	137	0.0399982	115.5	0.035971	477
CASSESWTNLGEQYF	TRB	Ascites	2	246	0.0718217	123	0.0359108	478
CASSLQSYEQYF	TRB	Ascites	2	246	0.0718217	123	0.0359108	478
CASSPQGISYERYF	TRB	Ascites	2	246	0.0718217	123	0.0359108	478
CTCSKIHRVP#*NTLHF	TRB	Ascites	2	246	0.0718217	123	0.0359108	478
CASDLSEGGWNTLHF	TRB	Ascites	1	96	0.0326234	113.5	0.035435	478
CASSPTWGPAETQYF	TRB	Ascites	1	3	0.00101948	121	0.0353987	479
CADSYSISGNSPLYF	TRB	Ascites	1	208	0.0706841	104	0.0353421	480
CASSQDRLGDYEQYF	TRB	Ascites	1	89	0.0302446	113.5	0.0352674	481
CLFRV#NTLHF	TRB	Ascites	2	245	0.0715297	122.5	0.0357649	482
CASSPTLQTGDEQYF	TRB	Ascites	1	71	0.0241277	114.5	0.0351286	482
CGASQESPFIRNTLHF	TRB	Ascites	2	51	0.0148899	108.5	0.0356506	483
CASSKAGTNLREQHF	TRB	Ascites	1	206	0.0700045	103	0.0350022	483
CASSQEWGGDTLHF	TRB	Ascites	1	206	0.0700045	103	0.0350022	483
CASSRDLFTGAVETQYF	TRB	Ascites	1	206	0.0700045	103	0.0350022	483
CASSTIGVYEQYF	TRB	Ascites	1	206	0.0700045	103	0.0350022	483
CGASRQGAG#NTLHF	TRB	Ascites	2	137	0.0399982	114.5	0.0356312	484
CSTSYIGEQHF	TRB	Ascites	2	244	0.0712378	122	0.0356189	485
CGASLNWDTETQYF	TRB	Ascites	2	243	0.0709458	121.5	0.0354729	486
CGRGM*GADSPLYF	TRB	Ascites	2	243	0.0709458	121.5	0.0354729	486
CSAWGEYGEQHF	TRB	Ascites	2	243	0.0709458	121.5	0.0354729	486
CASSPLLSGGTQYF	TRB	Ascites	1	100	0.0339827	111.5	0.0349468	487
CASSGVSWDQNTQYF	TRB	Ascites	1	132	0.0448572	108.5	0.0348368	488
CASDLSEGGWNTLHF	TRB	Ascites	2	131	0.0382465	113.5	0.035435	489
CASSLSSGLSYEQYF	TRB	Ascites	1	205	0.0696646	102.5	0.0348323	489
CASSQDFVDSSYERYF	TRB	Ascites	1	205	0.0696646	102.5	0.0348323	489
CGASPFLGGILNTLHF	TRB	Ascites	1	205	0.0696646	102.5	0.0348323	489
CASSPTWGPAETQYF	TRB	Ascites	2	239	0.069778	121	0.0353987	490
CASSALVRTSYEQYF	TRB	Ascites	2	242	0.0706538	121	0.0353269	491
CSTRDDTGTGAQYF	TRB	Ascites	2	242	0.0706538	121	0.0353269	491
CGARVHGGLGPTETQYF	TRB	Ascites	1	101	0.0343226	110.5	0.0346788	492
CASSQDRLGDYEQYF	TRB	Ascites	2	138	0.0402902	113.5	0.0352674	493
CASSPLLSTETQYF	TRB	Ascites	1	204	0.0693248	102	0.0346624	493
CASSLVQGGMEEVFF	TRB	Ascites	2	241	0.0703619	120.5	0.0351809	494
CASSS#MNTEVFF	TRB	Ascites	2	241	0.0703619	120.5	0.0351809	494
CASSSTTVLGGEQHF	TRB	Ascites	2	241	0.0703619	120.5	0.0351809	494
CASTPQSGMGATDTQYF	TRB	Ascites	1	156	0.0530131	105.5	0.0345354	494
CASSDLQGLRNYERYF	TRB	Ascites	1	203	0.068985	101.5	0.0344925	495
CASSQEQGNSPLYF	TRB	Ascites	1	203	0.068985	101.5	0.0344925	495
CASSRDRTGE#TQYF	TRB	Ascites	1	203	0.068985	101.5	0.0344925	495
CASSPTLQTGDEQYF	TRB	Ascites	2	158	0.0461294	114.5	0.0351286	497
CASSLLSGDSPLYF	TRB	Ascites	2	240	0.0700699	120	0.035035	498
CASSLSYGEQHF	TRB	Ascites	2	240	0.0700699	120	0.035035	498
CASSDEGEETQYF	TRB	Ascites	1	114	0.0387403	108.5	0.034406	498
CASSLAKWDQDYEQYF	TRB	Ascites	1	202	0.0686451	101	0.0343226	499
CASSVRIYEQYF	TRB	Ascites	1	202	0.0686451	101	0.0343226	499
CGASFPSRATEVFF	TRB	Ascites	1	202	0.0686451	101	0.0343226	499
CASSPLLSGGTQYF	TRB	Ascites	2	123	0.0359108	111.5	0.0349468	500
CASSLISTGGTQYF	TRB	Ascites	2	239	0.069778	119.5	0.034889	501
CASSGVSWDQNTQYF	TRB	Ascites	2	85	0.0248164	108.5	0.0348368	502
CASTSTAVSQNTQYF	TRB	Ascites	1	119	0.0404395	107.5	0.0342337	502
CASSLDFGGEQHF	TRB	Ascites	2	238	0.069486	119	0.034743	503
CASSLDPPLRSNYDFNF	TRB	Ascites	2	238	0.069486	119	0.034743	503
CASSLSGGGGFYNSPLYF	TRB	Ascites	2	238	0.069486	119	0.034743	503
CASSRDGAGSYGEQHF	TRB	Ascites	2	238	0.069486	119	0.034743	503
CAIYTRFT#EKLYF	TRB	Ascites	1	201	0.0683053	100.5	0.0341527	503
CASSHPIVG#*NTLHF	TRB	Ascites	1	201	0.0683053	100.5	0.0341527	503
CASSPGTQPNSPLYF	TRB	Ascites	1	200	0.0679655	100.5	0.0341287	505
CASSEGTSTGRTATS#YF	TRB	Ascites	1	200	0.0679655	100	0.0339827	506
CASSLTIKQGSGYEQYF	TRB	Ascites	1	200	0.0679655	100	0.0339827	506
CGARVHGGLGPTETQYF	TRB	Ascites	2	120	0.035035	110.5	0.0346788	507
CASSFSGAPSERYF	TRB	Ascites	2	237	0.069194	118.5	0.034597	508
CASTRSDPGNTEVFF	TRB	Ascites	2	237	0.069194	118.5	0.034597	508
CASKFVWPIEQQGYF	TRB	Ascites	1	61	0.0207295	111	0.0338674	508
CASSKKQG##SPLYF	TRB	Ascites	1	199	0.0676257	99.5	0.0338128	509
CASTPQSGMGATDTQYF	TRB	Ascites	2	55	0.0160577	105.5	0.0345354	510
CTCSKERGLDVFF	TRB	Ascites	1	98	0.0333031	106.5	0.0334391	510
CASLRENTQYF	TRB	Ascites	2	236	0.0689021	118	0.034451	511
CASSSQGGIYGEQHF	TRB	Ascites	2	236	0.0689021	118	0.034451	511
CASNKPR##EQHF	TRB	Ascites	1	196	0.0666062	98	0.0333031	511
CASTPTGGLLGGEQHF	TRB	Ascites	1	196	0.0666062	98	0.0333031	511
CATLGTGPYEQYF	TRB	Ascites	1	196	0.0666062	98	0.0333031	511
CASSDEGEETQYF	TRB	Ascites	2	103	0.0300717	108.5	0.034406	513
CASSHVGGGTGERYF	TRB	Ascites	2	235	0.0686101	117.5	0.0343051	514
CTCSGGGGLHQSSQYF	TRB	Ascites	1	83	0.0282057	107	0.0332261	514
CASTSTAVSQNTQYF	TRB	Ascites	2	96	0.028028	107.5	0.0342337	515
CASSYGA##SF*NTLHF	TRB	Ascites	1	92	0.0312641	106	0.0331495	515
CASQPGADPYYEQYF	TRB	Ascites	2	234	0.0683182	117	0.0341591	516
CASSEWAEGTDFNF	TRB	Ascites	2	234	0.0683182	117	0.0341591	516
CASSHPVIDERYF	TRB	Ascites	2	234	0.0683182	117	0.0341591	516
CASTGWVTGF#YEQYF	TRB	Ascites	2	234	0.0683182	117	0.0341591	516
CASSLDGRYEQYF	TRB	Ascites	1	195	0.0662663	97.5	0.0331332	516
CASSLRGVDTETQYF	TRB	Ascites	1	195	0.0662663	97.5	0.0331332	516
CGASGADRGQLSGGNTLHF	TRB	Ascites	1	195	0.0662663	97.5	0.0331332	516
CASSLISTANTEVFF	TRB	Ascites	1	98	0.0333031	105	0.0330012	519
CASSPGTQPNSPLYF	TRB	Ascites	2	1	0.000291958	100.5	0.0341287	520
CASTKEPRLRA#YF	TRB	Ascites	1	85	0.0288853	106	0.032982	520
CASRVGGTEVFF	TRB	Ascites	2	233	0.0680262	116.5	0.0340131	521
CSTNSVQVTETQYF	TRB	Ascites	2	233	0.0680262	116.5	0.0340131	521
CASSPLGSTETQYF	TRB	Ascites	1	194	0.0659265	97	0.0329633	521
CASSLDMDTEVFF	TRB	Ascites	1	70	0.0237879	107	0.0329149	522
CASKFVWPIEQQGYF	TRB	Ascites	2	161	0.0470052	111	0.0338674	523
CASSESAWVRDERYF	TRB	Ascites	1	193	0.0655867	96.5	0.0327933	523
CASSLDGTGAFHDFNF	TRB	Ascites	2	232	0.0677343	116	0.0338671	524
CASSHLLGDVYEQYF	TRB	Ascites	1	95	0.0322836	104.5	0.0327834	524
CASTILGGQGD#F*NTLHF	TRB	Ascites	2	231	0.0674423	115.5	0.0337212	525
CGAVENWGLGVAETQYF	TRB	Ascites	2	231	0.0674423	115.5	0.0337212	525
CASTPNPVAETQYF	TRB	Ascites	1	2	0.000679655	112	0.0327472	525
CASSLNRNGNEKLYF	TRB	Ascites	1	106	0.0360217	103	0.0326088	526
CASSESLDYDFNF	TRB	Ascites	2	230	0.0671503	115	0.0335752	527
CASSNTKSPLYF	TRB	Ascites	2	230	0.0671503	115	0.0335752	527
CASSESSAGHASYERYF	TRB	Ascites	1	110	0.037381	102.5	0.0325585	527
CASSLVQGGEETQYF	TRB	Ascites	1	125	0.0424784	101	0.0324796	528
CTCSKERGLDVFF	TRB	Ascites	2	115	0.0335752	106.5	0.0334391	529
CASRGGQAEKLYF	TRB	Ascites	1	191	0.064907	95.5	0.0324535	529
CASSLDGLGTHEQYF	TRB	Ascites	1	191	0.064907	95.5	0.0324535	529
CASSQEREGNTLHF	TRB	Ascites	1	191	0.064907	95.5	0.0324535	529
CASTEDGGGRDYEQYF	TRB	Ascites	2	229	0.0668584	114.5	0.0334292	530
CASGESSYERYF	TRB	Ascites	2	228	0.0665664	114	0.0332832	531
CASSEPETGGLGGEQYF	TRB	Ascites	2	228	0.0665664	114	0.0332832	531
CASSRTIQVENTQYF	TRB	Ascites	2	228	0.0665664	114	0.0332832	531
CASSSSGNSPLYF	TRB	Ascites	2	228	0.0665664	114	0.0332832	531
CGAS*PSLTRKS#SPLYF	TRB	Ascites	2	228	0.0665664	114	0.0332832	531
CASSAVGQGVYNSPLYF	TRB	Ascites	1	85	0.0288853	104	0.0323981	532
CASSPYRVNTETQYF	TRB	Ascites	1	190	0.0645672	95	0.0322836	533
CASSQEWSLGARYEQYF	TRB	Ascites	1	190	0.0645672	95	0.0322836	533
CSGSAGG#F*NTLHF	TRB	Ascites	1	190	0.0645672	95	0.0322836	533
CTCSGGGGLHQSSQYF	TRB	Ascites	2	131	0.0382465	107	0.0332261	536
CASTKETGVDVGTETQYF	TRB	Ascites	1	89	0.0302446	103	0.0322019	536
CASSYGA##SF*NTLHF	TRB	Ascites	2	120	0.035035	106	0.0331495	537
CASSDSLGYEQYF	TRB	Ascites	1	189	0.0642274	94.5	0.0321137	537
CASSQATMLGAAYEQYF	TRB	Ascites	1	189	0.0642274	94.5	0.0321137	537
CASSHAGWGTYGEQHF	TRB	Ascites	2	227	0.0662745	113.5	0.0331372	538
CTCSKELEGWNNSPLYF	TRB	Ascites	2	227	0.0662745	113.5	0.0331372	538
CGASRNGGLGAHTETQYF	TRB	Ascites	1	67	0.0227684	104.5	0.0321132	539
CASSLISTANTEVFF	TRB	Ascites	2	112	0.0326993	105	0.0330012	540
CADSYWGGRM##ETQYF	TRB	Ascites	1	188	0.0638876	94	0.0319438	540
CASSESGGMIYEQYF	TRB	Ascites	1	188	0.0638876	94	0.0319438	540
CGASRYREL#GEQHF	TRB	Ascites	1	188	0.0638876	94	0.0319438	540
CASSGEEGRLNTLHF	TRB	Ascites	2	226	0.0659825	113	0.0329913	541
CASSPEPRYEQYF	TRB	Ascites	2	226	0.0659825	113	0.0329913	541
CASSPTIGTETYEQYF	TRB	Ascites	2	226	0.0659825	113	0.0329913	541
CTCSKESSTGMDTQYF	TRB	Ascites	1	76	0.0258269	103	0.0318907	543
CASTKEPRLRA#YF	TRB	Ascites	2	127	0.0370787	106	0.032982	544
CASTHTGNTLHF	TRB	Ascites	1	187	0.0635477	93.5	0.0317739	544
CGASGQVRNSPLYF	TRB	Ascites	1	187	0.0635477	93.5	0.0317739	544
CASSLDMDTEVFF	TRB	Ascites	2	144	0.042042	107	0.0329149	545
CTCTKNWGLAGTETQYF	TRB	Ascites	2	225	0.0656906	112.5	0.0328453	546
CASTLQGQTGTLHF	TRB	Ascites	1	88	0.0299048	101.5	0.03174	546
CASSHLLGDVYEQYF	TRB	Ascites	2	114	0.0332832	104.5	0.0327834	547
CASSRRSWEE#F*NTLHF	TRB	Ascites	1	186	0.0632079	93	0.031604	547
CGASAVSLGTLHF	TRB	Ascites	1	186	0.0632079	93	0.031604	547
CASTPNPVAETQYF	TRB	Ascites	2	222	0.0648147	112	0.0327472	548
CASSLNPPLYQES#YDFNF	TRB	Ascites	2	224	0.0653986	112	0.0326993	549
CASSRVGIYEQYF	TRB	Ascites	2	224	0.0653986	112	0.0326993	549
CTCSKLPHDRGNYEQYF	TRB	Ascites	2	224	0.0653986	112	0.0326993	549
CASSDTGRGTQYF	TRB	Ascites	1	125	0.0424784	98	0.0316037	549
CASSLGLQGGNTLHF	TRB	Ascites	1	185	0.0628681	92.5	0.031434	550
CASTANSIYNSPLYF	TRB	Ascites	1	125	0.0424784	97	0.0313118	551
CASSLNRNGNEKLYF	TRB	Ascites	2	100	0.0291958	103	0.0326088	552
CASSQESGGSPLYF	TRB	Ascites	1	142	0.0482555	95.5	0.0312807	552
CASSESSAGHASYERYF	TRB	Ascites	2	95	0.027736	102.5	0.0325585	553
CASSTGGSQNTQYF	TRB	Ascites	1	184	0.0625282	92	0.0312641	553
CASSGSMGTQYF	TRB	Ascites	2	223	0.0651066	111.5	0.0325533	554
CASSQDDWVGTQYF	TRB	Ascites	2	223	0.0651066	111.5	0.0325533	554
CASTLSLGLNEQYF	TRB	Ascites	2	223	0.0651066	111.5	0.0325533	554
CASTQKRFGTG#TEVFF	TRB	Ascites	2	223	0.0651066	111.5	0.0325533	554
CASTTKLSYRGL#*NTLHF	TRB	Ascites	1	75	0.0254871	100.5	0.0311369	554
CGAGGETETQYF	TRB	Ascites	1	81	0.027526	100	0.0311345	555
CASSDSGAGTYDFNF	TRB	Ascites	1	183	0.0621884	91.5	0.0310942	556
CTCSQQGGFLGYDFNF	TRB	Ascites	1	183	0.0621884	91.5	0.0310942	556
CASSLVQGGEETQYF	TRB	Ascites	2	77	0.0224808	101	0.0324796	558
CASSPPLGDE#EQYF	TRB	Ascites	1	72	0.0244676	100.5	0.0310651	558
CASSAHLQGTG*VYDFNF	TRB	Ascites	2	222	0.0648147	111	0.0324073	559
CASSKRLGLYGEQHF	TRB	Ascites	2	222	0.0648147	111	0.0324073	559
CASSNSGEQHF	TRB	Ascites	2	222	0.0648147	111	0.0324073	559
CASSRDTSRC#FYNSPLYF	TRB	Ascites	2	222	0.0648147	111	0.0324073	559
CASSQERGGGEKLYF	TRB	Ascites	1	99	0.0336429	98	0.0309814	559
CASSLDRGLGTNSPLYF	TRB	Ascites	1	92	0.0312641	98.5	0.0309599	560
CASSESGREVFF	TRB	Ascites	1	182	0.0618486	91	0.0309243	561
CASSEWTGPGYGEQHF	TRB	Ascites	1	182	0.0618486	91	0.0309243	561
CASSLEVQAYERYF	TRB	Ascites	1	182	0.0618486	91	0.0309243	561
CASSLLMGSTETQYF	TRB	Ascites	1	182	0.0618486	91	0.0309243	561
CASSAVGQGVYNSPLYF	TRB	Ascites	2	123	0.0359108	104	0.0323981	563
CASTKETGVDVGTETQYF	TRB	Ascites	2	117	0.0341591	103	0.0322019	564
CGASRNGGLGAHTETQYF	TRB	Ascites	2	142	0.041458	104.5	0.0321132	565
CASSIDLPPNTEVFF	TRB	Ascites	1	181	0.0615088	91	0.0309004	565
CTCSKESSTGMDTQYF	TRB	Ascites	2	130	0.0379545	103	0.0318907	566
CASSESRVAHGEQHF	TRB	Ascites	1	101	0.0343226	97.5	0.0308833	566
CADS*KE*RYEQYF	TRB	Ascites	2	218	0.0636468	109	0.0318234	567
CASSRVAVRCITETQYF	TRB	Ascites	2	218	0.0636468	109	0.0318234	567
CASTRALR*NTLHF	TRB	Ascites	2	218	0.0636468	109	0.0318234	567
CGAAGTSTQYF	TRB	Ascites	1	181	0.0615088	90.5	0.0307544	567
CGAPKNGEQHF	TRB	Ascites	1	181	0.0615088	90.5	0.0307544	567
CASREAGGTNPSYEQYF	TRB	Ascites	1	93	0.031604	97.5	0.0306918	569
CASTLQGQTGTLHF	TRB	Ascites	2	115	0.0335752	101.5	0.03174	570
CASSAFRNEQYF	TRB	Ascites	1	180	0.0611689	90	0.0305845	570
CASSPPNTP*NTEVFF	TRB	Ascites	1	180	0.0611689	90	0.0305845	570
CASSQDITGWDNSPLYF	TRB	Ascites	1	180	0.0611689	90	0.0305845	570
CASSQGQGLGNTLHF	TRB	Ascites	1	180	0.0611689	90	0.0305845	570
CASSDHGGGRASTETQYF	TRB	Ascites	2	217	0.0633549	108.5	0.0316774	571
CASSNKAG##SPLYF	TRB	Ascites	2	217	0.0633549	108.5	0.0316774	571
CASSDTGRGTQYF	TRB	Ascites	2	71	0.020729	98	0.0316037	573
CASSLGLEGSLHF	TRB	Ascites	2	216	0.0630629	108	0.0315315	574
CTCSHEMGNSPLYF	TRB	Ascites	2	216	0.0630629	108	0.0315315	574
CASTIRYR#F*NTLHF	TRB	Ascites	1	179	0.0608291	90	0.0305605	574
CGARRDRNSPLYF	TRB	Ascites	1	98	0.0333031	96.5	0.0305196	575
CASSPIPPVRGAEVFF	TRB	Ascites	2	215	0.062771	107.5	0.0313855	576
CASSPVRSSQNTQYF	TRB	Ascites	2	215	0.062771	107.5	0.0313855	576
CASSQEVPRGEQHF	TRB	Ascites	2	215	0.062771	107.5	0.0313855	576
CASSLD*TG#TEVFF	TRB	Ascites	1	179	0.0608291	89.5	0.0304146	576
CAWNQGM#EKLYF	TRB	Ascites	1	179	0.0608291	89.5	0.0304146	576
CTCSKDNDRGFLNTEVFF	TRB	Ascites	1	179	0.0608291	89.5	0.0304146	576
CASTANSIYNSPLYF	TRB	Ascites	2	69	0.0201451	97	0.0313118	579
CASSKDFEGSSQNTQYF	TRB	Ascites	1	71	0.0241277	98	0.0303112	579
CASSQESGGSPLYF	TRB	Ascites	2	49	0.0143059	95.5	0.0312807	580
CASSDSIVQGH*YGEQHF	TRB	Ascites	1	178	0.0604893	89	0.0302446	580
CASTTIQRAPGETQYF	TRB	Ascites	1	178	0.0604893	89	0.0302446	580
CASSDSTGTGRYGEQHF	TRB	Ascites	2	214	0.062479	107	0.0312395	581
CASSNFNF	TRB	Ascites	2	214	0.062479	107	0.0312395	581
CGASPRPIDAKNYEQYF	TRB	Ascites	1	80	0.0271862	96.5	0.0300887	582
CASTTKLSYRGL#*NTLHF	TRB	Ascites	2	126	0.0367867	100.5	0.0311369	583
CASSQERGYLYNEQYF	TRB	Ascites	1	177	0.0601495	88.5	0.0300747	583
CASSRRP#F	TRB	Ascites	1	177	0.0601495	88.5	0.0300747	583
CTCSSLGTESKGDFNF	TRB	Ascites	1	177	0.0601495	88.5	0.0300747	583
CGAGGETETQYF	TRB	Ascites	2	119	0.034743	100	0.0311345	584
CADSFRYRE#VFF	TRB	Ascites	2	213	0.0621871	106.5	0.0310935	585
CASSLQVQQGVAYEQYF	TRB	Ascites	2	213	0.0621871	106.5	0.0310935	585
CASSPSVQGNTQYF	TRB	Ascites	2	213	0.0621871	106.5	0.0310935	585
CASSLAARYEQYF	TRB	Ascites	1	176	0.0598096	88	0.0299048	586
CTCSKVQ#YDFNF	TRB	Ascites	1	176	0.0598096	88	0.0299048	586
CASSPPLGDE#EQYF	TRB	Ascites	2	129	0.0376626	100.5	0.0310651	588
CASSRAAPLGANYDFNF	TRB	Ascites	1	175	0.0594698	87.5	0.0297349	588
CASSRDFQDVARYEQYF	TRB	Ascites	1	175	0.0594698	87.5	0.0297349	588
CGASLEPNGEHHF	TRB	Ascites	1	175	0.0594698	87.5	0.0297349	588
CASSQERGGGEKLYF	TRB	Ascites	2	97	0.0283199	98	0.0309814	589
CASSLDRGLGTNSPLYF	TRB	Ascites	2	105	0.0306556	98.5	0.0309599	590
CASRARGR#GEQHF	TRB	Ascites	2	212	0.0618951	106	0.0309475	591
CASSELTEYNGEQHF	TRB	Ascites	2	212	0.0618951	106	0.0309475	591
CASGEA#GEQHF	TRB	Ascites	1	50	0.0169914	97.5	0.0296626	591
CGARVGNSPLYF	TRB	Ascites	1	169	0.0574308	87.5	0.0295913	592
CASSIDLPPNTEVFF	TRB	Ascites	2	1	0.000291958	91	0.0309004	593
CASSLGQAV#TETQYF	TRB	Ascites	1	174	0.05913	87	0.029565	593
CASSLHAGEDNSPLYF	TRB	Ascites	1	174	0.05913	87	0.029565	593
CASSPAVQ*#TLHF	TRB	Ascites	1	174	0.05913	87	0.029565	593
CASSPLLGDSEQYF	TRB	Ascites	1	174	0.05913	87	0.029565	593
CGANSEPNSPLYF	TRB	Ascites	1	174	0.05913	87	0.029565	593
CGASIAGSDEQYF	TRB	Ascites	1	174	0.05913	87	0.029565	593
CASSESRVAHGEQHF	TRB	Ascites	2	94	0.0274441	97.5	0.0308833	594
CASSPRELSPLSTETQYF	TRB	Ascites	2	211	0.0616031	105.5	0.0308016	595
CASREAGGTNPSYEQYF	TRB	Ascites	2	102	0.0297797	97.5	0.0306918	596
CASTPQGHDTEVFF	TRB	Ascites	2	210	0.0613112	105	0.0306556	597
CGAARWTAADFNF	TRB	Ascites	2	210	0.0613112	105	0.0306556	597
CGASTGAPFGTEVFF	TRB	Ascites	2	210	0.0613112	105	0.0306556	597
CTCSKDPRTGE#RYEQYF	TRB	Ascites	2	210	0.0613112	105	0.0306556	597
CASSLEANDGTQYF	TRB	Ascites	1	83	0.0282057	94	0.0294306	599
CASSQEVSGYRPHYEQYF	TRB	Ascites	1	173	0.0587901	86.5	0.0293951	600
CGARNERG#SF*NTLHF	TRB	Ascites	1	173	0.0587901	86.5	0.0293951	600
CGASLENNSPLYF	TRB	Ascites	1	173	0.0587901	86.5	0.0293951	600
CASTIRYR#F*NTLHF	TRB	Ascites	2	1	0.000291958	90	0.0305605	601
CGARRDRNSPLYF	TRB	Ascites	2	95	0.027736	96.5	0.0305196	602
CASGRDYNSPLYF	TRB	Ascites	2	209	0.0610192	104.5	0.0305096	603
CASSHTSPLSGYREQHF	TRB	Ascites	2	209	0.0610192	104.5	0.0305096	603
CASSPGREPEGEQYF	TRB	Ascites	2	209	0.0610192	104.5	0.0305096	603
CASSLGGSGYEQYF	TRB	Ascites	1	81	0.027526	94	0.0293828	603
CASTRPLGVAEGEQHF	TRB	Ascites	1	66	0.0224286	95	0.0293157	604
CADISSPRYR#NSPLYF	TRB	Ascites	1	172	0.0584503	86	0.0292252	605
CASREGGRYEQYF	TRB	Ascites	1	172	0.0584503	86	0.0292252	605
CASSEKDANTQYF	TRB	Ascites	1	172	0.0584503	86	0.0292252	605
CASSHPGSGYERYF	TRB	Ascites	1	172	0.0584503	86	0.0292252	605
CASSP*QGALRETQYF	TRB	Ascites	1	172	0.0584503	86	0.0292252	605
CASSRGFEDEQYF	TRB	Ascites	1	172	0.0584503	86	0.0292252	605
CASTAQGINSPLYF	TRB	Ascites	1	172	0.0584503	86	0.0292252	605
CASTSDMLETQYF	TRB	Ascites	2	208	0.0607273	104	0.0303636	606
CGASPTGIRNTLHF	TRB	Ascites	2	208	0.0607273	104	0.0303636	606
CASSKDFEGSSQNTQYF	TRB	Ascites	2	125	0.0364948	98	0.0303112	608
CASRLEGTETQYF	TRB	Ascites	2	207	0.0604353	103.5	0.0302177	609
CASSPDNYNSPLYF	TRB	Ascites	2	207	0.0604353	103.5	0.0302177	609
CGASPRPIDAKNYEQYF	TRB	Ascites	2	113	0.0329913	96.5	0.0300887	611
CASSSRYDGG#F*NTLHF	TRB	Ascites	2	206	0.0601434	103	0.0300717	612
CASSQDRFSGDQYF	TRB	Ascites	1	171	0.0581105	85.5	0.0290552	612
CSGSARAGV#FYNSPLYF	TRB	Ascites	1	171	0.0581105	85.5	0.0290552	612
CASSDHQGNYDFNF	TRB	Ascites	2	205	0.0598514	102.5	0.0299257	613
CASSLRNWGNYERYF	TRB	Ascites	2	205	0.0598514	102.5	0.0299257	613
CASSDPETGF#NSPLYF	TRB	Ascites	1	58	0.01971	94.5	0.0289782	614
CASSQDSTGGAGFNF	TRB	Ascites	2	204	0.0595594	102	0.0297797	615
CASTREVVTGTLHF	TRB	Ascites	2	204	0.0595594	102	0.0297797	615
CTCSPGVAETQYF	TRB	Ascites	2	204	0.0595594	102	0.0297797	615
CTCEKYGGLSGEQHF	TRB	Ascites	1	79	0.0268464	92.5	0.028897	615
CASSDSGTGASGEQHF	TRB	Ascites	1	170	0.0577707	85	0.0288853	616
CASSPELGDYEQYF	TRB	Ascites	1	170	0.0577707	85	0.0288853	616
CGASHGNWGTRYEQYF	TRB	Ascites	1	170	0.0577707	85	0.0288853	616
CASGEA#GEQHF	TRB	Ascites	2	145	0.0423339	97.5	0.0296626	618
CASSESP#DFNF	TRB	Ascites	2	203	0.0592675	101.5	0.0296337	619
CASSESREGFNF	TRB	Ascites	2	203	0.0592675	101.5	0.0296337	619
CSGSARFAVQ#NFYNSPLYF	TRB	Ascites	1	120	0.0407793	89	0.0288564	619
CASTTWGPGTETQYF	TRB	Ascites	1	78	0.0265065	92	0.028727	620
CGARVGNSPLYF	TRB	Ascites	2	6	0.00175175	87.5	0.0295913	621
CGALSSTQYF	TRB	Ascites	1	169	0.0574308	84.5	0.0287154	621
CGARSTTYEQYF	TRB	Ascites	1	169	0.0574308	84.5	0.0287154	621
CASSLNWGLVGTETQYF	TRB	Ascites	2	202	0.0589755	101	0.0294878	622
CASSLEANDGTQYF	TRB	Ascites	2	105	0.0306556	94	0.0294306	623
CASTNGSIQNTQYF	TRB	Ascites	1	129	0.0438377	87.5	0.0286339	623
CASSLGGSGYEQYF	TRB	Ascites	2	107	0.0312395	94	0.0293828	624
CASSLVPNTEVFF	TRB	Ascites	1	168	0.057091	84	0.0285455	624
CASSQGTSYERYF	TRB	Ascites	1	168	0.057091	84	0.0285455	624
CASSVPVR#MNTEVFF	TRB	Ascites	1	168	0.057091	84	0.0285455	624
CGASRNGGLLSGTETQYF	TRB	Ascites	1	168	0.057091	84	0.0285455	624
CSARYGGE#YGEQHF	TRB	Ascites	1	168	0.057091	84	0.0285455	624
CTCREQSGLVQGGEQHF	TRB	Ascites	1	168	0.057091	84	0.0285455	624
CASSAVRGPGTEVFF	TRB	Ascites	2	201	0.0586836	100.5	0.0293418	625
CASSPRTGSGEQHF	TRB	Ascites	2	201	0.0586836	100.5	0.0293418	625
CASSQ*GDE*NTLHF	TRB	Ascites	2	201	0.0586836	100.5	0.0293418	625
CGASKEGLPDEQYF	TRB	Ascites	2	201	0.0586836	100.5	0.0293418	625
CASTRPLGVAEGEQHF	TRB	Ascites	2	124	0.0362028	95	0.0293157	629
CASSPLVLPGVDEVFF	TRB	Ascites	2	200	0.0583916	100	0.0291958	630
CASSPPGKINTEVFF	TRB	Ascites	2	200	0.0583916	100	0.0291958	630
CASTPASTGLLDGEQHF	TRB	Ascites	2	200	0.0583916	100	0.0291958	630
CASSPTGAYNSPLYF	TRB	Ascites	1	94	0.0319438	90	0.0285261	630
CASARYYDFNF	TRB	Ascites	1	167	0.0567512	83.5	0.0283756	631
CASSEFQGPYNSPLYF	TRB	Ascites	1	167	0.0567512	83.5	0.0283756	631
CASSLDFYNSPLYF	TRB	Ascites	1	167	0.0567512	83.5	0.0283756	631
CASTRRGTGR#TEVFF	TRB	Ascites	1	167	0.0567512	83.5	0.0283756	631
CASTGSSTETQYF	TRB	Ascites	2	199	0.0580996	99.5	0.0290498	633
CTCSNAEQSQTQYF	TRB	Ascites	2	199	0.0580996	99.5	0.0290498	633
CASSDPETGF#NSPLYF	TRB	Ascites	2	131	0.0382465	94.5	0.0289782	635
CASSLALGR#TEVFF	TRB	Ascites	1	166	0.0564114	83	0.0282057	635
CASSQGIGV#YEQYF	TRB	Ascites	1	166	0.0564114	83	0.0282057	635
CASSQVIRTETQYF	TRB	Ascites	1	166	0.0564114	83	0.0282057	635
CASSTLAYSEQNTQYF	TRB	Ascites	1	166	0.0564114	83	0.0282057	635
CASSYSGGVETQYF	TRB	Ascites	1	166	0.0564114	83	0.0282057	635
CASQLGTANTQYF	TRB	Ascites	2	198	0.0578077	99	0.0289038	636
CASSDSKLPSAVKYGEQHF	TRB	Ascites	2	198	0.0578077	99	0.0289038	636
CASSEYPQEGNSPLYF	TRB	Ascites	2	198	0.0578077	99	0.0289038	636
CASSPDLLYEQYF	TRB	Ascites	2	198	0.0578077	99	0.0289038	636
CTCEKYGGLSGEQHF	TRB	Ascites	2	106	0.0309475	92.5	0.028897	640
CGASRGDVRDFNF	TRB	Ascites	1	151	0.0513139	84	0.0281386	640
CSGSARFAVQ#NFYNSPLYF	TRB	Ascites	2	58	0.0169336	89	0.0288564	641
CASSDEETGTKR#GEQHF	TRB	Ascites	1	165	0.0560715	82.5	0.0280358	641
CASSLDPPGWGTTRYEQYF	TRB	Ascites	1	165	0.0560715	82.5	0.0280358	641
CGAKIQGRSR#EVFF	TRB	Ascites	2	197	0.0575157	98.5	0.0287579	642
CASTTWGPGTETQYF	TRB	Ascites	2	106	0.0309475	92	0.028727	643
CASGLMGRNDF	TRB	Ascites	1	85	0.0288853	89	0.0280187	643
CASTNGSIQNTQYF	TRB	Ascites	2	46	0.0134301	87.5	0.0286339	644
CASSLDPLGLN#ETQYF	TRB	Ascites	1	164	0.0557317	82	0.0278658	644
CASSLDTGVIETQYF	TRB	Ascites	1	164	0.0557317	82	0.0278658	644
CASSQESPLSLYF	TRB	Ascites	1	164	0.0557317	82	0.0278658	644
CASSPTGAYNSPLYF	TRB	Ascites	2	86	0.0251084	90	0.0285261	645
CASSLTTMGDFNF	TRB	Ascites	2	195	0.0569318	97.5	0.0284659	646
CASSQDRLEGNTQYF	TRB	Ascites	2	195	0.0569318	97.5	0.0284659	646
CGAGIQGSSYERYF	TRB	Ascites	2	195	0.0569318	97.5	0.0284659	646
CASSQDPLGHNTQYF	TRB	Ascites	1	46	0.0156321	91.5	0.0278152	647
CASRPTGYNNEKLYF	TRB	Ascites	1	163	0.0553919	81.5	0.0276959	648
CASSLAGGPDEQYF	TRB	Ascites	2	194	0.0566399	97	0.0283199	649
CASTEAGGGGYNSPLYF	TRB	Ascites	1	162	0.055052	81.5	0.027672	649
CGASHRLLGVGTETQYF	TRB	Ascites	2	193	0.0563479	96.5	0.0281739	650
CADSPLGDYYERYF	TRB	Ascites	1	96	0.0326234	86.5	0.0275521	650
CGASRGDVRDFNF	TRB	Ascites	2	17	0.00496329	84	0.0281386	651
CASSLLSTGTNNEKLYF	TRB	Ascites	1	162	0.055052	81	0.027526	651
CASSPNVGGDEQYF	TRB	Ascites	1	162	0.055052	81	0.027526	651
CASSPWPRG*GYERYF	TRB	Ascites	1	162	0.055052	81	0.027526	651
CASTEGGTVRIYEQYF	TRB	Ascites	1	162	0.055052	81	0.027526	651
CASTLVGEGPETQYF	TRB	Ascites	2	192	0.0560559	96	0.028028	652
CASGLMGRNDF	TRB	Ascites	2	93	0.0271521	89	0.0280187	653
CASSPRGGTSQNTQYF	TRB	Ascites	2	191	0.055764	95.5	0.027882	654
CASSSIGTGFDEQYF	TRB	Ascites	2	191	0.055764	95.5	0.027882	654
CASTESRGSINTLHF	TRB	Ascites	2	191	0.055764	95.5	0.027882	654
CTCSKDGGRSGYGEQHF	TRB	Ascites	1	44	0.0149524	90.5	0.0274753	655
CASTSQANTWLGNSPLYF	TRB	Ascites	1	92	0.0312641	86.5	0.0274564	656
CASSQDPLGHNTQYF	TRB	Ascites	2	137	0.0399982	91.5	0.0278152	657
CASSQEPAYRGRTDGTETQYF	TRB	Ascites	1	67	0.0227684	88.5	0.0274419	657
CASSESAGGGYEQYF	TRB	Ascites	2	190	0.055472	95	0.027736	658
CASSHLQDW#FYNSPLYF	TRB	Ascites	2	190	0.055472	95	0.027736	658
CTCSQNTGLGDNSPLYF	TRB	Ascites	2	190	0.055472	95	0.027736	658
CASSWAGDPSEQHF	TRB	Ascites	1	79	0.0268464	87.5	0.0274372	658
CASSEFGDNQNTQYF	TRB	Ascites	1	161	0.0547122	80.5	0.0273561	659
CASSQDGTGIG#TLHF	TRB	Ascites	1	161	0.0547122	80.5	0.0273561	659
CASSRNTGMEETQYF	TRB	Ascites	1	161	0.0547122	80.5	0.0273561	659
CASTKARGARPV#F	TRB	Ascites	1	161	0.0547122	80.5	0.0273561	659
CASTEAGGGGYNSPLYF	TRB	Ascites	2	1	0.000291958	81.5	0.027672	661
CASAGVSYERYF	TRB	Ascites	2	189	0.0551801	94.5	0.02759	662
CASSLPTLDSYEQYF	TRB	Ascites	2	189	0.0551801	94.5	0.02759	662
CASTDNTGIDLNEKLYF	TRB	Ascites	2	189	0.0551801	94.5	0.02759	662
CAWKRYRVF*NTLHF	TRB	Ascites	2	189	0.0551801	94.5	0.02759	662
CASTKAEGTER#YERYF	TRB	Ascites	1	160	0.0543724	80	0.0271862	663
CASSHGTGAMNTEVFF	TRB	Ascites	1	75	0.0254871	86.5	0.0270495	664
CASKENLLRDEKLYF	TRB	Ascites	1	159	0.0540326	79.5	0.0270163	665
CASSDSALGQNTQYF	TRB	Ascites	1	159	0.0540326	79.5	0.0270163	665
CADSPLGDYYERYF	TRB	Ascites	2	77	0.0224808	86.5	0.0275521	666
CTCSKDGGRSGYGEQHF	TRB	Ascites	2	137	0.0399982	90.5	0.0274753	667
CGASQGDWGTDGEQHF	TRB	Ascites	1	71	0.0241277	86.5	0.0269537	667
CASTSQANTWLGNSPLYF	TRB	Ascites	2	81	0.0236486	86.5	0.0274564	668
CASTEALGGRGEQHF	TRB	Ascites	1	135	0.0458767	81	0.0268798	668
CASSQEPAYRGRTDGTETQYF	TRB	Ascites	2	110	0.0321154	88.5	0.0274419	669
CASSDSGETQYF	TRB	Ascites	1	158	0.0536927	79	0.0268464	669
CASSPLVLGENTQYF	TRB	Ascites	1	158	0.0536927	79	0.0268464	669
CASSRFRGLDEEQHF	TRB	Ascites	1	158	0.0536927	79	0.0268464	669
CSTSRDGLGYEQYF	TRB	Ascites	1	158	0.0536927	79	0.0268464	669
CASSWAGDPSEQHF	TRB	Ascites	2	96	0.028028	87.5	0.0274372	670
CASSLDPIRGGGNTLHF	TRB	Ascites	2	187	0.0545961	93.5	0.0272981	671
CASSLSDSGYGEQHF	TRB	Ascites	2	187	0.0545961	93.5	0.0272981	671
CASSLGWR#*NTLHF	TRB	Ascites	2	186	0.0543042	93	0.0271521	673
CASTKFLFGEQHF	TRB	Ascites	2	186	0.0543042	93	0.0271521	673
CASSFDDTSQNTQYF	TRB	Ascites	1	81	0.027526	85	0.0267551	673
CASSFLGAGYEQYF	TRB	Ascites	1	157	0.0533529	78.5	0.0266765	674
CASSQDVGLSTEVFF	TRB	Ascites	1	157	0.0533529	78.5	0.0266765	674
CSTRDIQGVYDFNF	TRB	Ascites	1	157	0.0533529	78.5	0.0266765	674
CASSHGTGAMNTEVFF	TRB	Ascites	2	98	0.0286119	86.5	0.0270495	675
CASIDRMDRVVDTQYF	TRB	Ascites	2	185	0.0540122	92.5	0.0270061	676
CGASQGDWGTDGEQHF	TRB	Ascites	2	102	0.0297797	86.5	0.0269537	677
CASSKELALQNYEQYF	TRB	Ascites	1	156	0.0530131	78	0.0265065	677
CASSPLVNSPLYF	TRB	Ascites	1	156	0.0530131	78	0.0265065	677
CASSPSFVGENTQYF	TRB	Ascites	1	156	0.0530131	78	0.0265065	677
CASSQEDRRNWGTYGYEQYF	TRB	Ascites	1	156	0.0530131	78	0.0265065	677
CASTEALGGRGEQHF	TRB	Ascites	2	27	0.00788287	81	0.0268798	678
CASSRTELGTHGEQHF	TRB	Ascites	2	184	0.0537203	92	0.0268601	679
CASSFDDTSQNTQYF	TRB	Ascites	2	89	0.0259843	85	0.0267551	680
CASISGRSAETQYF	TRB	Ascites	2	183	0.0534283	91.5	0.0267142	681
CASSLQGGGDTEVFF	TRB	Ascites	2	183	0.0534283	91.5	0.0267142	681
CGASAPRG#TETQYF	TRB	Ascites	2	183	0.0534283	91.5	0.0267142	681
CGARAFTA#GEQHF	TRB	Ascites	1	155	0.0526733	77.5	0.0263366	681
CTCH*#VFF	TRB	Ascites	1	155	0.0526733	77.5	0.0263366	681
CSGSAPIRRAGG#NFYNSPLYF	TRB	Ascites	1	63	0.0214091	85	0.0263243	683
CASSKGSIYSQNTQYF	TRB	Ascites	2	182	0.0531364	91	0.0265682	684
CASSQSNFYNSPLYF	TRB	Ascites	2	182	0.0531364	91	0.0265682	684
CASTQGLGETQYF	TRB	Ascites	2	182	0.0531364	91	0.0265682	684
CAGKRDSDTLHF	TRB	Ascites	1	154	0.0523334	77	0.0261667	684
CASSFTGLRTEVFF	TRB	Ascites	1	154	0.0523334	77	0.0261667	684
CASTPMRGPYDFNF	TRB	Ascites	1	154	0.0523334	77	0.0261667	684
CGTAGP#NYDFNF	TRB	Ascites	1	154	0.0523334	77	0.0261667	684
CASSNGQPSYERYF	TRB	Ascites	2	181	0.0528444	90.5	0.0264222	687
CASTRLRG#NTQYF	TRB	Ascites	2	181	0.0528444	90.5	0.0264222	687
CASSPFGNGVYNDSPLYF	TRB	Ascites	1	53	0.0180109	85	0.026085	688
CSGSAPIRRAGG#NFYNSPLYF	TRB	Ascites	2	107	0.0312395	85	0.0263243	689
CTCSKVGQGEQHF	TRB	Ascites	1	9	0.00305845	88.5	0.0260537	689
CASSPATGWGETQYF	TRB	Ascites	2	180	0.0525524	90	0.0262762	690
CASSLAGGGTETQYF	TRB	Ascites	1	153	0.0519936	76.5	0.0259968	690
CASSPGGETQYF	TRB	Ascites	1	153	0.0519936	76.5	0.0259968	690
CASSRGTPNFNF	TRB	Ascites	1	153	0.0519936	76.5	0.0259968	690
CASTEASFSGEQHF	TRB	Ascites	1	153	0.0519936	76.5	0.0259968	690
CASSLEGGLVGTTEVFF	TRB	Ascites	2	179	0.0522605	89.5	0.0261302	691
CASSPTGIYERYF	TRB	Ascites	2	179	0.0522605	89.5	0.0261302	691
CASTELGDR*#EQHF	TRB	Ascites	2	179	0.0522605	89.5	0.0261302	691
CASSPFGNGVYNDSPLYF	TRB	Ascites	2	117	0.0341591	85	0.026085	694
CASSLAGALGEKLYF	TRB	Ascites	1	152	0.0516538	76	0.0258269	694
CTCSKVGQGEQHF	TRB	Ascites	2	168	0.0490489	88.5	0.0260537	695
CASSESWGHYDFNF	TRB	Ascites	1	151	0.0513139	75.5	0.025657	695
CASSHDRGDTQYF	TRB	Ascites	1	151	0.0513139	75.5	0.025657	695
CASSKERYKGGDTQYF	TRB	Ascites	1	151	0.0513139	75.5	0.025657	695
CASSLDPPSGASDFNF	TRB	Ascites	1	151	0.0513139	75.5	0.025657	695
CASSLEAYRGGEQHF	TRB	Ascites	1	151	0.0513139	75.5	0.025657	695
CASSPQGAWMGEQHF	TRB	Ascites	1	151	0.0513139	75.5	0.025657	695
CGATPSTSGEQHF	TRB	Ascites	1	151	0.0513139	75.5	0.025657	695
CSTMGVQVVAEQYF	TRB	Ascites	1	151	0.0513139	75.5	0.025657	695
CADSFLIQAIDDFNF	TRB	Ascites	2	178	0.0519685	89	0.0259843	696
CASSFQDLWEQHF	TRB	Ascites	2	178	0.0519685	89	0.0259843	696
CASSVVGRYDFNF	TRB	Ascites	2	178	0.0519685	89	0.0259843	696
CASSESILRG#NTQYF	TRB	Ascites	2	177	0.0516766	88.5	0.0258383	699
CASSVTGDTEVFF	TRB	Ascites	2	177	0.0516766	88.5	0.0258383	699
CASTRAERYGEQHF	TRB	Ascites	2	177	0.0516766	88.5	0.0258383	699
CTCSQNEGLGLTNTQYF	TRB	Ascites	2	177	0.0516766	88.5	0.0258383	699
CASSDRGGGGDFNF	TRB	Ascites	2	176	0.0513846	88	0.0256923	703
CASSLVAGIGEQHF	TRB	Ascites	2	176	0.0513846	88	0.0256923	703
CASSSRNRGLDTEVFF	TRB	Ascites	2	176	0.0513846	88	0.0256923	703
CASTEGQGPNTLHF	TRB	Ascites	2	176	0.0513846	88	0.0256923	703
CGARWDNSPLYF	TRB	Ascites	2	176	0.0513846	88	0.0256923	703
CASSLTTGGGEQHF	TRB	Ascites	1	24	0.00815586	85.5	0.0255368	703
CASSPTLNRDHASQNTQYF	TRB	Ascites	1	150	0.0509741	75	0.0254871	704
CASSQQKGDTLHF	TRB	Ascites	1	150	0.0509741	75	0.0254871	704
CASTAASGYEQYF	TRB	Ascites	1	150	0.0509741	75	0.0254871	704
CASTARYVKHDEQYF	TRB	Ascites	1	150	0.0509741	75	0.0254871	704
CASTGQAAAYGEQHF	TRB	Ascites	1	150	0.0509741	75	0.0254871	704
CASTSDPAADYEQYF	TRB	Ascites	1	150	0.0509741	75	0.0254871	704
CASS*TGATGEQHF	TRB	Ascites	2	175	0.0510927	87.5	0.0255463	708
CASSRGGAVAYEQYF	TRB	Ascites	2	175	0.0510927	87.5	0.0255463	708
CGASQDREGEQHF	TRB	Ascites	2	175	0.0510927	87.5	0.0255463	708
CASSQIQDFNF	TRB	Ascites	1	42	0.0142728	83.5	0.0253838	710
CASSLTTGGGEQHF	TRB	Ascites	2	147	0.0429178	85.5	0.0255368	711
CASREGQDSPLYF	TRB	Ascites	1	149	0.0506343	74.5	0.0253171	711
CASSQEIRYTEGGEQYF	TRB	Ascites	1	149	0.0506343	74.5	0.0253171	711
CASSQVQGTETQYF	TRB	Ascites	1	149	0.0506343	74.5	0.0253171	711
CGVVKETQYF	TRB	Ascites	1	149	0.0506343	74.5	0.0253171	711
CASSQIQDFNF	TRB	Ascites	2	125	0.0364948	83.5	0.0253838	712
CASSQYGGAGGQYF	TRB	Ascites	2	80	0.0233566	80	0.0252714	713
CASKELS*PR#EKLYF	TRB	Ascites	2	173	0.0505087	86.5	0.0252544	714
CASPSTGSVYEQYF	TRB	Ascites	2	173	0.0505087	86.5	0.0252544	714
CASSL*CPQ##YGEQHF	TRB	Ascites	2	173	0.0505087	86.5	0.0252544	714
CGASRQGSGTQYF	TRB	Ascites	2	173	0.0505087	86.5	0.0252544	714
CASSQYGGAGGQYF	TRB	Ascites	1	80	0.0271862	80	0.0252714	715
CASSPGDLKITQYF	TRB	Ascites	1	73	0.0248074	80.5	0.0252499	716
CASSAFSGRDTQYF	TRB	Ascites	1	72	0.0244676	80.5	0.0252259	717
CASSPGDLKITQYF	TRB	Ascites	2	88	0.0256923	80.5	0.0252499	718
CASTELSGIGEQHF	TRB	Ascites	1	81	0.027526	79.5	0.0251494	718
CASSAFSGRDTQYF	TRB	Ascites	2	89	0.0259843	80.5	0.0252259	719
CASSPVPGG#GEQHF	TRB	Ascites	1	148	0.0502945	74	0.0251472	719
CGAQLSTEIAQYF	TRB	Ascites	1	148	0.0502945	74	0.0251472	719
CASTELSGIGEQHF	TRB	Ascites	2	78	0.0227727	79.5	0.0251494	720
CASTEIDTGGPGYEQYF	TRB	Ascites	2	121	0.0353269	82.5	0.0251397	721
CASTEIDTGGPGYEQYF	TRB	Ascites	1	44	0.0149524	82.5	0.0251397	721
CASTKALIGGYPGEQHF	TRB	Ascites	2	172	0.0502168	86	0.0251084	722
CASSEWSREEYF	TRB	Ascites	1	147	0.0499546	73.5	0.0249773	722
CAIGDRSLHF	TRB	Ascites	2	171	0.0499248	85.5	0.0249624	723
CASSPEPRYSTETQYF	TRB	Ascites	1	146	0.0496148	73	0.0248074	723
CASSPLHVAGEQHF	TRB	Ascites	1	146	0.0496148	73	0.0248074	723
CASSPTGGLGGSQNTQYF	TRB	Ascites	1	146	0.0496148	73	0.0248074	723
CGANRDGTQYF	TRB	Ascites	1	146	0.0496148	73	0.0248074	723
CASSRNWGTSFS*YGEQHF	TRB	Ascites	2	170	0.0496329	85	0.0248164	724
CGPGCTGQ#DFNF	TRB	Ascites	2	170	0.0496329	85	0.0248164	724
CASIGLRGAGNTLHF	TRB	Ascites	2	169	0.0493409	84.5	0.0246705	726
CASSDDRDSYYFNF	TRB	Ascites	2	169	0.0493409	84.5	0.0246705	726
CASSPSTGGADFNF	TRB	Ascites	2	169	0.0493409	84.5	0.0246705	726
CGAR*ILTGA*##ERYF	TRB	Ascites	2	169	0.0493409	84.5	0.0246705	726
CGASRSYGEQHF	TRB	Ascites	1	67	0.0227684	79	0.0246683	727
CASSHIQEEIYDFNF	TRB	Ascites	1	145	0.049275	72.5	0.0246375	728
CAVTRGPSSTENTLHF	TRB	Ascites	1	145	0.049275	72.5	0.0246375	728
CTCSEQGDNEKLYF	TRB	Ascites	1	145	0.049275	72.5	0.0246375	728
CGASRSYGEQHF	TRB	Ascites	2	91	0.0265682	79	0.0246683	730
CASSPSVQTSTETQYF	TRB	Ascites	2	89	0.0259843	78.5	0.0245463	731
CASSPSVQTSTETQYF	TRB	Ascites	1	68	0.0231083	78.5	0.0245463	731
CASSLDYGQNTQYF	TRB	Ascites	1	92	0.0312641	76.5	0.0245368	732
CASSLDYGQNTQYF	TRB	Ascites	2	61	0.0178094	76.5	0.0245368	732
CADSQLHLRALDDFNF	TRB	Ascites	2	168	0.0490489	84	0.0245245	733
CASLSTANNEKLYF	TRB	Ascites	2	168	0.0490489	84	0.0245245	733
CASSPVGGYNSPLYF	TRB	Ascites	2	168	0.0490489	84	0.0245245	733
CASSRDGN*LGASTETQYF	TRB	Ascites	2	168	0.0490489	84	0.0245245	733
CASSH*VGR##TLHF	TRB	Ascites	1	144	0.0489352	72	0.0244676	733
CASSLTSRQEEGEQHF	TRB	Ascites	1	144	0.0489352	72	0.0244676	733
CASSSDVDYEQYF	TRB	Ascites	1	144	0.0489352	72	0.0244676	733
CADSYRY#NTQYF	TRB	Ascites	1	143	0.0485953	71.5	0.0242977	736
CASSERGTYSGNTQYF	TRB	Ascites	1	143	0.0485953	71.5	0.0242977	736
CASSHPVQPYGEQHF	TRB	Ascites	2	167	0.048757	83.5	0.0243785	737
CASSPTGRNSPLYF	TRB	Ascites	2	166	0.048465	83	0.0242325	738
CASSSRGA#NEKLYF	TRB	Ascites	2	166	0.048465	83	0.0242325	738
CASSRYSNGEQHF	TRB	Ascites	1	113	0.0384005	73.5	0.0241635	738
CASSSVAGGNEKLYF	TRB	Ascites	1	142	0.0482555	71	0.0241277	739
CGAIYTS#YGEQHF	TRB	Ascites	1	142	0.0482555	71	0.0241277	739
CGAQEYRLNTQYF	TRB	Ascites	1	142	0.0482555	71	0.0241277	739
CASSRYSNGEQHF	TRB	Ascites	2	34	0.00992657	73.5	0.0241635	740
CASNQGVSQNTQYF	TRB	Ascites	2	165	0.0481731	82.5	0.0240865	741
CASSVLSRYRV#SYRNFYNSPLYF	TRB	Ascites	2	165	0.0481731	82.5	0.0240865	741
CASSLDRDSYEQYF	TRB	Ascites	1	141	0.0479157	70.5	0.0239578	742
CASSDSTESYDFNF	TRB	Ascites	2	164	0.0478811	82	0.0239406	743
CASSSNWGTSGGEQHF	TRB	Ascites	2	164	0.0478811	82	0.0239406	743
CGASGSE#NEKLYF	TRB	Ascites	2	164	0.0478811	82	0.0239406	743
CASGRG*#QNTQYF	TRB	Ascites	1	138	0.0468962	70.5	0.023886	743
CASREAQLPAAV#FYNSPLYF	TRB	Ascites	1	140	0.0475758	70	0.0237879	744
CASSESRWGANTQYF	TRB	Ascites	1	140	0.0475758	70	0.0237879	744
CASGRG*#QNTQYF	TRB	Ascites	2	3	0.000875874	70.5	0.023886	746
CASSQDQDKQYF	TRB	Ascites	1	66	0.0224286	76	0.0237685	746
CASKETTMEETQYF	TRB	Ascites	2	163	0.0475892	81.5	0.0237946	747
CASS*GLGDP#GEQHF	TRB	Ascites	2	163	0.0475892	81.5	0.0237946	747
CASSPVQALGSQNTQYF	TRB	Ascites	2	163	0.0475892	81.5	0.0237946	747
CASSQDLNAVLPYEQYF	TRB	Ascites	2	163	0.0475892	81.5	0.0237946	747
CASSPTTALNTEVFF	TRB	Ascites	1	139	0.047236	69.5	0.023618	747
CASSRDREGRSPGEKLYF	TRB	Ascites	1	139	0.047236	69.5	0.023618	747
CASSVLLGAPGTETQYF	TRB	Ascites	1	139	0.047236	69.5	0.023618	747
CASTKGYEIYEQYF	TRB	Ascites	1	139	0.047236	69.5	0.023618	747
CASTRTGVDTETQYF	TRB	Ascites	1	139	0.047236	69.5	0.023618	747
CASSQDQDKQYF	TRB	Ascites	2	86	0.0251084	76	0.0237685	751
CASSHEGRVYGEQHF	TRB	Ascites	2	162	0.0472972	81	0.0236486	752
CASSLDGTARYEQYF	TRB	Ascites	1	71	0.0241277	75	0.0235962	752
CASSLDGTARYEQYF	TRB	Ascites	2	79	0.0230647	75	0.0235962	753
CASSRNREELGEQHF	TRB	Ascites	1	116	0.03942	71	0.0235054	753
CASSRNREELGEQHF	TRB	Ascites	2	26	0.00759091	71	0.0235054	754
CASMGSGYGEQHF	TRB	Ascites	1	61	0.0207295	75.5	0.0235028	754
CASMGSGYGEQHF	TRB	Ascites	2	90	0.0262762	75.5	0.0235028	755
CASGAGGLDSTQYF	TRB	Ascites	1	138	0.0468962	69	0.0234481	755
CASKEAPVGGYEQYF	TRB	Ascites	1	138	0.0468962	69	0.0234481	755
CASSQAQGVYGEQHF	TRB	Ascites	1	138	0.0468962	69	0.0234481	755
CASNGDIGMNTEVFF	TRB	Ascites	2	161	0.0470052	80.5	0.0235026	756
CASSKERLYDFNF	TRB	Ascites	2	161	0.0470052	80.5	0.0235026	756
CASSLGGSLDTEVFF	TRB	Ascites	2	161	0.0470052	80.5	0.0235026	756
CADTK*IC##NTLHF	TRB	Ascites	1	137	0.0465564	68.5	0.0232782	758
CAR#F*NTLHF	TRB	Ascites	1	137	0.0465564	68.5	0.0232782	758
CASSSKLEGYEQYF	TRB	Ascites	1	137	0.0465564	68.5	0.0232782	758
CGALK*AR#YERYF	TRB	Ascites	1	137	0.0465564	68.5	0.0232782	758
CA*PTGDHTEVFF	TRB	Ascites	2	160	0.0467133	80	0.0233566	759
CADSYSTGGTQYF	TRB	Ascites	2	160	0.0467133	80	0.0233566	759
CADSYVRGDFNF	TRB	Ascites	2	160	0.0467133	80	0.0233566	759
CASSDSSRFNF	TRB	Ascites	2	160	0.0467133	80	0.0233566	759
CASSHEGGGEQHF	TRB	Ascites	2	160	0.0467133	80	0.0233566	759
CASSQETSGPYFNF	TRB	Ascites	2	160	0.0467133	80	0.0233566	759
CASSTQSGGYLSF	TRB	Ascites	2	160	0.0467133	80	0.0233566	759
CASTAY*NTLHF	TRB	Ascites	2	160	0.0467133	80	0.0233566	759
CASTGFSSPLYF	TRB	Ascites	2	160	0.0467133	80	0.0233566	759
CAWSKAI*NTLHF	TRB	Ascites	2	160	0.0467133	80	0.0233566	759
CASSRIGSAYDFNF	TRB	Ascites	1	87	0.029565	72.5	0.0232493	762
CASSLEGGGEQHF	TRB	Ascites	1	43	0.0146126	76	0.023218	763
CASKEISGGLGLSTETQYF	TRB	Ascites	1	136	0.0462165	68	0.0231083	764
CASSLEPLAHRSNYDFNF	TRB	Ascites	1	136	0.0462165	68	0.0231083	764
CASSHTSAINTLHF	TRB	Ascites	1	135	0.0458767	67.5	0.0229384	766
CASSPSTSSEKLYF	TRB	Ascites	1	135	0.0458767	67.5	0.0229384	766
CASSQDELTQYF	TRB	Ascites	1	135	0.0458767	67.5	0.0229384	766
CATEGVAG#HF	TRB	Ascites	1	135	0.0458767	67.5	0.0229384	766
CASSRIGSAYDFNF	TRB	Ascites	2	58	0.0169336	72.5	0.0232493	769
CASSLEGGGEQHF	TRB	Ascites	2	109	0.0318234	76	0.023218	770
CASTEAPPVPYEQYF	TRB	Ascites	1	76	0.0258269	72	0.02284	770
CASKAQG*EDFNF	TRB	Ascites	2	159	0.0464213	79.5	0.0232107	771
CASSESRRE*R#TETQYF	TRB	Ascites	2	159	0.0464213	79.5	0.0232107	771
CASSPEVQKNYDFNF	TRB	Ascites	2	159	0.0464213	79.5	0.0232107	771
CSTSVRYGEQHF	TRB	Ascites	2	159	0.0464213	79.5	0.0232107	771
CASIQGNTQYF	TRB	Ascites	1	134	0.0455369	67	0.0227684	771
CTCSAQGGYSSETQYF	TRB	Ascites	1	134	0.0455369	67	0.0227684	771
CASSFAGVKGEQHF	TRB	Ascites	1	133	0.045197	67	0.0227445	773
CASSLDGTRYEQYF	TRB	Ascites	1	1	0.000339827	77.5	0.0226507	774
CASSQVQNNEKLYF	TRB	Ascites	1	1	0.000339827	77.5	0.0226507	774
CASNTSSF*NTLHF	TRB	Ascites	2	158	0.0461294	79	0.0230647	775
CASSDAAILSGA#TETQYF	TRB	Ascites	2	158	0.0461294	79	0.0230647	775
CASSDSKIGGGEKLYF	TRB	Ascites	2	158	0.0461294	79	0.0230647	775
CASSEFGGR##TQYF	TRB	Ascites	2	158	0.0461294	79	0.0230647	775
CASSLKG*GEQHF	TRB	Ascites	2	158	0.0461294	79	0.0230647	775
CASTAVGAL#RYEQYF	TRB	Ascites	2	158	0.0461294	79	0.0230647	775
CASSKDPGGGNSPLYF	TRB	Ascites	1	133	0.045197	66.5	0.0225985	776
CASSNTGVNTEVFF	TRB	Ascites	1	133	0.045197	66.5	0.0225985	776
CASSPPPQNWGTHTETQYF	TRB	Ascites	1	133	0.045197	66.5	0.0225985	776
CASTEEKGRYDFNF	TRB	Ascites	1	133	0.045197	66.5	0.0225985	776
CASTQRGRGTETQYF	TRB	Ascites	1	133	0.045197	66.5	0.0225985	776
CTCSKQQGLGNTETQYF	TRB	Ascites	1	133	0.045197	66.5	0.0225985	776
CAHR##F*NTLHF	TRB	Ascites	2	157	0.0458374	78.5	0.0229187	781
CASSKGPEYRANTEVFF	TRB	Ascites	2	157	0.0458374	78.5	0.0229187	781
CASSLGGGVNYDFNF	TRB	Ascites	2	157	0.0458374	78.5	0.0229187	781
CASTPIAGSGEQHF	TRB	Ascites	2	157	0.0458374	78.5	0.0229187	781
CASSDTPLRLNTEVFF	TRB	Ascites	1	132	0.0448572	66	0.0224286	782
CASSPGGAADDEQYF	TRB	Ascites	1	132	0.0448572	66	0.0224286	782
CTCSRTDEQYF	TRB	Ascites	1	132	0.0448572	66	0.0224286	782
CASTEAPPVPYEQYF	TRB	Ascites	2	68	0.0198531	72	0.02284	785
CASSDLGGGDLREVFF	TRB	Ascites	1	131	0.0445174	66	0.0224047	785
CASREEGNEKLYF	TRB	Ascites	2	156	0.0455455	78	0.0227727	786
CASSESIGEENNEKLYF	TRB	Ascites	2	156	0.0455455	78	0.0227727	786
CASSLIQGALLGTQYF	TRB	Ascites	2	156	0.0455455	78	0.0227727	786
CASSQATTWVGDQNTQYF	TRB	Ascites	2	156	0.0455455	78	0.0227727	786
CASSRTQYGKI#YERYF	TRB	Ascites	2	156	0.0455455	78	0.0227727	786
CTCSIKGAPNEKLYF	TRB	Ascites	2	156	0.0455455	78	0.0227727	786
CASSFPPDGASGEQHF	TRB	Ascites	1	131	0.0445174	65.5	0.0222587	786
CASSPPDYEQYF	TRB	Ascites	1	131	0.0445174	65.5	0.0222587	786
CASSVEREGT#F*NTLHF	TRB	Ascites	1	131	0.0445174	65.5	0.0222587	786
CAWSLSPSTWRDTEVFF	TRB	Ascites	1	131	0.0445174	65.5	0.0222587	786
CGASHPGGRYEQYF	TRB	Ascites	1	131	0.0445174	65.5	0.0222587	786
CTCSRQGSYNTETQYF	TRB	Ascites	1	131	0.0445174	65.5	0.0222587	786
CASSFAGVKGEQHF	TRB	Ascites	2	1	0.000291958	67	0.0227445	792
CASSLDLGGEQHF	TRB	Ascites	1	69	0.0234481	70.5	0.0222345	792
CASSLDGTRYEQYF	TRB	Ascites	2	154	0.0449615	77.5	0.0226507	793
CASSQVQNNEKLYF	TRB	Ascites	2	154	0.0449615	77.5	0.0226507	793
CASTKESWDNSPLYF	TRB	Ascites	1	18	0.00611689	74.5	0.0221817	793
CASSESTLGRGGYNSPLYF	TRB	Ascites	1	130	0.0441776	65	0.0220888	794
CASNRVEGADTEVFF	TRB	Ascites	2	155	0.0452535	77.5	0.0226267	795
CASSLNYGGMNTEVFF	TRB	Ascites	1	129	0.0438377	64.5	0.0219189	795
CASSPPGTEEQHF	TRB	Ascites	1	129	0.0438377	64.5	0.0219189	795
CASSPTTNREETQYF	TRB	Ascites	1	129	0.0438377	64.5	0.0219189	795
CSGSALKLVQG#GEQHF	TRB	Ascites	1	129	0.0438377	64.5	0.0219189	795
CASSLGTGEGYGEQHF	TRB	Ascites	2	154	0.0449615	77	0.0224808	796
CASSLLPASYEQYF	TRB	Ascites	2	154	0.0449615	77	0.0224808	796
CASSSTLGVG#TLHF	TRB	Ascites	2	154	0.0449615	77	0.0224808	796
CTCSQLGIYREGETQYF	TRB	Ascites	2	154	0.0449615	77	0.0224808	796
CGARGGAMGDTQYF	TRB	Ascites	1	49	0.0166515	70.5	0.0217558	799
CASSDLGGGDLREVFF	TRB	Ascites	2	1	0.000291958	66	0.0224047	800
CASANRARYEQYF	TRB	Ascites	1	128	0.0434979	64	0.021749	800
CASSDLYRG#NNEKLYF	TRB	Ascites	1	128	0.0434979	64	0.021749	800
CASSDSFPS*GLGTETQYF	TRB	Ascites	1	128	0.0434979	64	0.021749	800
CASSVNWGLHTQYF	TRB	Ascites	1	128	0.0434979	64	0.021749	800
CASSYDGIGSQNTQYF	TRB	Ascites	1	128	0.0434979	64	0.021749	800
CASTEEGYGEKLYF	TRB	Ascites	1	128	0.0434979	64	0.021749	800
CTCSNEDRGTLHF	TRB	Ascites	1	128	0.0434979	64	0.021749	800
CASGMRDWGTSPRGEQHF	TRB	Ascites	2	153	0.0446696	76.5	0.0223348	801
CASSESLGSANNEKLYF	TRB	Ascites	2	153	0.0446696	76.5	0.0223348	801
CASSGNTYFGDFNF	TRB	Ascites	2	153	0.0446696	76.5	0.0223348	801
CASSQDPVENTLHF	TRB	Ascites	2	153	0.0446696	76.5	0.0223348	801
CASSRRELGTFETQYF	TRB	Ascites	2	153	0.0446696	76.5	0.0223348	801
CASSLDLGGEQHF	TRB	Ascites	2	72	0.021021	70.5	0.0222345	806
CASSFSGNTEVFF	TRB	Ascites	2	152	0.0443776	76	0.0221888	807
CASSLGGSNEKLYF	TRB	Ascites	2	152	0.0443776	76	0.0221888	807
CGAPVQGLG#YF	TRB	Ascites	1	49	0.0166515	70	0.0216099	807
CASRGYTETQYF	TRB	Ascites	1	127	0.0431581	63.5	0.021579	808
CASSDYERLQGIIDFNF	TRB	Ascites	1	127	0.0431581	63.5	0.021579	808
CASSFDSSRVDYEQYF	TRB	Ascites	1	127	0.0431581	63.5	0.021579	808
CAWRGRGR##EKLYF	TRB	Ascites	1	127	0.0431581	63.5	0.021579	808
CTCSKDPFVNHGGRVFF	TRB	Ascites	1	127	0.0431581	63.5	0.021579	808
CTFSKNSGMGNNSPLYF	TRB	Ascites	1	127	0.0431581	63.5	0.021579	808
CASTKESWDNSPLYF	TRB	Ascites	2	131	0.0382465	74.5	0.0221817	809
CADSFNQFL#TLHF	TRB	Ascites	2	151	0.0440857	75.5	0.0220428	810
CASSLGPIQWGEQHF	TRB	Ascites	2	151	0.0440857	75.5	0.0220428	810
CASSLSTLPYGEQHF	TRB	Ascites	2	151	0.0440857	75.5	0.0220428	810
CASSPYNEKLYF	TRB	Ascites	2	151	0.0440857	75.5	0.0220428	810
CASSRKGT#F*NTLHF	TRB	Ascites	2	151	0.0440857	75.5	0.0220428	810
CSGSVLSDFNF	TRB	Ascites	2	151	0.0440857	75.5	0.0220428	810
CSGSPGGRVYNSPLYF	TRB	Ascites	1	84	0.0285455	66.5	0.0214257	814
CASSARTGGLGSTETQYF	TRB	Ascites	1	126	0.0428183	63	0.0214091	815
CASSETTGDFYNSPLYF	TRB	Ascites	1	126	0.0428183	63	0.0214091	815
CASSGSSGGM#YERYF	TRB	Ascites	1	126	0.0428183	63	0.0214091	815
CASSLASTGGEQHF	TRB	Ascites	1	126	0.0428183	63	0.0214091	815
CTCSKDGDFNF	TRB	Ascites	1	126	0.0428183	63	0.0214091	815
CASRITGFNEKLYF	TRB	Ascites	2	150	0.0437937	75	0.0218969	816
CASSTIIPELSRETQYF	TRB	Ascites	2	150	0.0437937	75	0.0218969	816
CGARGGAMGDTQYF	TRB	Ascites	2	92	0.0268601	70.5	0.0217558	818
CARR*QGR#EKLYF	TRB	Ascites	2	149	0.0435017	74.5	0.0217509	819
CASNQQGAANEKLYF	TRB	Ascites	2	149	0.0435017	74.5	0.0217509	819
CASSDSTEIQNTQYF	TRB	Ascites	2	149	0.0435017	74.5	0.0217509	819
CASSFSSYYEQYF	TRB	Ascites	2	149	0.0435017	74.5	0.0217509	819
CASSKPLYGKMTETQYF	TRB	Ascites	2	149	0.0435017	74.5	0.0217509	819
CASTKGGEGPSRSQNTQYF	TRB	Ascites	2	149	0.0435017	74.5	0.0217509	819
CASSLAGGFSEVFF	TRB	Ascites	1	125	0.0424784	63	0.0213852	820
CASSERRGAEVFF	TRB	Ascites	1	23	0.00781603	71	0.0212795	821
CASSQGGVGYERYF	TRB	Ascites	1	125	0.0424784	62.5	0.0212392	822
CASSQKTGVAEKLYF	TRB	Ascites	1	125	0.0424784	62.5	0.0212392	822
CASRHRGGGDFNF	TRB	Ascites	1	1	0.000339827	72.5	0.0211909	824
CGAPVQGLG#YF	TRB	Ascites	2	91	0.0265682	70	0.0216099	825
CASPR#ETQYF	TRB	Ascites	1	124	0.0421386	62	0.0210693	825
CASSLEFLAETQYF	TRB	Ascites	1	124	0.0421386	62	0.0210693	825
CASSPQALGWEQYF	TRB	Ascites	1	124	0.0421386	62	0.0210693	825
CASVHC#SPLYF	TRB	Ascites	1	124	0.0421386	62	0.0210693	825
CTCSKDRQVGNTEVFF	TRB	Ascites	1	124	0.0421386	62	0.0210693	825
CTCSKSCQAF#NSPLYF	TRB	Ascites	1	124	0.0421386	62	0.0210693	825
CASGGAANEKLYF	TRB	Ascites	2	148	0.0432098	74	0.0216049	826
CASRRRGPRQNTQYF	TRB	Ascites	2	148	0.0432098	74	0.0216049	826
CASSHTVQGYEQHF	TRB	Ascites	2	148	0.0432098	74	0.0216049	826
CASSVT##NTLHF	TRB	Ascites	2	148	0.0432098	74	0.0216049	826
CATEVSVVNNSPLYF	TRB	Ascites	2	148	0.0432098	74	0.0216049	826
CAWRYRDDFNF	TRB	Ascites	2	148	0.0432098	74	0.0216049	826
CASSGTGG#NSPLYF	TRB	Ascites	1	121	0.0411191	62	0.0209975	831
CASSDPPTGD##NSPLYF	TRB	Ascites	2	147	0.0429178	73.5	0.0214589	832
CASSDSKEDLYTLHF	TRB	Ascites	2	147	0.0429178	73.5	0.0214589	832
CASSKVGTNS*NTLHF	TRB	Ascites	2	147	0.0429178	73.5	0.0214589	832
CASSLEGLGGNGEQHF	TRB	Ascites	2	147	0.0429178	73.5	0.0214589	832
CASSPNQDYERYF	TRB	Ascites	2	147	0.0429178	73.5	0.0214589	832
CGANEQVYERYF	TRB	Ascites	2	147	0.0429178	73.5	0.0214589	832
CASS*RRTGGNSPLYF	TRB	Ascites	1	123	0.0417988	61.5	0.0208994	832
CASSDSGF*NTLHF	TRB	Ascites	1	123	0.0417988	61.5	0.0208994	832
CASSEWYRGSDEQYF	TRB	Ascites	1	123	0.0417988	61.5	0.0208994	832
CASSLPRGTTKI#GEQHF	TRB	Ascites	1	123	0.0417988	61.5	0.0208994	832
CASSQEQGYFYNSPLYF	TRB	Ascites	1	123	0.0417988	61.5	0.0208994	832
CASSVQNTLHF	TRB	Ascites	1	123	0.0417988	61.5	0.0208994	832
CASTEVKGGLYGEQHF	TRB	Ascites	1	123	0.0417988	61.5	0.0208994	832
CGAKGLEDELWSNTEVFF	TRB	Ascites	1	123	0.0417988	61.5	0.0208994	832
CSASGSTVQYGEQHF	TRB	Ascites	1	123	0.0417988	61.5	0.0208994	832
CT*SKGQETSYERYF	TRB	Ascites	1	123	0.0417988	61.5	0.0208994	832
CTCSSVQGTRTETQYF	TRB	Ascites	1	123	0.0417988	61.5	0.0208994	832
CSGSPGGRVYNSPLYF	TRB	Ascites	2	49	0.0143059	66.5	0.0214257	838
CASSLAGGFSEVFF	TRB	Ascites	2	1	0.000291958	63	0.0213852	839
CADTNTGNYDFNF	TRB	Ascites	2	146	0.0426259	73	0.0213129	840
CASSHGGAKDSPLYF	TRB	Ascites	2	146	0.0426259	73	0.0213129	840
CASSQDHPFVGNTEVFF	TRB	Ascites	2	146	0.0426259	73	0.0213129	840
CTCSKGVFNPEVFF	TRB	Ascites	2	146	0.0426259	73	0.0213129	840
CASSFAGSTEVFF	TRB	Ascites	1	80	0.0271862	65	0.020892	843
CASSERRGAEVFF	TRB	Ascites	2	119	0.034743	71	0.0212795	844
CADPTGRE#EVFF	TRB	Ascites	1	122	0.0414589	61	0.0207295	844
CASSESA*TGDVYERYF	TRB	Ascites	1	122	0.0414589	61	0.0207295	844
CASSHDGAGTLHF	TRB	Ascites	1	122	0.0414589	61	0.0207295	844
CASSPQQGENEKLYF	TRB	Ascites	1	122	0.0414589	61	0.0207295	844
CASSSPIHEG#NTLHF	TRB	Ascites	1	122	0.0414589	61	0.0207295	844
CASSTFLSY#NTEVFF	TRB	Ascites	1	122	0.0414589	61	0.0207295	844
CASSVRSYERYF	TRB	Ascites	1	122	0.0414589	61	0.0207295	844
CASTLIGTGAGEQHF	TRB	Ascites	1	122	0.0414589	61	0.0207295	844
CASRHRGGGDFNF	TRB	Ascites	2	144	0.042042	72.5	0.0211909	845
CASSPFVPKVPSDYNSPLYF	TRB	Ascites	2	145	0.0423339	72.5	0.021167	846
CASGAL#NTEVFF	TRB	Ascites	2	144	0.042042	72	0.021021	847
CASRRAAETRYEQYF	TRB	Ascites	2	144	0.042042	72	0.021021	847
CASSESAGWKNTLHF	TRB	Ascites	2	144	0.042042	72	0.021021	847
CASSLFHRTSTETQYF	TRB	Ascites	2	144	0.042042	72	0.021021	847
CASTKLGTGDIYERYF	TRB	Ascites	2	144	0.042042	72	0.021021	847
CTCSKKGAMVDTLHF	TRB	Ascites	2	144	0.042042	72	0.021021	847
CTCSRTGVTNYDFNF	TRB	Ascites	2	144	0.042042	72	0.021021	847
CASSRYYNTEVFF	TRB	Ascites	1	103	0.0350022	62.5	0.0207127	852
CASSELGERYGEQHF	TRB	Ascites	1	121	0.0411191	60.5	0.0205596	853
CASSHTLSPQLIGETQYF	TRB	Ascites	1	121	0.0411191	60.5	0.0205596	853
CASSLSEAVVAA#*NTLHF	TRB	Ascites	1	121	0.0411191	60.5	0.0205596	853
CASSLTRVQYTETQYF	TRB	Ascites	1	121	0.0411191	60.5	0.0205596	853
CASSRAGDYDFNF	TRB	Ascites	1	121	0.0411191	60.5	0.0205596	853
CTCSLQGA#SF*NTLHF	TRB	Ascites	1	121	0.0411191	60.5	0.0205596	853
CTCTDS#SF*NTLHF	TRB	Ascites	1	121	0.0411191	60.5	0.0205596	853
CASSGTGG#NSPLYF	TRB	Ascites	2	3	0.000875874	62	0.0209975	854
CASSFAGSTEVFF	TRB	Ascites	2	50	0.0145979	65	0.020892	855
CASSDPTSYMNEKLYF	TRB	Ascites	2	143	0.04175	71.5	0.020875	856
CASSES*GG##NSPLYF	TRB	Ascites	2	143	0.04175	71.5	0.020875	856
CASSLTGGGTETQYF	TRB	Ascites	2	143	0.04175	71.5	0.020875	856
CASSPRVRTEVIVGNTLHF	TRB	Ascites	2	143	0.04175	71.5	0.020875	856
CASSQYVQDTETQYF	TRB	Ascites	2	143	0.04175	71.5	0.020875	856
CASTRDAETQYF	TRB	Ascites	2	143	0.04175	71.5	0.020875	856
CSTPLFGPDYEQYF	TRB	Ascites	2	143	0.04175	71.5	0.020875	856
CTCSNAGQGEQHF	TRB	Ascites	2	143	0.04175	71.5	0.020875	856
CASKEIKV#SALRAVF	TRB	Ascites	1	120	0.0407793	60	0.0203896	860
CASNRYRGHFNTLHF	TRB	Ascites	1	120	0.0407793	60	0.0203896	860
CASSDSGDEKLYF	TRB	Ascites	1	120	0.0407793	60	0.0203896	860
CASSEWDRDYDFNF	TRB	Ascites	1	120	0.0407793	60	0.0203896	860
CASSHIDGTGTRSF	TRB	Ascites	1	120	0.0407793	60	0.0203896	860
CASSLEYEQYF	TRB	Ascites	1	120	0.0407793	60	0.0203896	860
CASSLLAVDSPLYF	TRB	Ascites	1	120	0.0407793	60	0.0203896	860
CASSPVRGTNGEQHF	TRB	Ascites	1	120	0.0407793	60	0.0203896	860
CASSRDRV##YNSPLYF	TRB	Ascites	1	120	0.0407793	60	0.0203896	860
CASSS*TGGGSPLYF	TRB	Ascites	1	120	0.0407793	60	0.0203896	860
CATQREGYEQYF	TRB	Ascites	1	120	0.0407793	60	0.0203896	860
CASHE*GWSGNSPLYF	TRB	Ascites	2	142	0.041458	71	0.020729	864
CASSLGGKIGGENTEVFF	TRB	Ascites	2	142	0.041458	71	0.020729	864
CASSLVRGE#F*NTLHF	TRB	Ascites	2	142	0.041458	71	0.020729	864
CASSRGGANDSPLYF	TRB	Ascites	2	142	0.041458	71	0.020729	864
CASSRVTELGTGYEQYF	TRB	Ascites	2	142	0.041458	71	0.020729	864
CASSRYYNTEVFF	TRB	Ascites	2	22	0.00642308	62.5	0.0207127	869
CASKASELGDSYGEQHF	TRB	Ascites	2	141	0.0411661	70.5	0.020583	870
CASSEVEGGTL#EKLYF	TRB	Ascites	2	141	0.0411661	70.5	0.020583	870
CASSGQEAETQYF	TRB	Ascites	2	141	0.0411661	70.5	0.020583	870
CASSIETTVYEQYF	TRB	Ascites	2	141	0.0411661	70.5	0.020583	870
CASSLGTGP#*NTLHF	TRB	Ascites	2	141	0.0411661	70.5	0.020583	870
CGASLNPSTGRYGEKLYF	TRB	Ascites	2	141	0.0411661	70.5	0.020583	870
CASSREDYEQYF	TRB	Ascites	1	119	0.0404395	59.5	0.0202197	871
CASTELTGGK#QNTQYF	TRB	Ascites	1	119	0.0404395	59.5	0.0202197	871
CASTKRPEIITETQYF	TRB	Ascites	1	119	0.0404395	59.5	0.0202197	871
CTCSKVQGTETQYF	TRB	Ascites	1	119	0.0404395	59.5	0.0202197	871
CTCSKQWGHSSEKLYF	TRB	Ascites	1	64	0.021749	64	0.0202171	875
CASSQEQGQ#NF	TRB	Ascites	2	140	0.0408741	70	0.0204371	876
CASSQEVNWGTETQYF	TRB	Ascites	2	140	0.0408741	70	0.0204371	876
CASSQRDGRTEVFF	TRB	Ascites	2	140	0.0408741	70	0.0204371	876
CASSRDHRGNTEVFF	TRB	Ascites	2	140	0.0408741	70	0.0204371	876
CASSRQGSTVDNSPLYF	TRB	Ascites	2	140	0.0408741	70	0.0204371	876
CGAAEDYEQYF	TRB	Ascites	2	140	0.0408741	70	0.0204371	876
CGASRGSYEQYF	TRB	Ascites	2	140	0.0408741	70	0.0204371	876
CSGSLTWGTLTETQYF	TRB	Ascites	2	140	0.0408741	70	0.0204371	876
CSTRQPSTETQYF	TRB	Ascites	2	140	0.0408741	70	0.0204371	876
CTCSKQAEYGEQHF	TRB	Ascites	1	99	0.0336429	61	0.020179	876
CASKETGARYEQYF	TRB	Ascites	1	118	0.0400996	59	0.0200498	877
CASRGDGGTEVFF	TRB	Ascites	1	118	0.0400996	59	0.0200498	877
CASSLVGVEDTLHF	TRB	Ascites	1	118	0.0400996	59	0.0200498	877
CASSQEYREDFNF	TRB	Ascites	1	118	0.0400996	59	0.0200498	877
CASSYVVGTIYGEQHF	TRB	Ascites	1	118	0.0400996	59	0.0200498	877
CGAGPEYGE#EQHF	TRB	Ascites	1	118	0.0400996	59	0.0200498	877
CGVRRTGGNEQYF	TRB	Ascites	1	118	0.0400996	59	0.0200498	877
CASSLETGLDTQYF	TRB	Ascites	1	40	0.0135931	65	0.0199347	884
CAPSVWRLTLHF	TRB	Ascites	2	139	0.0405822	69.5	0.0202911	885
CASKDLLGQ#NTQYF	TRB	Ascites	2	139	0.0405822	69.5	0.0202911	885
CASKEIERV#YEQYF	TRB	Ascites	2	139	0.0405822	69.5	0.0202911	885
CASLESPGDYG#ETQYF	TRB	Ascites	2	139	0.0405822	69.5	0.0202911	885
CASSQDGEGTNYEQYF	TRB	Ascites	2	139	0.0405822	69.5	0.0202911	885
CASSQESGWGIFYNSPLYF	TRB	Ascites	2	139	0.0405822	69.5	0.0202911	885
CASTKALQEDHTLHF	TRB	Ascites	2	139	0.0405822	69.5	0.0202911	885
CGASPNYRDAM#*NTLHF	TRB	Ascites	2	139	0.0405822	69.5	0.0202911	885
CSAEGMDTEVFF	TRB	Ascites	2	139	0.0405822	69.5	0.0202911	885
CSGSGIRTGRHTETQYF	TRB	Ascites	2	139	0.0405822	69.5	0.0202911	885
CASSDQGGSTETQYF	TRB	Ascites	1	117	0.0397598	58.5	0.0198799	885
CASSEGTGDDSPLYF	TRB	Ascites	1	117	0.0397598	58.5	0.0198799	885
CASSETVNEKLYF	TRB	Ascites	1	117	0.0397598	58.5	0.0198799	885
CASSLRTVR##NSPLYF	TRB	Ascites	1	117	0.0397598	58.5	0.0198799	885
CGASRNSGLGARETQYF	TRB	Ascites	1	117	0.0397598	58.5	0.0198799	885
CTCSKDREGLNSPLYF	TRB	Ascites	1	117	0.0397598	58.5	0.0198799	885
CASSESITYENTLHF	TRB	Ascites	1	116	0.03942	58	0.01971	891
CASSESTEYTLHF	TRB	Ascites	1	116	0.03942	58	0.01971	891
CASSKVPLSGSTLYERYF	TRB	Ascites	1	116	0.03942	58	0.01971	891
CASSLDFQRYRVNADQGT#LHF	TRB	Ascites	1	116	0.03942	58	0.01971	891
CASSLIQDGEQHF	TRB	Ascites	1	116	0.03942	58	0.01971	891
CASSLQLVHNNEKLYF	TRB	Ascites	1	116	0.03942	58	0.01971	891
CASSMDRVGTSIGTETQYF	TRB	Ascites	1	116	0.03942	58	0.01971	891
CASSPDRMGQNTQYF	TRB	Ascites	1	116	0.03942	58	0.01971	891
CASSPIQGEGFYNSPLYF	TRB	Ascites	1	116	0.03942	58	0.01971	891
CASSPPGSYEQYF	TRB	Ascites	1	116	0.03942	58	0.01971	891
CASSSTGVQMNFNF	TRB	Ascites	1	116	0.03942	58	0.01971	891
CASTEWDSQNTQYF	TRB	Ascites	1	116	0.03942	58	0.01971	891
CGATDTGTDNEKLYF	TRB	Ascites	1	116	0.03942	58	0.01971	891
CTCSKDLLGTGGKTQYF	TRB	Ascites	1	116	0.03942	58	0.01971	891
CTCSKQWGHSSEKLYF	TRB	Ascites	2	64	0.0186853	64	0.0202171	895
CTCSKQAEYGEQHF	TRB	Ascites	2	23	0.00671503	61	0.020179	896
CASSDSLTTGTGIE#EKLYF	TRB	Ascites	2	138	0.0402902	69	0.0201451	897
CASSHRTLAS#GEQHF	TRB	Ascites	2	138	0.0402902	69	0.0201451	897
CASSKESGRGLRNTLHF	TRB	Ascites	2	138	0.0402902	69	0.0201451	897
CASSKQRDSPLYF	TRB	Ascites	2	138	0.0402902	69	0.0201451	897
CASSLDERDGGLGERYF	TRB	Ascites	2	138	0.0402902	69	0.0201451	897
CASSNVGSETQYF	TRB	Ascites	2	138	0.0402902	69	0.0201451	897
CASSPAARGEQHF	TRB	Ascites	2	138	0.0402902	69	0.0201451	897
CASSPDTIE#*NTLHF	TRB	Ascites	2	138	0.0402902	69	0.0201451	897
CASSPLGDTEVFF	TRB	Ascites	2	138	0.0402902	69	0.0201451	897
CASSQDLGGAKDFNF	TRB	Ascites	2	138	0.0402902	69	0.0201451	897
CASSQKQGEGF*NTLHF	TRB	Ascites	2	138	0.0402902	69	0.0201451	897
CSTSDGNTLHF	TRB	Ascites	2	138	0.0402902	69	0.0201451	897
CTCSLEWGNTQYF	TRB	Ascites	2	138	0.0402902	69	0.0201451	897
CASNLQGAIRNEQYF	TRB	Ascites	1	115	0.0390802	57.5	0.0195401	905
CASRQGGGRSH#*NTLHF	TRB	Ascites	1	115	0.0390802	57.5	0.0195401	905
CASSEIQLTEVFF	TRB	Ascites	1	115	0.0390802	57.5	0.0195401	905
CASSESGWGTSQNTQYF	TRB	Ascites	1	115	0.0390802	57.5	0.0195401	905
CASSGTESYERYF	TRB	Ascites	1	115	0.0390802	57.5	0.0195401	905
CASSLLADNSPLYF	TRB	Ascites	1	115	0.0390802	57.5	0.0195401	905
CASSRDRGGL*NTLHF	TRB	Ascites	1	115	0.0390802	57.5	0.0195401	905
CTCRTNWGISSTETQYF	TRB	Ascites	1	115	0.0390802	57.5	0.0195401	905
CASKDRGPSGSPLYF	TRB	Ascites	2	137	0.0399982	68.5	0.0199991	910
CASSESDQIKGTGKV#QYF	TRB	Ascites	2	137	0.0399982	68.5	0.0199991	910
CASSPLYSGATEVFF	TRB	Ascites	2	137	0.0399982	68.5	0.0199991	910
CASSQDAQG**NTLHF	TRB	Ascites	2	137	0.0399982	68.5	0.0199991	910
CASTRRTGPVS#*NTLHF	TRB	Ascites	2	137	0.0399982	68.5	0.0199991	910
CGASIVAPNMNTEVFF	TRB	Ascites	2	137	0.0399982	68.5	0.0199991	910
CGASRNWGTR#HRNSVF	TRB	Ascites	2	137	0.0399982	68.5	0.0199991	910
CSGSALGR##NSPLYF	TRB	Ascites	2	137	0.0399982	68.5	0.0199991	910
CSTRENGPLIGETQYF	TRB	Ascites	2	137	0.0399982	68.5	0.0199991	910
CTCSPREENTQYF	TRB	Ascites	2	137	0.0399982	68.5	0.0199991	910
CASSESGTNTETQYF	TRB	Ascites	1	113	0.0384005	57.5	0.0194922	913
CASTE*#SF*NTLHF	TRB	Ascites	1	19	0.00645672	65	0.019432	914
CAIQVGGSYDFNF	TRB	Ascites	1	25	0.00849569	64.5	0.0194297	915
CASSEPNTETQYF	TRB	Ascites	1	114	0.0387403	57	0.0193702	916
CASSQGTVPKLGDSDEQYF	TRB	Ascites	1	114	0.0387403	57	0.0193702	916
CASSQLTVRWGTIFYPPP#YEQYF	TRB	Ascites	1	114	0.0387403	57	0.0193702	916
CASSQMVSGGAEVFF	TRB	Ascites	1	114	0.0387403	57	0.0193702	916
CASSRSEGNNEKLYF	TRB	Ascites	1	114	0.0387403	57	0.0193702	916
CGARLGTESYGEQHF	TRB	Ascites	1	114	0.0387403	57	0.0193702	916
CSTLGSLSYEQYF	TRB	Ascites	1	114	0.0387403	57	0.0193702	916
CTCRKESVEGEQHF	TRB	Ascites	1	114	0.0387403	57	0.0193702	916
CTCSPRTGGAYSDFNF	TRB	Ascites	1	114	0.0387403	57	0.0193702	916
CASSLETGLDTQYF	TRB	Ascites	2	90	0.0262762	65	0.0199347	920
CASPAEAGGYGEQHF	TRB	Ascites	2	136	0.0397063	68	0.0198531	921
CASSENLGGTNTEVFF	TRB	Ascites	2	136	0.0397063	68	0.0198531	921
CASSESRGTLNSPLYF	TRB	Ascites	2	136	0.0397063	68	0.0198531	921
CASSHRHMAETQYF	TRB	Ascites	2	136	0.0397063	68	0.0198531	921
CASSRGGPSMNTEVFF	TRB	Ascites	2	136	0.0397063	68	0.0198531	921
CSTSGRGGTETQYF	TRB	Ascites	2	136	0.0397063	68	0.0198531	921
CASRGTETQYF	TRB	Ascites	1	113	0.0384005	56.5	0.0192003	925
CASRMNWKNTQYF	TRB	Ascites	1	113	0.0384005	56.5	0.0192003	925
CASSDDRDYERYF	TRB	Ascites	1	113	0.0384005	56.5	0.0192003	925
CASSESRGTETQYF	TRB	Ascites	1	113	0.0384005	56.5	0.0192003	925
CASSESVIQGARYEQYF	TRB	Ascites	1	113	0.0384005	56.5	0.0192003	925
CASSHTWYS*A#YF	TRB	Ascites	1	113	0.0384005	56.5	0.0192003	925
CASSKGGRGFYNSPLYF	TRB	Ascites	1	113	0.0384005	56.5	0.0192003	925
CASSNGGMRGTRYEQYF	TRB	Ascites	1	113	0.0384005	56.5	0.0192003	925
CASSNKVTGVV#QNTQYF	TRB	Ascites	1	113	0.0384005	56.5	0.0192003	925
CASSQTGSGRGEQHF	TRB	Ascites	1	113	0.0384005	56.5	0.0192003	925
CTCSGNTGLGSTETQYF	TRB	Ascites	1	113	0.0384005	56.5	0.0192003	925
CASPVPGCF*NTLHF	TRB	Ascites	2	135	0.0394143	67.5	0.0197072	927
CASSDMGRANSPLYF	TRB	Ascites	2	135	0.0394143	67.5	0.0197072	927
CASSGLQGDTLHF	TRB	Ascites	2	135	0.0394143	67.5	0.0197072	927
CASSQSYGIDTETQYF	TRB	Ascites	2	135	0.0394143	67.5	0.0197072	927
CASSSIVAGVDSPLYF	TRB	Ascites	2	135	0.0394143	67.5	0.0197072	927
CASSYASGGLSGTQYF	TRB	Ascites	2	135	0.0394143	67.5	0.0197072	927
CSARVNGALVAETQYF	TRB	Ascites	2	135	0.0394143	67.5	0.0197072	927
CTCSNLGI##GEQHF	TRB	Ascites	2	135	0.0394143	67.5	0.0197072	927
CASNQGHGFNF	TRB	Ascites	2	134	0.0391224	67	0.0195612	935
CASSHTFGTGPNIDLHF	TRB	Ascites	2	134	0.0391224	67	0.0195612	935
CASSHVTGDLVYEQYF	TRB	Ascites	2	134	0.0391224	67	0.0195612	935
CASSLELESRPGVEVFF	TRB	Ascites	2	134	0.0391224	67	0.0195612	935
CASSPTGTGSDDFNF	TRB	Ascites	2	134	0.0391224	67	0.0195612	935
CASSQDVTLHF	TRB	Ascites	2	134	0.0391224	67	0.0195612	935
CASSQRLKGEGRGGLNYDFNF	TRB	Ascites	2	134	0.0391224	67	0.0195612	935
CASSTGWENEKLYF	TRB	Ascites	2	134	0.0391224	67	0.0195612	935
CASTLARGLGGEQHF	TRB	Ascites	2	134	0.0391224	67	0.0195612	935
CSTPSQNTQYF	TRB	Ascites	2	134	0.0391224	67	0.0195612	935
CSTRLTPGDIRGYEQYF	TRB	Ascites	2	134	0.0391224	67	0.0195612	935
CSTSATDSTETQYF	TRB	Ascites	2	134	0.0391224	67	0.0195612	935
CTCSKDYGWGNNSPLYF	TRB	Ascites	2	134	0.0391224	67	0.0195612	935
CTCSKELIWGV*PP*TQR##ETQYF	TRB	Ascites	2	134	0.0391224	67	0.0195612	935
CTCSKGRPVQGAGYEQYF	TRB	Ascites	2	134	0.0391224	67	0.0195612	935
CTCSNGAAETQYF	TRB	Ascites	2	134	0.0391224	67	0.0195612	935
CTCSRNAGMGDNSPLYF	TRB	Ascites	2	134	0.0391224	67	0.0195612	935
CASIPISGERGEQHF	TRB	Ascites	1	112	0.0380607	56	0.0190303	936
CASSFLLGAG#NSPLYF	TRB	Ascites	1	112	0.0380607	56	0.0190303	936
CASSGDRMGYERYF	TRB	Ascites	1	112	0.0380607	56	0.0190303	936
CASSKEDWGSKTQYF	TRB	Ascites	1	112	0.0380607	56	0.0190303	936
CASSLALQGQNF	TRB	Ascites	1	112	0.0380607	56	0.0190303	936
CASSRGTV#NTLHF	TRB	Ascites	1	112	0.0380607	56	0.0190303	936
CASSSLMGQ#F*NTLHF	TRB	Ascites	1	112	0.0380607	56	0.0190303	936
CASTEDRYYEQYF	TRB	Ascites	1	112	0.0380607	56	0.0190303	936
CASTRATYGEQHF	TRB	Ascites	1	112	0.0380607	56	0.0190303	936
CTCSKSNPTGGAVDSPLYF	TRB	Ascites	1	112	0.0380607	56	0.0190303	936
CTCSPRTQAGNTEVFF	TRB	Ascites	1	112	0.0380607	56	0.0190303	936
CTCSTPSGGGTETQYF	TRB	Ascites	1	112	0.0380607	56	0.0190303	936
CASSQDSGEPLFRYF	TRB	Ascites	1	1	0.000339827	65	0.0190012	948
CTCSGGYGANTQYF	TRB	Ascites	1	1	0.000339827	65	0.0190012	948
CASSEYSVQGAWERYF	TRB	Ascites	1	4	0.00135931	64.5	0.018927	950
CASRAGYGEQHF	TRB	Ascites	1	111	0.0377208	55.5	0.0188604	951
CASS*RSARTTMRNSPLYF	TRB	Ascites	1	111	0.0377208	55.5	0.0188604	951
CASSHRGSREDEQYF	TRB	Ascites	1	111	0.0377208	55.5	0.0188604	951
CASSRAGAEDTQYF	TRB	Ascites	1	111	0.0377208	55.5	0.0188604	951
CASSRGQIAVRAWYEQYF	TRB	Ascites	1	111	0.0377208	55.5	0.0188604	951
CGASRTGTGGVVGDRYF	TRB	Ascites	1	111	0.0377208	55.5	0.0188604	951
CSTSRVQGAAYEQYF	TRB	Ascites	1	111	0.0377208	55.5	0.0188604	951
CTCSMQGSFAVDTLHF	TRB	Ascites	1	111	0.0377208	55.5	0.0188604	951
CTCSRNGGELRGEQHF	TRB	Ascites	1	111	0.0377208	55.5	0.0188604	951
CASSESGTNTETQYF	TRB	Ascites	2	2	0.000583916	57.5	0.0194922	952
CASTE*#SF*NTLHF	TRB	Ascites	2	111	0.0324073	65	0.019432	953
CAIQVGGSYDFNF	TRB	Ascites	2	104	0.0303636	64.5	0.0194297	954
CARNWGTV#ETQYF	TRB	Ascites	2	133	0.0388304	66.5	0.0194152	955
CARRLAEA#NSPLYF	TRB	Ascites	2	133	0.0388304	66.5	0.0194152	955
CASISYREGYGEQHF	TRB	Ascites	2	133	0.0388304	66.5	0.0194152	955
CASKEIVGGADSPLYF	TRB	Ascites	2	133	0.0388304	66.5	0.0194152	955
CASSEYGTGSPLGEQYF	TRB	Ascites	2	133	0.0388304	66.5	0.0194152	955
CASSLGGEKLYF	TRB	Ascites	2	133	0.0388304	66.5	0.0194152	955
CASSPNWGPTETQYF	TRB	Ascites	2	133	0.0388304	66.5	0.0194152	955
CASSPTGADYERYF	TRB	Ascites	2	133	0.0388304	66.5	0.0194152	955
CASSQDAWYGGDYNSPLYF	TRB	Ascites	2	133	0.0388304	66.5	0.0194152	955
CASTPELGQINTQYF	TRB	Ascites	2	133	0.0388304	66.5	0.0194152	955
CASTKYSGDERYF	TRB	Ascites	1	1	0.000339827	64	0.0187092	960
CASSDSEQGSVVYNSPLYF	TRB	Ascites	1	110	0.037381	55	0.0186905	961
CASSIRYRDSTETQYF	TRB	Ascites	1	110	0.037381	55	0.0186905	961
CASSPGGPDTQNF	TRB	Ascites	1	110	0.037381	55	0.0186905	961
CASSPGTAS*#NEKLYF	TRB	Ascites	1	110	0.037381	55	0.0186905	961
CASSQDLVGAGEQHF	TRB	Ascites	1	110	0.037381	55	0.0186905	961
CASSQVKYID#F*NTLHF	TRB	Ascites	1	110	0.037381	55	0.0186905	961
CSTRLGTGGVS#NTEVFF	TRB	Ascites	1	110	0.037381	55	0.0186905	961
CTCSKGWGPSTETQYF	TRB	Ascites	1	110	0.037381	55	0.0186905	961
CADSRGY##NSPLYF	TRB	Ascites	2	132	0.0385385	66	0.0192692	965
CASRPWG##EQYF	TRB	Ascites	2	132	0.0385385	66	0.0192692	965
CASSDSTPHEKLYF	TRB	Ascites	2	132	0.0385385	66	0.0192692	965
CASSERGGLDGEQHF	TRB	Ascites	2	132	0.0385385	66	0.0192692	965
CASSRIYRGGATETQYF	TRB	Ascites	2	132	0.0385385	66	0.0192692	965
CASSTVQGSYEQYF	TRB	Ascites	2	132	0.0385385	66	0.0192692	965
CASTAHPQGSASPLYF	TRB	Ascites	2	132	0.0385385	66	0.0192692	965
CASTEGSTDHFLGTLHF	TRB	Ascites	2	132	0.0385385	66	0.0192692	965
CTCSTNHEGTQYF	TRB	Ascites	2	132	0.0385385	66	0.0192692	965
CASSERELGARNLEEQHF	TRB	Ascites	1	109	0.0370412	54.5	0.0185206	969
CASSPSGTPGDEQYF	TRB	Ascites	1	109	0.0370412	54.5	0.0185206	969
CASSRIVAGWGQNTQYF	TRB	Ascites	1	109	0.0370412	54.5	0.0185206	969
CASSRYPDNSPLYF	TRB	Ascites	1	109	0.0370412	54.5	0.0185206	969
CASSSLGDLKGEQYF	TRB	Ascites	1	109	0.0370412	54.5	0.0185206	969
CASSSNPRGNSPLYF	TRB	Ascites	1	109	0.0370412	54.5	0.0185206	969
CASTTGVKPHGEQYF	TRB	Ascites	1	109	0.0370412	54.5	0.0185206	969
CSGSALQGV*NTLHF	TRB	Ascites	1	109	0.0370412	54.5	0.0185206	969
CSTRESIGPDKNTQYF	TRB	Ascites	1	109	0.0370412	54.5	0.0185206	969
CTCSIQQGLGLTETQYF	TRB	Ascites	1	109	0.0370412	54.5	0.0185206	969
CTCSKGQETSYERYF	TRB	Ascites	1	109	0.0370412	54.5	0.0185206	969
CADSRPGCM#F*NTLHF	TRB	Ascites	2	131	0.0382465	65.5	0.0191233	974
CASRNMGVQGRF#YDFNF	TRB	Ascites	2	131	0.0382465	65.5	0.0191233	974
CASSPHEEG#ERYF	TRB	Ascites	2	131	0.0382465	65.5	0.0191233	974
CASSQTSSVLGYEQYF	TRB	Ascites	2	131	0.0382465	65.5	0.0191233	974
CASSSFGDWGGEQHF	TRB	Ascites	2	131	0.0382465	65.5	0.0191233	974
CASTQERLATETQYF	TRB	Ascites	2	131	0.0382465	65.5	0.0191233	974
CTCSKYREGTEVFF	TRB	Ascites	2	131	0.0382465	65.5	0.0191233	974
CASSQETGLDSPLYF	TRB	Ascites	1	4	0.00135931	63	0.0184891	980
CASSQDSGEPLFRYF	TRB	Ascites	2	129	0.0376626	65	0.0190012	981
CTCSGGYGANTQYF	TRB	Ascites	2	129	0.0376626	65	0.0190012	981
CASTEAGRGNTRYEQYF	TRB	Ascites	1	38	0.0129134	60	0.018427	981
CADSRFLMTGF*NTLHF	TRB	Ascites	1	108	0.0367014	54	0.0183507	982
CALGQGT##*NTLHF	TRB	Ascites	1	108	0.0367014	54	0.0183507	982
CASRPVAVQGDTEVFF	TRB	Ascites	1	108	0.0367014	54	0.0183507	982
CASSDLPETGTGGAGRNTLHF	TRB	Ascites	1	108	0.0367014	54	0.0183507	982
CASSEGYRYREGEQHF	TRB	Ascites	1	108	0.0367014	54	0.0183507	982
CASSLTLLQSTGYEQYF	TRB	Ascites	1	108	0.0367014	54	0.0183507	982
CASSPGYTESYERYF	TRB	Ascites	1	108	0.0367014	54	0.0183507	982
CASSPSTGGSSPLYF	TRB	Ascites	1	108	0.0367014	54	0.0183507	982
CASSTVEGAYGEQHF	TRB	Ascites	1	108	0.0367014	54	0.0183507	982
CASTECTGELL#TLHF	TRB	Ascites	1	108	0.0367014	54	0.0183507	982
CGAHSNFYNSPLYF	TRB	Ascites	1	108	0.0367014	54	0.0183507	982
CTCSKDLSDNSPLYF	TRB	Ascites	1	108	0.0367014	54	0.0183507	982
CTCSRADGEKLYF	TRB	Ascites	1	108	0.0367014	54	0.0183507	982
CADAQRARSPLYF	TRB	Ascites	2	130	0.0379545	65	0.0189773	983
CADTIVQGG#*NTLHF	TRB	Ascites	2	130	0.0379545	65	0.0189773	983
CASSKVVVEYGEQHF	TRB	Ascites	2	130	0.0379545	65	0.0189773	983
CASSLEVLGEQYF	TRB	Ascites	2	130	0.0379545	65	0.0189773	983
CASSLVTLYGEQHF	TRB	Ascites	2	130	0.0379545	65	0.0189773	983
CASSPKGADSPLYF	TRB	Ascites	2	130	0.0379545	65	0.0189773	983
CASSREGL#YDFNF	TRB	Ascites	2	130	0.0379545	65	0.0189773	983
CSTLQGNTLHF	TRB	Ascites	2	130	0.0379545	65	0.0189773	983
CTCSKQGSFANTEVFF	TRB	Ascites	2	130	0.0379545	65	0.0189773	983
CTCSMNSIYGEQHF	TRB	Ascites	2	130	0.0379545	65	0.0189773	983
CASSEYSVQGAWERYF	TRB	Ascites	2	125	0.0364948	64.5	0.018927	993
CASKEIAQGQDTQYF	TRB	Ascites	2	129	0.0376626	64.5	0.0188313	994
CASSHEEGLSEQYF	TRB	Ascites	2	129	0.0376626	64.5	0.0188313	994
CASSKSGYERYF	TRB	Ascites	2	129	0.0376626	64.5	0.0188313	994
CASSLDSRMENEQYF	TRB	Ascites	2	129	0.0376626	64.5	0.0188313	994
CASSPELGLPSEQYF	TRB	Ascites	2	129	0.0376626	64.5	0.0188313	994
CASYEGNNEKLYF	TRB	Ascites	2	129	0.0376626	64.5	0.0188313	994
CGASHGGELNEKLYF	TRB	Ascites	2	129	0.0376626	64.5	0.0188313	994
CGASKLQADYERYF	TRB	Ascites	2	129	0.0376626	64.5	0.0188313	994
CSTGASRGYEQYF	TRB	Ascites	2	129	0.0376626	64.5	0.0188313	994
CSTGGEIQNTQYF	TRB	Ascites	2	129	0.0376626	64.5	0.0188313	994
CAD*GGNTLHF	TRB	Ascites	1	107	0.0363615	53.5	0.0181808	995
CADSWELGPIPEQHF	TRB	Ascites	1	107	0.0363615	53.5	0.0181808	995
[truncated: 5,123 more rows]

## Sheet: TRB-Liver
aaSeq	locus	sample	replicate	readCount	percent	repsAver	percentAver	rank
CASSLTLGLINEKLYF	TRB	Liver	1	3365	1.70513	2127.5	1.09538	1
CASSLTLGLINEKLYF	TRB	Liver	2	890	0.485636	2127.5	1.09538	1
CGASPEGLNTEVFF	TRB	Liver	1	2580	1.30735	2092	1.09129	2
CGASPEGLNTEVFF	TRB	Liver	2	1604	0.875235	2092	1.09129	2
CASSPGTNNEKLYF	TRB	Liver	1	2576	1.30532	1958.5	1.01852	3
CASSPGTNNEKLYF	TRB	Liver	2	1341	0.731727	1958.5	1.01852	3
CASSMFHTETQYF	TRB	Liver	1	1951	0.988619	1615	0.843258	4
CASSMFHTETQYF	TRB	Liver	2	1279	0.697896	1615	0.843258	4
CASSDVPTAMDDEQYF	TRB	Liver	2	1593	0.869233	1500.5	0.79135	5
CASSDVPTAMDDEQYF	TRB	Liver	1	1408	0.713468	1500.5	0.79135	5
CASSQDSVLATGVNTQYF	TRB	Liver	2	1581	0.862685	1467	0.774142	6
CASSQDSVLATGVNTQYF	TRB	Liver	1	1353	0.685598	1467	0.774142	6
CASSSWGRDNEKLYF	TRB	Liver	2	1649	0.89979	1441	0.76229	7
CASSSWGRDNEKLYF	TRB	Liver	1	1233	0.624791	1441	0.76229	7
CASSLPGTGGENTLHF	TRB	Liver	2	1565	0.853955	1189.5	0.633214	8
CASSLPGTGGENTLHF	TRB	Liver	1	814	0.412474	1189.5	0.633214	8
CASSLVVGGSEKLYF	TRB	Liver	1	1437	0.728163	1155	0.602261	9
CASSLVVGGSEKLYF	TRB	Liver	2	873	0.476359	1155	0.602261	9
CGASHRTGYEQYF	TRB	Liver	1	1570	0.795557	1042.5	0.538285	10
CGASHRTGYEQYF	TRB	Liver	2	515	0.281014	1042.5	0.538285	10
CASSRVQEYEQYF	TRB	Liver	1	1116	0.565504	964	0.504289	11
CASSRVQEYEQYF	TRB	Liver	2	812	0.443074	964	0.504289	11
CASSLGGGAGEKLYF	TRB	Liver	1	1399	0.708907	932	0.481319	12
CASSLGGGAGEKLYF	TRB	Liver	2	465	0.253731	932	0.481319	12
CASSHEAGLSEQYF	TRB	Liver	2	1427	0.778654	890.5	0.479017	13
CASSHEAGLSEQYF	TRB	Liver	1	354	0.17938	890.5	0.479017	13
CASSDVAGSYERYF	TRB	Liver	1	1042	0.528007	877	0.458258	14
CASSDVAGSYERYF	TRB	Liver	2	712	0.388508	877	0.458258	14
CASSQTIHLTETQYF	TRB	Liver	2	1327	0.724088	808	0.435266	15
CASSQTIHLTETQYF	TRB	Liver	1	289	0.146443	808	0.435266	15
CSGSARAGV#FYNSPLYF	TRB	Liver	1	1240	0.628338	814.5	0.420299	16
CSGSARAGV#FYNSPLYF	TRB	Liver	2	389	0.212261	814.5	0.420299	16
CASSLSSSWGEQHF	TRB	Liver	2	868	0.473631	737	0.390353	17
CASSLSSSWGEQHF	TRB	Liver	1	606	0.307075	737	0.390353	17
CASTGQSSSYEQYF	TRB	Liver	1	822	0.416527	735.5	0.38533	18
CASTGQSSSYEQYF	TRB	Liver	2	649	0.354132	735.5	0.38533	18
CTCSKLRGPDTETQYF	TRB	Liver	2	1345	0.73391	672.5	0.366955	19
CASSFDSTSQNTQYF	TRB	Liver	1	723	0.366362	695	0.365158	19
CASSFDSTSQNTQYF	TRB	Liver	2	667	0.363954	695	0.365158	20
CTCQPNADTNTLHF	TRB	Liver	1	131	0.0663809	670.5	0.363313	20
CTCQPNADTNTLHF	TRB	Liver	2	1210	0.660246	670.5	0.363313	21
CASSQDTPEQAPLYF	TRB	Liver	1	682	0.345586	688.5	0.362409	21
CASSQDTPEQAPLYF	TRB	Liver	2	695	0.379232	688.5	0.362409	22
CASSFDTTSQNTQYF	TRB	Liver	1	1122	0.568545	701.5	0.360937	22
CASSVQMNTEVFF	TRB	Liver	2	1325	0.722997	662.5	0.361498	23
CASIPFGTG#RYEQYF	TRB	Liver	1	1398	0.7084	699	0.3542	23
CASSFDTTSQNTQYF	TRB	Liver	2	281	0.15333	701.5	0.360937	24
CASS*T#YNSPLYF	TRB	Liver	1	768	0.389164	667	0.349003	24
CASS*T#YNSPLYF	TRB	Liver	2	566	0.308842	667	0.349003	25
CATRYGGREQHF	TRB	Liver	1	515	0.260963	643	0.340833	25
CATRYGGREQHF	TRB	Liver	2	771	0.420702	643	0.340833	26
CASSHTYDFNF	TRB	Liver	1	919	0.46568	645.5	0.334332	26
CASSHTYDFNF	TRB	Liver	2	372	0.202985	645.5	0.334332	27
CASSPYSNGEQHF	TRB	Liver	1	972	0.492536	605.5	0.311474	27
CASSPYSNGEQHF	TRB	Liver	2	239	0.130412	605.5	0.311474	28
CTCSKNSGMGNNSPLYF	TRB	Liver	1	529	0.268057	588	0.310549	28
CTCSKNSGMGNNSPLYF	TRB	Liver	2	647	0.353041	588	0.310549	29
CASSRAGEYDFNF	TRB	Liver	1	766	0.388151	590.5	0.307299	29
CASSRAGEYDFNF	TRB	Liver	2	415	0.226448	590.5	0.307299	30
CTCSKDTGYGEQHF	TRB	Liver	1	980	0.49659	593.5	0.30477	30
CTCSKDTGYGEQHF	TRB	Liver	2	207	0.112951	593.5	0.30477	31
CASSRLSPGDFNF	TRB	Liver	1	258	0.130735	554.5	0.297545	31
CASSRLSPGDFNF	TRB	Liver	2	851	0.464355	554.5	0.297545	32
CASTLGGGYYEQYF	TRB	Liver	1	465	0.235627	558.5	0.295698	32
CASTLGGGYYEQYF	TRB	Liver	2	652	0.355769	558.5	0.295698	33
CASSRYSTETQYF	TRB	Liver	1	640	0.324304	560	0.29311	33
CASSRYSTETQYF	TRB	Liver	2	480	0.261916	560	0.29311	34
CGAYREPNSPLYF	TRB	Liver	1	1144	0.579693	572	0.289846	34
CASRDWGGDPVTQYF	TRB	Liver	1	866	0.438823	550	0.283254	35
CASRDWGGDPVTQYF	TRB	Liver	2	234	0.127684	550	0.283254	35
CASSQGRVNSPLYF	TRB	Liver	1	715	0.362308	542	0.281828	36
CASSQGRVNSPLYF	TRB	Liver	2	369	0.201348	542	0.281828	36
CASSLVMEGAETQYF	TRB	Liver	2	955	0.521103	517	0.280567	37
CASSLVMEGAETQYF	TRB	Liver	1	79	0.0400312	517	0.280567	37
CASTGYRDTEVFF	TRB	Liver	2	892	0.486727	503	0.272247	38
CASTGYRDTEVFF	TRB	Liver	1	114	0.0577666	503	0.272247	38
CASSFSTGGAETQYF	TRB	Liver	1	1067	0.540675	533.5	0.270337	39
CASSRGWTRDSHTWEQHF	TRB	Liver	2	246	0.134232	524	0.270312	39
CASSRGWTRDSHTWEQHF	TRB	Liver	1	802	0.406393	524	0.270312	40
CASSYYGSGQNTQYF	TRB	Liver	2	149	0.081303	518	0.265384	40
CASSYYGSGQNTQYF	TRB	Liver	1	887	0.449464	518	0.265384	41
CADNNAGVDYEQYF	TRB	Liver	2	249	0.135869	510	0.263277	41
CADNNAGVDYEQYF	TRB	Liver	1	771	0.390684	510	0.263277	42
CASSKEDYEQYF	TRB	Liver	2	547	0.298475	496.5	0.262237	42
CASSKEDYEQYF	TRB	Liver	1	446	0.225999	496.5	0.262237	43
CASSEVWVGFP##EKLYF	TRB	Liver	2	363	0.198074	503	0.261949	43
CASSEVWVGFP##EKLYF	TRB	Liver	1	643	0.325824	503	0.261949	44
CASSLDPWTETQYF	TRB	Liver	2	662	0.361226	466.5	0.249274	44
CASSLDPWTETQYF	TRB	Liver	1	271	0.137322	466.5	0.249274	45
CASVGGWGEQHF	TRB	Liver	2	484	0.264098	471.5	0.248342	45
CASVGGWGEQHF	TRB	Liver	1	459	0.232586	471.5	0.248342	46
CASSPIGEEINTQYF	TRB	Liver	2	479	0.26137	471.5	0.248245	46
CASSPIGEEINTQYF	TRB	Liver	1	464	0.23512	471.5	0.248245	47
CASSQDTGTGYGEQHF	TRB	Liver	2	685	0.373776	452.5	0.242628	47
CASSQDTGTGYGEQHF	TRB	Liver	1	220	0.111479	452.5	0.242628	48
CASSPLLSTDTLHF	TRB	Liver	2	419	0.228631	459.5	0.240996	48
CASSPLLSTDTLHF	TRB	Liver	1	500	0.253362	459.5	0.240996	49
CSAWGEYGEQHF	TRB	Liver	2	669	0.365045	446	0.239022	49
CSAWGEYGEQHF	TRB	Liver	1	223	0.113	446	0.239022	50
CASSDGFWNTLHF	TRB	Liver	2	607	0.331214	441	0.235282	50
CASSFGTEVFF	TRB	Liver	1	943	0.477841	471.5	0.23892	51
CSGSAPP#GEQHF	TRB	Liver	2	416	0.226994	447.5	0.234857	51
CASSDGFWNTLHF	TRB	Liver	1	275	0.139349	441	0.235282	52
CTCSQLGIYREGETQYF	TRB	Liver	2	860	0.469266	430	0.234633	52
CSGSAPP#GEQHF	TRB	Liver	1	479	0.242721	447.5	0.234857	53
CASSVLGEYGEQHF	TRB	Liver	2	410	0.22372	446	0.23398	53
CASSVLGEYGEQHF	TRB	Liver	1	482	0.244241	446	0.23398	54
CASSPSGTGGLYEQYF	TRB	Liver	2	847	0.462172	423.5	0.231086	54
CGASQESPFIRNTLHF	TRB	Liver	1	531	0.269071	432	0.225387	55
CGASQESPFIRNTLHF	TRB	Liver	2	333	0.181704	432	0.225387	55
CASSYAGDPSRMFF	TRB	Liver	2	456	0.24882	423.5	0.223475	56
CASSYAGDPSRMFF	TRB	Liver	1	391	0.198129	423.5	0.223475	56
CASSQDGYGEQHF	TRB	Liver	2	650	0.354678	408	0.219397	57
CASSQDGYGEQHF	TRB	Liver	1	166	0.0841162	408	0.219397	57
CASSPEIQYG#F*NTLHF	TRB	Liver	1	609	0.308595	422	0.218412	58
CASSPEIQYG#F*NTLHF	TRB	Liver	2	235	0.12823	422	0.218412	58
CACTRS##NEKLYF	TRB	Liver	1	553	0.280218	415.5	0.215956	59
CACTRS##NEKLYF	TRB	Liver	2	278	0.151693	415.5	0.215956	59
CASSLNGGQYF	TRB	Liver	1	457	0.231573	412	0.215915	60
CASSLNGGQYF	TRB	Liver	2	367	0.200256	412	0.215915	60
CASSLHLQGIANEKLYF	TRB	Liver	2	775	0.422885	387.5	0.211442	61
CASERTG#NEKLYF	TRB	Liver	1	517	0.261976	405	0.210927	61
CASERTG#NEKLYF	TRB	Liver	2	293	0.159878	405	0.210927	62
CASTEAGDSRPYDFNF	TRB	Liver	1	444	0.224986	399	0.209074	62
CASTEAGDSRPYDFNF	TRB	Liver	2	354	0.193163	399	0.209074	63
CASSPRVRTEVIVGNTLHF	TRB	Liver	1	610	0.309102	395	0.20366	63
CASSPRVRTEVIVGNTLHF	TRB	Liver	2	180	0.0982184	395	0.20366	64
CASSPLTRASDFNF	TRB	Liver	1	786	0.398285	393	0.199143	64
CASSEFGTSYNSPLYF	TRB	Liver	1	781	0.395752	391	0.198149	65
CASSEFGTSYNSPLYF	TRB	Liver	2	1	0.000545658	391	0.198149	65
CASSLPGGTGEQHF	TRB	Liver	1	528	0.26755	369	0.191069	66
CASSLPGGTGEQHF	TRB	Liver	2	210	0.114588	369	0.191069	66
CASSLRNRSGKDNEQYF	TRB	Liver	2	694	0.378687	347	0.189343	67
CASLITGSYEQYF	TRB	Liver	1	509	0.257923	364	0.188711	67
CASLITGSYEQYF	TRB	Liver	2	219	0.119499	364	0.188711	68
CASSLFIPLGSPLYF	TRB	Liver	1	718	0.363828	370.5	0.188189	68
CASSLFIPLGSPLYF	TRB	Liver	2	23	0.0125501	370.5	0.188189	69
CTCSGTGQSEQYF	TRB	Liver	1	618	0.313156	365	0.187135	69
CTCSGTGQSEQYF	TRB	Liver	2	112	0.0611137	365	0.187135	70
CASSIGDTETQYF	TRB	Liver	1	466	0.236133	356.5	0.185455	70
CASSIGDTETQYF	TRB	Liver	2	247	0.134778	356.5	0.185455	71
CASSGED##YEQYF	TRB	Liver	1	76	0.038511	340	0.184044	71
CASSGED##YEQYF	TRB	Liver	2	604	0.329577	340	0.184044	72
CASTSELGDVTETQYF	TRB	Liver	1	274	0.138842	346.5	0.183737	72
CASTSELGDVTETQYF	TRB	Liver	2	419	0.228631	346.5	0.183737	73
CASSHQQLIAETQYF	TRB	Liver	1	340	0.172286	347.5	0.182997	73
CSASRDGGLGGGEQHF	TRB	Liver	2	673	0.367228	336.5	0.183614	74
CASRSGWGPSYGEQHF	TRB	Liver	1	718	0.363828	359	0.181914	74
CASSHQQLIAETQYF	TRB	Liver	2	355	0.193709	347.5	0.182997	75
CSGSSRIVGTETQYF	TRB	Liver	1	464	0.23512	346.5	0.180038	75
CSGSSRIVGTETQYF	TRB	Liver	2	229	0.124956	346.5	0.180038	76
CASTEGTEKYIRNTEVFF	TRB	Liver	1	258	0.130735	333	0.176682	76
CASTEGTEKYIRNTEVFF	TRB	Liver	2	408	0.222628	333	0.176682	77
CASSLIPGGDEQYF	TRB	Liver	1	482	0.244241	339.5	0.175868	77
CASSLIPGGDEQYF	TRB	Liver	2	197	0.107495	339.5	0.175868	78
CSATFNGEQHF	TRB	Liver	1	679	0.344066	339.5	0.172033	78
CASSGLSYLQVYEQYF	TRB	Liver	1	559	0.283259	333	0.170822	79
CASSGLSYLQVYEQYF	TRB	Liver	2	107	0.0583854	333	0.170822	79
CASSQEGGGERYF	TRB	Liver	1	672	0.340519	336	0.170259	80
CASTKLGRER#SPLYF	TRB	Liver	2	393	0.214444	319.5	0.169549	80
CASTKLGRER#SPLYF	TRB	Liver	1	246	0.124654	319.5	0.169549	81
CASSLDPFDEQYF	TRB	Liver	2	396	0.216081	315	0.167327	81
CASGTGERDERYF	TRB	Liver	1	665	0.336972	332.5	0.168486	82
CASTYSRDYEQYF	TRB	Liver	2	393	0.214444	311.5	0.165495	82
CASKTGGPEQHF	TRB	Liver	1	662	0.335451	331	0.167726	83
CASSQEKGAR#ETQYF	TRB	Liver	2	378	0.206259	311	0.16495	83
CASSLDPFDEQYF	TRB	Liver	1	234	0.118573	315	0.167327	84
CTCSKVNGFGPEKNTQYF	TRB	Liver	2	602	0.328486	301	0.164243	84
CASTYSRDYEQYF	TRB	Liver	1	230	0.116547	311.5	0.165495	85
CTCSNVGQNTQYF	TRB	Liver	2	400	0.218263	301.5	0.160564	85
CASSLSEAVVAA#*NTLHF	TRB	Liver	1	653	0.330891	326.5	0.165445	86
CASSDGLGDSYGEQYF	TRB	Liver	2	187	0.102038	308	0.159711	86
CASSQEKGAR#ETQYF	TRB	Liver	1	244	0.123641	311	0.16495	87
CASSDSLGTNSPLYF	TRB	Liver	2	584	0.318664	292	0.159332	87
CTCSNVGQNTQYF	TRB	Liver	1	203	0.102865	301.5	0.160564	88
CSGSART#NEKLYF	TRB	Liver	2	471	0.257005	294	0.158146	88
CASSDGLGDSYGEQYF	TRB	Liver	1	429	0.217385	308	0.159711	89
CASSFDSQNTQYF	TRB	Liver	2	136	0.0742095	301	0.155171	89
CSGSART#NEKLYF	TRB	Liver	1	117	0.0592867	294	0.158146	90
CASNCKR#*NTLHF	TRB	Liver	2	285	0.155513	294	0.154525	90
CASSFDSQNTQYF	TRB	Liver	1	466	0.236133	301	0.155171	91
CASTVGSTGAYEQYF	TRB	Liver	2	203	0.110769	296	0.153942	91
CASNCKR#*NTLHF	TRB	Liver	1	303	0.153537	294	0.154525	92
CSGSPVGDFNF	TRB	Liver	2	202	0.110223	296	0.153923	92
CASTVGSTGAYEQYF	TRB	Liver	1	389	0.197116	296	0.153942	93
CASIIQAPVI#TLHF	TRB	Liver	2	291	0.158786	291.5	0.153375	93
CSGSPVGDFNF	TRB	Liver	1	390	0.197622	296	0.153923	94
CASSLDPVTLGTTRYEQYF	TRB	Liver	2	20	0.0109132	301.5	0.153167	94
CASIIQAPVI#TLHF	TRB	Liver	1	292	0.147963	291.5	0.153375	95
CASNTDFR#*NTLHF	TRB	Liver	2	268	0.146236	288	0.151154	95
CASSLDPVTLGTTRYEQYF	TRB	Liver	1	583	0.29542	301.5	0.153167	96
CADSYIVGQNTQYF	TRB	Liver	2	212	0.115679	284.5	0.14829	96
CTCSKDYGFTGDSYERYF	TRB	Liver	1	598	0.303021	299	0.151511	97
CASKENLLRDEKLYF	TRB	Liver	2	540	0.294655	270	0.147328	97
CASNTDFR#*NTLHF	TRB	Liver	1	308	0.156071	288	0.151154	98
CASSPEVAEGP#YNSPLYF	TRB	Liver	2	499	0.272283	270.5	0.146783	98
CTCSATGTGNEKLYF	TRB	Liver	1	596	0.302008	298	0.151004	99
CASSLQLEFSETQYF	TRB	Liver	2	527	0.287562	263.5	0.143781	99
CADSYIVGQNTQYF	TRB	Liver	1	357	0.180901	284.5	0.14829	100
CASSPLAGLGNSPLYF	TRB	Liver	2	162	0.0883966	276.5	0.143263	100
CASTRDVENM#GEQHF	TRB	Liver	1	581	0.294407	290.5	0.147203	101
CASSETVNEKLYF	TRB	Liver	2	523	0.285379	261.5	0.14269	101
CASSPEVAEGP#YNSPLYF	TRB	Liver	1	42	0.0212824	270.5	0.146783	102
CASSLVLNEKLYF	TRB	Liver	2	204	0.111314	272.5	0.142054	102
CASSPLAGLGNSPLYF	TRB	Liver	1	391	0.198129	276.5	0.143263	103
CASSLETVSGGDNF	TRB	Liver	2	1	0.000545658	279.5	0.141649	103
CASSLVLNEKLYF	TRB	Liver	1	341	0.172793	272.5	0.142054	104
CASSTGPRTF*NTLHF	TRB	Liver	2	350	0.19098	263.5	0.140335	104
CASSLETVSGGDNF	TRB	Liver	1	558	0.282752	279.5	0.141649	105
CASSATVSRYEQYF	TRB	Liver	2	452	0.246637	258.5	0.139787	105
CASSTGPRTF*NTLHF	TRB	Liver	1	177	0.0896902	263.5	0.140335	106
CASGVVQALRPLYF	TRB	Liver	2	452	0.246637	258	0.139534	106
CASSEGLGDAGYEQYF	TRB	Liver	1	553	0.280218	276.5	0.140109	107
CASSLP#F*NTLHF	TRB	Liver	2	265	0.144599	263	0.138427	107
CASSPGGGNEKLYF	TRB	Liver	1	552	0.279712	276	0.139856	108
CASTEVSGEINTLHF	TRB	Liver	2	347	0.189343	259	0.137997	108
CASSATVSRYEQYF	TRB	Liver	1	65	0.0329371	258.5	0.139787	109
CASSDYRGLSTEVFF	TRB	Liver	2	505	0.275557	252.5	0.137779	109
CASGVVQALRPLYF	TRB	Liver	1	64	0.0324304	258	0.139534	110
CASSPIQGNTLHF	TRB	Liver	2	503	0.274466	251.5	0.137233	110
CASSEPTSGPKKDERYF	TRB	Liver	1	549	0.278192	274.5	0.139096	111
CASANRARYEQYF	TRB	Liver	2	213	0.116225	262	0.136908	111
CASSLP#F*NTLHF	TRB	Liver	1	261	0.132255	263	0.138427	112
CASSHTVQEQNTQYF	TRB	Liver	2	119	0.0649333	265	0.136598	112
CASSLIGASGEKLYF	TRB	Liver	1	545	0.276165	272.5	0.138082	113
CASSDPSVPGRDFNF	TRB	Liver	2	389	0.212261	254.5	0.136534	113
CASTEVSGEINTLHF	TRB	Liver	1	171	0.0866498	259	0.137997	114
CASSKDPPFLLAETQYF	TRB	Liver	2	500	0.272829	250	0.136414	114
CASKEILRGG#NSPLYF	TRB	Liver	1	543	0.275151	271.5	0.137576	115
CASSQEYKGSTLHF	TRB	Liver	2	18	0.00982184	267	0.135646	115
CASANRARYEQYF	TRB	Liver	1	311	0.157591	262	0.136908	116
CTCSAQGGYSSETQYF	TRB	Liver	2	497	0.271192	248.5	0.135596	116
CASSHTVQEQNTQYF	TRB	Liver	1	411	0.208264	265	0.136598	117
CASSELAEVDSPLYF	TRB	Liver	2	488	0.266281	244	0.133141	117
CASSLNWGLVGTETQYF	TRB	Liver	2	488	0.266281	244	0.133141	117
CASSDPSVPGRDFNF	TRB	Liver	1	120	0.0608069	254.5	0.136534	118
CTCSKDRQNDGEQHF	TRB	Liver	1	536	0.271604	268	0.135802	119
CASSLVAQGNEKLYF	TRB	Liver	2	188	0.102584	254.5	0.132621	119
CASSQEYKGSTLHF	TRB	Liver	1	516	0.26147	267	0.135646	120
CASSPNSSYRLHFNF	TRB	Liver	2	357	0.1948	246.5	0.131857	120
CASSLLERKEKLYF	TRB	Liver	1	530	0.268564	265	0.134282	121
CASSAVGQGVYNSPLYF	TRB	Liver	2	483	0.263553	241.5	0.131776	121
CASSLVAQGNEKLYF	TRB	Liver	1	321	0.162658	254.5	0.132621	122
CASSPYRSSTETQYF	TRB	Liver	2	475	0.259188	237.5	0.129594	122
CTCTQDFSSKGF*NTLHF	TRB	Liver	2	475	0.259188	237.5	0.129594	122
CASTPELITEETQYF	TRB	Liver	1	523	0.265017	261.5	0.132508	123
CASSPNSSYRLHFNF	TRB	Liver	1	136	0.0689145	246.5	0.131857	124
CASSRDKRSR#GEQHF	TRB	Liver	2	474	0.258642	237	0.129321	124
CASSSFGRYRGG##STETQYF	TRB	Liver	1	520	0.263497	260	0.131748	125
CTCSID*RGPNSPLYF	TRB	Liver	1	520	0.263497	260	0.131748	125
CASSPTWGPAETQYF	TRB	Liver	2	465	0.253731	237	0.129146	125
CASSLSSGLSYEQYF	TRB	Liver	2	471	0.257005	235.5	0.128502	126
CASSRGTAENTLHF	TRB	Liver	1	518	0.262483	259	0.131242	127
CASSKGDSTGYEQYF	TRB	Liver	2	467	0.254822	234	0.127664	127
CASTEAGLTGTLHF	TRB	Liver	1	514	0.260456	257	0.130228	128
CASSLA*NLYRPSSF*NTLHF	TRB	Liver	2	463	0.25264	231.5	0.12632	128
CASSHIDTGYERYF	TRB	Liver	1	513	0.25995	256.5	0.129975	129
CASRGGLLARTQYF	TRB	Liver	2	462	0.252094	231	0.126047	129
CASSHLFVGYDFNF	TRB	Liver	1	512	0.259443	256	0.129721	130
CASSGTGGLR#EQHF	TRB	Liver	2	461	0.251548	230.5	0.125774	130
CASSPTWGPAETQYF	TRB	Liver	1	9	0.00456052	237	0.129146	131
CTCSLQGA#SF*NTLHF	TRB	Liver	2	207	0.112951	240	0.125643	131
CASSKGDSTGYEQYF	TRB	Liver	1	1	0.000506724	234	0.127664	132
CASSKDRPIGAYGEQHF	TRB	Liver	2	460	0.251003	230	0.125501	132
CASSRIGSNYEKLYF	TRB	Liver	1	502	0.254376	251	0.127188	133
CASSYGTLHF	TRB	Liver	2	109	0.0594767	243	0.125256	133
CASSQGQSVPYEQYF	TRB	Liver	1	498	0.252349	249	0.126174	134
CAWPGGA#TQYF	TRB	Liver	2	459	0.250457	229.5	0.125228	134
CTCSLQGA#SF*NTLHF	TRB	Liver	1	273	0.138336	240	0.125643	135
CASSLGQGRSYEQYF	TRB	Liver	2	458	0.249911	229	0.124956	135
CASSYGTLHF	TRB	Liver	1	377	0.191035	243	0.125256	136
CASSQVHNQISFGQYF	TRB	Liver	2	215	0.117316	237	0.124279	136
CASSQDVGLSTEVFF	TRB	Liver	1	494	0.250322	247	0.125161	137
CASSDPAQSHGEQHF	TRB	Liver	2	452	0.246637	226	0.123319	137
CASSVHPATGGEQYF	TRB	Liver	1	493	0.249815	246.5	0.124908	138
CGASNRGHGEQHF	TRB	Liver	2	312	0.170245	231	0.123127	138
CASSQVHNQISFGQYF	TRB	Liver	1	259	0.131242	237	0.124279	139
CASSLIQGALLGTQYF	TRB	Liver	2	451	0.246092	225.5	0.123046	139
CTCSGGPGDYYERYF	TRB	Liver	1	489	0.247788	244.5	0.123894	140
CASTQSTIGTETQYF	TRB	Liver	2	225	0.122773	233.5	0.1227	140
CASRQLGTVFGEQYF	TRB	Liver	1	486	0.246268	243	0.123134	141
CASSLLNRDEKLYF	TRB	Liver	1	486	0.246268	243	0.123134	141
CASSAQGTGLYTEVFF	TRB	Liver	2	446	0.243363	223	0.121682	141
CASSLDIRQGQGEQHF	TRB	Liver	2	193	0.105312	232	0.121317	142
CGASNRGHGEQHF	TRB	Liver	1	150	0.0760086	231	0.123127	143
CASSHEVQGGPDTQYF	TRB	Liver	2	182	0.0993097	232	0.121103	143
CASSPLLSGGTQYF	TRB	Liver	1	485	0.245761	242.5	0.122881	144
CASTKDSYNSPLYF	TRB	Liver	2	352	0.192072	224	0.120359	144
CASTQSTIGTETQYF	TRB	Liver	1	242	0.122627	233.5	0.1227	145
CASSPGGPDTQHF	TRB	Liver	2	229	0.124956	227.5	0.119738	145
CASSHSSTPEKLYF	TRB	Liver	1	481	0.243734	240.5	0.121867	146
CASSSSLYRP#YGEQHF	TRB	Liver	1	481	0.243734	240.5	0.121867	146
CASSDVQNDSP#TETQYF	TRB	Liver	2	273	0.148965	225.5	0.119581	146
CADSCYSVKA#YEQYF	TRB	Liver	2	437	0.238453	218.5	0.119226	147
CASRPYTTETQYF	TRB	Liver	2	437	0.238453	218.5	0.119226	147
CASSLDIRQGQGEQHF	TRB	Liver	1	271	0.137322	232	0.121317	148
CASSHEVQGGPDTQYF	TRB	Liver	1	282	0.142896	232	0.121103	149
CASSQVDRGRDEQYF	TRB	Liver	2	226	0.123319	224.5	0.118159	149
CASSLLARQDTLHF	TRB	Liver	1	477	0.241707	238.5	0.120854	150
CASSPFGGRFV*#EVFF	TRB	Liver	2	372	0.202985	218	0.117708	150
CASTKDSYNSPLYF	TRB	Liver	1	96	0.0486455	224	0.120359	151
CASTKNPVAAALHF	TRB	Liver	2	198	0.10804	224.5	0.117614	151
CASSPGGPDTQHF	TRB	Liver	1	226	0.11452	227.5	0.119738	152
CASSHPYRETSTETQYF	TRB	Liver	2	431	0.235179	215.5	0.117589	152
CASSDVQNDSP#TETQYF	TRB	Liver	1	178	0.0901969	225.5	0.119581	153
CASSYEMYRNNEKLYF	TRB	Liver	2	428	0.233542	214	0.116771	153
CTCSTETL#RYEQYF	TRB	Liver	1	471	0.238667	235.5	0.119334	154
CASSPDRKFNF	TRB	Liver	2	427	0.232996	213.5	0.116498	154
CASSPAGEFGEKLYF	TRB	Liver	1	470	0.23816	235	0.11908	155
CASSDTHTETQYF	TRB	Liver	2	189	0.103129	222.5	0.116425	155
CASSSRTDNYGEQHF	TRB	Liver	1	468	0.237147	234	0.118573	156
CASRRMGADYDFNF	TRB	Liver	2	147	0.0802117	222.5	0.115608	156
CASSQVDRGRDEQYF	TRB	Liver	1	223	0.113	224.5	0.118159	157
CASTTTRGLGETQYF	TRB	Liver	2	420	0.229176	210	0.114588	157
CASSLLERNSPLYF	TRB	Liver	1	466	0.236133	233	0.118067	158
CTCSRTDEQYF	TRB	Liver	2	195	0.106403	216	0.113248	158
CTCSKGGGSYEQYF	TRB	Liver	1	465	0.235627	232.5	0.117813	159
CASPWGASYD#QNTQYF	TRB	Liver	2	415	0.226448	207.5	0.113224	159
CASSPFGGRFV*#EVFF	TRB	Liver	1	64	0.0324304	218	0.117708	160
CASSLSFGGVDYEQYF	TRB	Liver	2	211	0.115134	215	0.113053	160
CASTKNPVAAALHF	TRB	Liver	1	251	0.127188	224.5	0.117614	161
CASSARYRDMNTEVFF	TRB	Liver	2	413	0.225357	206.5	0.112678	161
CAWRHTGI#*NTLHF	TRB	Liver	2	413	0.225357	206.5	0.112678	161
CASSDTHTETQYF	TRB	Liver	1	256	0.129721	222.5	0.116425	162
CASSFTGQGGEQHF	TRB	Liver	1	457	0.231573	228.5	0.115786	163
CASSQEGTLQYF	TRB	Liver	2	412	0.224811	206	0.112406	163
CTCSLGREASYERYF	TRB	Liver	2	412	0.224811	206	0.112406	163
CASRRMGADYDFNF	TRB	Liver	1	298	0.151004	222.5	0.115608	164
CASSRSGDEQYF	TRB	Liver	1	455	0.23056	227.5	0.11528	165
CASTKAGYSIEVFF	TRB	Liver	2	1	0.000545658	221.5	0.112259	165
CTCSKETGVPSPLYF	TRB	Liver	1	454	0.230053	227	0.115026	166
CASSAFSERDTLHF	TRB	Liver	2	411	0.224265	205.5	0.112133	166
CASSRFRGLDEEQHF	TRB	Liver	1	451	0.228533	225.5	0.114266	167
CASSLNNNGNSPLYF	TRB	Liver	2	403	0.2199	201.5	0.10995	167
CASSQVYRGPPEQYF	TRB	Liver	2	403	0.2199	201.5	0.10995	167
CASSPDTVNTEVFF	TRB	Liver	1	449	0.227519	224.5	0.11376	168
CTCSRTDEQYF	TRB	Liver	1	237	0.120094	216	0.113248	169
CASSLVRDTGLGDYEQYF	TRB	Liver	2	183	0.0998554	209.5	0.109721	169
CASSLSFGGVDYEQYF	TRB	Liver	1	219	0.110973	215	0.113053	170
CTCSKDLPVQSRYEQYF	TRB	Liver	2	398	0.217172	199	0.108586	170
CASSPLLSLGERYF	TRB	Liver	1	446	0.225999	223	0.113	171
CTCSKVVSPPSSYF	TRB	Liver	2	185	0.100947	207	0.108493	171
CASTKAGYSIEVFF	TRB	Liver	1	442	0.223972	221.5	0.112259	172
CASSDAGSYFYNSPLYF	TRB	Liver	2	397	0.216626	198.5	0.108313	172
CASTEAGRDGEQHF	TRB	Liver	1	441	0.223465	220.5	0.111733	173
CASTVEGTGVYYEQYF	TRB	Liver	2	395	0.215535	197.5	0.107767	173
CSGSALQL#EQYF	TRB	Liver	2	395	0.215535	197.5	0.107767	173
CARRLAEA#NSPLYF	TRB	Liver	1	440	0.222959	220	0.111479	174
CTCSKSTVGYGEQHF	TRB	Liver	1	438	0.221945	219	0.110973	175
CASSRDEQGSTEVFF	TRB	Liver	2	394	0.214989	197	0.107495	175
CASSQVEPVE#SQNTQYF	TRB	Liver	1	436	0.220932	218	0.110466	176
CASTEAPPVPYEQYF	TRB	Liver	2	393	0.214444	196.5	0.107222	176
CASSLVRDTGLGDYEQYF	TRB	Liver	1	236	0.119587	209.5	0.109721	177
CASSEFGDNQNTQYF	TRB	Liver	2	391	0.213352	196.5	0.107183	177
CASSWSDGTEVFF	TRB	Liver	1	433	0.219412	216.5	0.109706	178
CASSQERLTAETQYF	TRB	Liver	2	389	0.212261	194.5	0.10613	178
CASIITGEQHF	TRB	Liver	1	432	0.218905	216	0.109452	179
CSGSSRYPRWRERYF	TRB	Liver	2	388	0.211715	194	0.105858	179
CASSLTLTPGGEQHF	TRB	Liver	1	429	0.217385	214.5	0.108692	180
CASSDDRDSYDFNF	TRB	Liver	2	221	0.12059	199.5	0.105394	180
CTCSKVVSPPSSYF	TRB	Liver	1	229	0.11604	207	0.108493	181
CASSLTSATVNTEVFF	TRB	Liver	2	381	0.207896	190.5	0.103948	181
CASSSTGGVNEKLYF	TRB	Liver	2	381	0.207896	190.5	0.103948	181
C*YRAGQNTQYF	TRB	Liver	1	428	0.216878	214	0.108439	182
CASSDPSGETQYF	TRB	Liver	1	428	0.216878	214	0.108439	182
CASGLKSWGTK#GEQHF	TRB	Liver	2	380	0.20735	190	0.103675	183
CTCSKSGANYEQYF	TRB	Liver	2	380	0.20735	190	0.103675	183
CASTEGAYGEQHF	TRB	Liver	1	425	0.215358	212.5	0.107679	184
CGAPTGGSDEQYF	TRB	Liver	1	425	0.215358	212.5	0.107679	184
CGASRTGTGGVVGERYF	TRB	Liver	2	146	0.0796661	198.5	0.103427	185
CASSEFGDNQNTQYF	TRB	Liver	1	2	0.00101345	196.5	0.107183	186
CGASNVGRGGEKLYF	TRB	Liver	2	379	0.206804	189.5	0.103402	186
CASTRRGTGR#TEVFF	TRB	Liver	1	423	0.214344	211.5	0.107172	187
CASHPSSTETQYF	TRB	Liver	2	8	0.00436526	203.5	0.103274	187
CASRPTGLYGEQHF	TRB	Liver	1	422	0.213838	211	0.106919	188
CADSPLGDYYERYF	TRB	Liver	2	378	0.206259	189	0.103129	188
CASSS*ES*DEQYF	TRB	Liver	1	418	0.211811	209	0.105905	189
CTCSTQQGALYGEQHF	TRB	Liver	2	376	0.205167	188	0.102584	189
CASSDDRDSYDFNF	TRB	Liver	1	178	0.0901969	199.5	0.105394	190
CASSQEHPSDYEQYF	TRB	Liver	2	375	0.204622	187.5	0.102311	190
CASSPKGADSPLYF	TRB	Liver	1	415	0.210291	207.5	0.105145	191
CGAPWYV#NEKLYF	TRB	Liver	2	374	0.204076	187	0.102038	191
CASIVQGS#YGEQHF	TRB	Liver	1	410	0.207757	205	0.103878	192
CGASRTGGLLGYEQYF	TRB	Liver	2	241	0.131504	192	0.101983	192
CGASRTGTGGVVGERYF	TRB	Liver	1	251	0.127188	198.5	0.103427	193
CTCSNPQGREQHF	TRB	Liver	2	373	0.20353	186.5	0.101765	193
CASHPSSTETQYF	TRB	Liver	1	399	0.202183	203.5	0.103274	194
CASSGAAVYEQYF	TRB	Liver	2	372	0.202985	186	0.101492	194
CSTRDRGPTDEQYF	TRB	Liver	2	372	0.202985	186	0.101492	194
CGATRNLYDEQYF	TRB	Liver	1	405	0.205223	202.5	0.102612	195
CGASRTGGLLGYEQYF	TRB	Liver	1	143	0.0724616	192	0.101983	196
CASSPTGYNSPLYF	TRB	Liver	2	371	0.202439	186	0.101473	196
CASSPTGYNSPLYF	TRB	Liver	1	1	0.000506724	186	0.101473	197
CASSQDSGEPLFRYF	TRB	Liver	2	371	0.202439	185.5	0.10122	197
CATLGGPLYEQYF	TRB	Liver	1	399	0.202183	199.5	0.101091	198
CASTYRGPWNERYF	TRB	Liver	2	370	0.201893	185	0.100947	198
CASTGGGTLYWGEQHF	TRB	Liver	2	196	0.106949	191	0.1006	199
CASTGGGTLYWGEQHF	TRB	Liver	1	186	0.0942507	191	0.1006	199
CGANLWGL##NSPLYF	TRB	Liver	2	367	0.200256	183.5	0.100128	200
CSTTGSGYEQYF	TRB	Liver	1	393	0.199143	196.5	0.0995713	200
CTCSRNAGMGDNSPLYF	TRB	Liver	1	392	0.198636	196	0.0993179	201
CASSLDGRNKG#NSPLYF	TRB	Liver	2	362	0.197528	181	0.0987641	201
CASSHEGRSLGYERYF	TRB	Liver	1	389	0.197116	194.5	0.0985579	202
CADSQQGWGSPLYF	TRB	Liver	2	361	0.196983	180.5	0.0984913	202
CASSA*YRYRVASDSPLYF	TRB	Liver	2	361	0.196983	180.5	0.0984913	202
CASSQESRRGLF#DFNF	TRB	Liver	1	387	0.196102	193.5	0.0980511	203
CASSQVLPGAGDF	TRB	Liver	2	360	0.196437	180	0.0982184	204
CASTPNPVAETQYF	TRB	Liver	1	385	0.195089	192.5	0.0975444	204
CASSDSGGDEKLYF	TRB	Liver	2	359	0.195891	179.5	0.0979456	205
CASSHTYS##YERYF	TRB	Liver	1	146	0.0739817	183.5	0.0972861	205
CASSHTYS##YERYF	TRB	Liver	2	221	0.12059	183.5	0.0972861	206
CASSPRGLDFNF	TRB	Liver	1	377	0.191035	188.5	0.0955175	206
CSAFRYP##GEQHF	TRB	Liver	2	356	0.194254	178	0.0971271	207
CASSLGAQNEKLYF	TRB	Liver	1	266	0.134789	183.5	0.09495	207
CGASGGF#F*NTLHF	TRB	Liver	2	354	0.193163	177	0.0965815	208
CASSQDSVQVADFNF	TRB	Liver	1	1	0.000506724	174	0.094925	208
CASTLGGETGGLSYERYF	TRB	Liver	2	350	0.19098	175	0.0954901	209
CASSPYLSEKLYF	TRB	Liver	1	374	0.189515	187	0.0947574	209
CASSLGAQNEKLYF	TRB	Liver	2	101	0.0551115	183.5	0.09495	210
CASSLD*TG#TEVFF	TRB	Liver	1	249	0.126174	181.5	0.0941897	210
CASTTHP#*NTLHF	TRB	Liver	2	348	0.189889	174	0.0949445	211
CASSDWAPSCRD#YEQYF	TRB	Liver	1	368	0.186475	184	0.0932373	211
CASSQDSVQVADFNF	TRB	Liver	2	347	0.189343	174	0.094925	212
CASSQEVAMGPAETQYF	TRB	Liver	1	114	0.0577666	173	0.0921796	212
CASSLD*TG#TEVFF	TRB	Liver	2	114	0.062205	181.5	0.0941897	213
CGASREGNSPLYF	TRB	Liver	1	363	0.183941	181.5	0.0919704	213
CGATYSVRYEQYF	TRB	Liver	2	343	0.187161	171.5	0.0935803	214
CASSDNRDTQYF	TRB	Liver	1	359	0.181914	179.5	0.090957	214
CASSELRRGLENTQYF	TRB	Liver	2	341	0.186069	170.5	0.0930347	215
CSGTRWGEQHF	TRB	Liver	1	357	0.180901	178.5	0.0904503	215
CASTKGGGIDGETQYF	TRB	Liver	2	338	0.184432	169	0.0922162	216
CGARRVTPEHNSPLYF	TRB	Liver	2	338	0.184432	169	0.0922162	216
CASSMFTRVDDFNF	TRB	Liver	1	203	0.102865	173	0.0904471	216
CASSHAGPGNTQYF	TRB	Liver	1	356	0.180394	178	0.0901969	217
CASSQEVAMGPAETQYF	TRB	Liver	2	232	0.126593	173	0.0921796	218
CASSELATLGEQHF	TRB	Liver	1	354	0.17938	177	0.0896902	218
CASSQGEQYF	TRB	Liver	1	354	0.17938	177	0.0896902	218
CASSRGER#MNTEVFF	TRB	Liver	1	354	0.17938	177	0.0896902	218
CASSMFTRVDDFNF	TRB	Liver	2	143	0.0780291	173	0.0904471	219
CASTEAGSTDATVTETQYF	TRB	Liver	2	323	0.176248	161.5	0.0881238	220
CASSDLMGR#NTLHF	TRB	Liver	1	353	0.178874	176.5	0.0894368	221
CTCSVRTRAG#QNTQYF	TRB	Liver	2	319	0.174065	159.5	0.0870324	221
CASSHSEGEVQS#NTEVFF	TRB	Liver	1	346	0.175327	173	0.0876633	222
CASSKEQ#QNTQYF	TRB	Liver	1	346	0.175327	173	0.0876633	222
CASSYDSTSQNTQYF	TRB	Liver	2	154	0.0840313	163.5	0.0858473	222
CASSPLLSGNSPLYF	TRB	Liver	2	206	0.112406	161.5	0.0858461	223
CASSGAGRGERYF	TRB	Liver	1	342	0.1733	171	0.0866498	224
CASSEICGGG*NTLHF	TRB	Liver	2	313	0.170791	156.5	0.0853955	224
CASSHGTLTGEGNTLHF	TRB	Liver	2	313	0.170791	156.5	0.0853955	224
CASSQTGGGPYGEQHF	TRB	Liver	2	313	0.170791	156.5	0.0853955	224
CASSYDSTSQNTQYF	TRB	Liver	1	173	0.0876633	163.5	0.0858473	225
CASSPLLSGNSPLYF	TRB	Liver	1	117	0.0592867	161.5	0.0858461	226
CASRTGDFSDYEQYF	TRB	Liver	1	338	0.171273	169	0.0856364	227
CASSDSGTEVFF	TRB	Liver	1	338	0.171273	169	0.0856364	227
CASSERGTG*#LHF	TRB	Liver	2	312	0.170245	156	0.0851226	227
CADSVRPSL#YERYF	TRB	Liver	2	310	0.169154	155	0.084577	228
CASTKVPGGHRGLNF*NTLHF	TRB	Liver	2	310	0.169154	155	0.084577	228
CASSPSGASQNTQYF	TRB	Liver	1	333	0.168739	166.5	0.0843696	229
CASSRGEQHF	TRB	Liver	1	333	0.168739	166.5	0.0843696	229
CASSWPGPEGTQYF	TRB	Liver	2	307	0.167517	153.5	0.0837585	230
CGASRTG#YF	TRB	Liver	1	332	0.168232	166	0.0841162	231
CTCSKEFGLGATETQYF	TRB	Liver	1	332	0.168232	166	0.0841162	231
CASTNSSYNSPLYF	TRB	Liver	2	106	0.0578397	160.5	0.0833927	231
CTCSDDRSPGTEVFF	TRB	Liver	2	90	0.0491092	161	0.0833346	232
CASSELSINSPLYF	TRB	Liver	1	330	0.167219	165	0.0836095	233
CTCSKDRGGNEKLYF	TRB	Liver	1	330	0.167219	165	0.0836095	233
CASSRDLDARNREI#*NTLHF	TRB	Liver	2	300	0.163697	150	0.0818487	233
CASSPSSVNGEQHF	TRB	Liver	2	241	0.131504	151.5	0.0814602	234
CASTNSSYNSPLYF	TRB	Liver	1	215	0.108946	160.5	0.0833927	235
CASSPVPDYGEQHF	TRB	Liver	2	296	0.161515	148	0.0807574	235
CTCSDDRSPGTEVFF	TRB	Liver	1	232	0.11756	161	0.0833346	236
CGASYGVQGKWDTLHF	TRB	Liver	2	292	0.159332	146	0.0796661	236
CASSFLKADESLYF	TRB	Liver	1	328	0.166206	164	0.0831028	237
CASSESSLDGRNTLHF	TRB	Liver	2	291	0.158786	145.5	0.0793932	237
CASSQEPAYRGRTDGTETQYF	TRB	Liver	1	326	0.165192	163	0.082596	238
CASSRGAANDGEQHF	TRB	Liver	2	290	0.158241	145	0.0791204	238
CASSRTGDNSPLYF	TRB	Liver	2	290	0.158241	145	0.0791204	238
CTCSKDLDEVGEQYF	TRB	Liver	2	290	0.158241	145	0.0791204	238
CTCSTQGGYVRNTQYF	TRB	Liver	2	290	0.158241	145	0.0791204	238
CAIEKAEGW##YDFNF	TRB	Liver	1	322	0.163165	161	0.0815826	239
CASSPSSVNGEQHF	TRB	Liver	1	62	0.0314169	151.5	0.0814602	240
CASSPEVDWGYGEQHF	TRB	Liver	1	314	0.159111	157	0.0795557	241
CGANRLIGGGNTEVFF	TRB	Liver	1	314	0.159111	157	0.0795557	241
CASSLDGTGRLGQYF	TRB	Liver	2	160	0.0873053	148	0.0781099	242
CASSQARALGV#F*NTLHF	TRB	Liver	1	311	0.157591	155.5	0.0787956	243
CASSQTASVLGYEQYF	TRB	Liver	1	311	0.157591	155.5	0.0787956	243
CASSDSSYEQYF	TRB	Liver	2	286	0.156058	143	0.0780291	243
CASSG*RDIV##HF	TRB	Liver	2	286	0.156058	143	0.0780291	243
CASSHGGAKDSPLYF	TRB	Liver	2	286	0.156058	143	0.0780291	243
CASSLDGTGRLGQYF	TRB	Liver	1	136	0.0689145	148	0.0781099	245
CSTELSVVQGGYEQYF	TRB	Liver	1	307	0.155564	153.5	0.0777822	246
CASSSIGTGFDEQYF	TRB	Liver	2	285	0.155513	142.5	0.0777563	246
CASSDSNQGYGEQHF	TRB	Liver	1	186	0.0942507	149	0.0776822	247
CASSDSNQGYGEQHF	TRB	Liver	2	112	0.0611137	149	0.0776822	247
CASTPGGGDTLHF	TRB	Liver	1	237	0.120094	150.5	0.0775079	248
CASTPGGGDTLHF	TRB	Liver	2	64	0.0349221	150.5	0.0775079	248
CASSLGTLLG#F*NTLHF	TRB	Liver	2	284	0.154967	142	0.0774834	249
CASTGGIETQYF	TRB	Liver	2	284	0.154967	142	0.0774834	249
CTCSPD#*NTLHF	TRB	Liver	1	305	0.154551	152.5	0.0772754	249
CTCSRQYRDDFNF	TRB	Liver	1	304	0.154044	152	0.0770221	250
CASSLLRSSGSF*NTLHF	TRB	Liver	2	282	0.153876	141	0.0769378	251
CASSESEGASF*NTLHF	TRB	Liver	1	303	0.153537	151.5	0.0767687	251
CASSELRGPVYEQYF	TRB	Liver	1	302	0.153031	151	0.0765154	252
CASSLQSYEQYF	TRB	Liver	2	277	0.151147	138.5	0.0755736	252
CASSELTTEQDFNF	TRB	Liver	1	301	0.152524	150.5	0.076262	253
CASSRTGVVTETQYF	TRB	Liver	1	301	0.152524	150.5	0.076262	253
CASSSETGDAETQYF	TRB	Liver	1	301	0.152524	150.5	0.076262	253
CASSQDWGNTLHF	TRB	Liver	2	275	0.150056	137.5	0.075028	253
CASTSRLGDSNPETQYF	TRB	Liver	2	273	0.148965	136.5	0.0744823	254
CASSEIRGKPNF	TRB	Liver	2	272	0.148419	136	0.0742095	255
CASSDPLVQGYNEKLYF	TRB	Liver	1	299	0.151511	149.5	0.0757553	256
CASSWV#SQNTQYF	TRB	Liver	2	270	0.147328	135	0.0736638	256
CTCSQGYRGSDDFNF	TRB	Liver	2	270	0.147328	135	0.0736638	256
CTCNNGDF##EKLYF	TRB	Liver	1	298	0.151004	149	0.0755019	257
CASSLTGGLLYLEQYF	TRB	Liver	1	297	0.150497	148.5	0.0752485	258
CASSEESGTSGE#QNTQYF	TRB	Liver	2	267	0.145691	133.5	0.0728453	258
CASSQDDFTGGFVSRTEVFF	TRB	Liver	1	295	0.149484	147.5	0.0747418	259
CTCSLRTGGLDEKLYF	TRB	Liver	1	295	0.149484	147.5	0.0747418	259
CASSFSGAPSERYF	TRB	Liver	2	266	0.145145	133	0.0725725	259
CSTIPVQGYEQYF	TRB	Liver	2	266	0.145145	133	0.0725725	259
CASSEQGVF*NTLHF	TRB	Liver	1	292	0.147963	146	0.0739817	261
CASSSKGDSPLYF	TRB	Liver	2	265	0.144599	132.5	0.0722997	261
CASTKGPLQGANTQYF	TRB	Liver	2	265	0.144599	132.5	0.0722997	261
CASIKSLHR*NTLHF	TRB	Liver	1	291	0.147457	145.5	0.0737284	262
CASSLERPN*D##DFNF	TRB	Liver	1	291	0.147457	145.5	0.0737284	262
CASSKKQGR##*NTLHF	TRB	Liver	2	264	0.144054	132	0.0720268	263
CASSPWV#*NTLHF	TRB	Liver	2	264	0.144054	132	0.0720268	263
CTCSSHGPLQTETQYF	TRB	Liver	1	290	0.14695	145	0.073475	264
CGASIGGTVGTETKYF	TRB	Liver	1	289	0.146443	144.5	0.0732217	265
CASSAMGSNTQYF	TRB	Liver	2	263	0.143508	131.5	0.071754	265
CASSESWGTGETQYF	TRB	Liver	2	263	0.143508	131.5	0.071754	265
CASSFDGGNTLHF	TRB	Liver	2	263	0.143508	131.5	0.071754	265
CASSFWAGGLGTFELDTQYF	TRB	Liver	2	263	0.143508	131.5	0.071754	265
CASSPYRAAETQYF	TRB	Liver	2	263	0.143508	131.5	0.071754	265
CASSESADDNSPLYF	TRB	Liver	1	287	0.14543	143.5	0.0727149	266
CATSKESQGYGEQHF	TRB	Liver	1	286	0.144923	143	0.0724616	267
CASSESVLQQYNSPLYF	TRB	Liver	1	285	0.144416	142.5	0.0722082	268
CTCSPIGGRETQYF	TRB	Liver	1	285	0.144416	142.5	0.0722082	268
CASSFERGGF*NTLHF	TRB	Liver	1	284	0.14391	142	0.0719548	270
CASSHIGTGRDTLHF	TRB	Liver	1	284	0.14391	142	0.0719548	270
CASSQKARTGTETQYF	TRB	Liver	2	261	0.142417	130.5	0.0712084	270
CASSEYSNGEQHF	TRB	Liver	2	260	0.141871	130	0.0709355	271
CASSAGQGTGEKLYF	TRB	Liver	1	283	0.143403	141.5	0.0717015	272
CAST*GGVR#NEKLYF	TRB	Liver	1	283	0.143403	141.5	0.0717015	272
CGARVTGLGAPNTLHF	TRB	Liver	1	283	0.143403	141.5	0.0717015	272
CTCSKQQGLGNTETQYF	TRB	Liver	1	283	0.143403	141.5	0.0717015	272
CASKFVWPIEQQGYF	TRB	Liver	2	236	0.128775	130	0.0704683	272
CASTNRYRETSQNTQYF	TRB	Liver	2	258	0.14078	129	0.0703899	273
CTCTQ*GM*NTLHF	TRB	Liver	2	258	0.14078	129	0.0703899	273
CTCSKEGGTGNNSPLYF	TRB	Liver	2	4	0.00218263	138	0.0700058	275
CASSLTLGLRGRSTETQYF	TRB	Liver	1	282	0.142896	141	0.0714481	276
CGASLEGNSPLYF	TRB	Liver	2	153	0.0834857	132	0.069866	276
CASSLIGGDYNSPLYF	TRB	Liver	1	280	0.141883	140	0.0709414	277
CASSYPGDNSPLYF	TRB	Liver	2	256	0.139688	128	0.0698442	277
CASKFVWPIEQQGYF	TRB	Liver	1	24	0.0121614	130	0.0704683	278
CASKESWAGGLDERYF	TRB	Liver	2	255	0.139143	127.5	0.0695714	278
CASSESEQGR#YDFNF	TRB	Liver	2	255	0.139143	127.5	0.0695714	278
CASSLDLGVAETQYF	TRB	Liver	2	255	0.139143	127.5	0.0695714	278
CASRDRGRDTETQYF	TRB	Liver	1	278	0.140869	139	0.0704347	279
CASSKRAYTETQYF	TRB	Liver	1	278	0.140869	139	0.0704347	279
CASSTREP*NTLHF	TRB	Liver	1	278	0.140869	139	0.0704347	279
CASRQSPNTGS#STETQYF	TRB	Liver	2	254	0.138597	127	0.0692986	281
CASSDTNR#EKLYF	TRB	Liver	2	254	0.138597	127	0.0692986	281
CANAPGDTLHF	TRB	Liver	1	277	0.140363	138.5	0.0701813	282
CASSHT*YRGRDTLHF	TRB	Liver	1	277	0.140363	138.5	0.0701813	282
CASSLLQKDDTLHF	TRB	Liver	2	253	0.138051	126.5	0.0690257	283
CASSPVQALGSQNTQYF	TRB	Liver	2	253	0.138051	126.5	0.0690257	283
CSSSLP#F*NTLHF	TRB	Liver	2	253	0.138051	126.5	0.0690257	283
CTCSKEGGTGNNSPLYF	TRB	Liver	1	272	0.137829	138	0.0700058	284
CASSQDTQRTGDYEQYF	TRB	Liver	1	276	0.139856	138	0.0699279	285
CASSQDVQGSTLHF	TRB	Liver	1	276	0.139856	138	0.0699279	285
CASSLGNGGLDGEQHF	TRB	Liver	2	252	0.137506	126	0.0687529	286
CGASLEGNSPLYF	TRB	Liver	1	111	0.0562464	132	0.069866	287
CASSLPDRAYDTLHF	TRB	Liver	2	251	0.13696	125.5	0.0684801	287
CASSPDILPA#F*NTLHF	TRB	Liver	2	251	0.13696	125.5	0.0684801	287
CA*QGGNTLHF	TRB	Liver	1	273	0.138336	136.5	0.0691679	288
CGAAVQGRGDTLHF	TRB	Liver	1	273	0.138336	136.5	0.0691679	288
CTCSKQGGLGLDNSPLYF	TRB	Liver	1	273	0.138336	136.5	0.0691679	288
CASKARTCTGKFYNSPLYF	TRB	Liver	2	250	0.136414	125	0.0682072	289
CASSPWED#NEKLYF	TRB	Liver	2	250	0.136414	125	0.0682072	289
CASSSEGTLHF	TRB	Liver	2	250	0.136414	125	0.0682072	289
CASSQTGGATLNSPLYF	TRB	Liver	1	272	0.137829	136	0.0689145	291
CASTEGVQGASSQNTQYF	TRB	Liver	1	272	0.137829	136	0.0689145	291
CASSKDVEKLYF	TRB	Liver	2	249	0.135869	124.5	0.0679344	292
CASSLEEEGPNTQYF	TRB	Liver	1	271	0.137322	135.5	0.0686611	293
CASSLTYWGDVGTETQYF	TRB	Liver	1	271	0.137322	135.5	0.0686611	293
CASSPRVQGV#EQYF	TRB	Liver	2	248	0.135323	124	0.0676616	293
CGASPLSLFLGSDTEVFF	TRB	Liver	2	12	0.0065479	133	0.0676279	294
CASSEIGTGGDEQYF	TRB	Liver	1	270	0.136816	135	0.0684078	295
CTCSGKDTAYGEQHF	TRB	Liver	1	270	0.136816	135	0.0684078	295
CASSDS*FFFSGTENWGVIPYR#EQYF	TRB	Liver	2	247	0.134778	123.5	0.0673888	295
CASSQQEGHTLHF	TRB	Liver	2	247	0.134778	123.5	0.0673888	295
CAST*ARG#DFNF	TRB	Liver	2	247	0.134778	123.5	0.0673888	295
CASSKDRGGR#EQYF	TRB	Liver	1	269	0.136309	134.5	0.0681544	297
CASSKERASYGEQHF	TRB	Liver	1	269	0.136309	134.5	0.0681544	297
CSGSPRTAA#NFYNSPLYF	TRB	Liver	1	269	0.136309	134.5	0.0681544	297
CASSESRVAHGEQHF	TRB	Liver	2	246	0.134232	123	0.0671159	298
CASSKGTGGTSYEQYF	TRB	Liver	2	246	0.134232	123	0.0671159	298
CATWDSNNSPLYF	TRB	Liver	2	246	0.134232	123	0.0671159	298
CASTIRYRESETQYF	TRB	Liver	1	268	0.135802	134	0.067901	300
CASTLRRITVGLF#TQYF	TRB	Liver	1	268	0.135802	134	0.067901	300
CGSELGAAKTH#TQYF	TRB	Liver	1	268	0.135802	134	0.067901	300
CASSHLQDW#FYNSPLYF	TRB	Liver	2	244	0.133141	122	0.0665703	301
CASSNQYRAP#GEQHF	TRB	Liver	2	243	0.132595	121.5	0.0662974	302
CASSQDFRGGETQYF	TRB	Liver	2	243	0.132595	121.5	0.0662974	302
CASGQYERYF	TRB	Liver	1	267	0.135295	133.5	0.0676477	303
CASSKESQGYGEQHF	TRB	Liver	1	267	0.135295	133.5	0.0676477	303
CASSPSLIGLGDFSGEQHF	TRB	Liver	1	267	0.135295	133.5	0.0676477	303
CASSQDRTQEGYERYF	TRB	Liver	1	267	0.135295	133.5	0.0676477	303
CASSRRVP#NFYNSPLYF	TRB	Liver	1	267	0.135295	133.5	0.0676477	303
CASSLNLSFGKTLHF	TRB	Liver	2	242	0.132049	121	0.0660246	304
CASSLTTAGGTLHF	TRB	Liver	2	242	0.132049	121	0.0660246	304
CASSPLLSTETQYF	TRB	Liver	2	242	0.132049	121	0.0660246	304
CASSQAQGPNTQYF	TRB	Liver	2	242	0.132049	121	0.0660246	304
CASTTWGPGTETQYF	TRB	Liver	2	242	0.132049	121	0.0660246	304
CGASPLSLFLGSDTEVFF	TRB	Liver	1	254	0.128708	133	0.0676279	308
CASIKSGDEQYF	TRB	Liver	1	265	0.134282	132.5	0.067141	309
CASRYWGGDPVTQYF	TRB	Liver	1	265	0.134282	132.5	0.067141	309
CASSEYAARDFNF	TRB	Liver	1	265	0.134282	132.5	0.067141	309
CASSQDLVAFGTVRNTLHF	TRB	Liver	1	265	0.134282	132.5	0.067141	309
CASSQEGAIYNSPLYF	TRB	Liver	1	265	0.134282	132.5	0.067141	309
CTCSKVGTGTLREQYF	TRB	Liver	1	265	0.134282	132.5	0.067141	309
CASSGGEQHF	TRB	Liver	2	241	0.131504	120.5	0.0657518	309
CASLRENTQYF	TRB	Liver	2	240	0.130958	120	0.065479	310
CASNEISFADEQYF	TRB	Liver	2	240	0.130958	120	0.065479	310
CASSESRRAEEQHF	TRB	Liver	2	240	0.130958	120	0.065479	310
CASSPRYRV#EKLYF	TRB	Liver	2	240	0.130958	120	0.065479	310
CASNDGEFRR#HNYDFNF	TRB	Liver	2	239	0.130412	119.5	0.0652061	314
CTCSRG*RR##*NTLHF	TRB	Liver	2	239	0.130412	119.5	0.0652061	314
CASSSAGARNFNF	TRB	Liver	1	264	0.133775	132	0.0668876	315
CGAGLQGMSYERYF	TRB	Liver	1	264	0.133775	132	0.0668876	315
CGASEYSNGEQHF	TRB	Liver	1	264	0.133775	132	0.0668876	315
CSTSDDRVLMNTEVFF	TRB	Liver	1	264	0.133775	132	0.0668876	315
CASREGRSGEKLYF	TRB	Liver	2	238	0.129867	119	0.0649333	316
CASSDTGTEVFF	TRB	Liver	2	238	0.129867	119	0.0649333	316
CASSPVPVQGV#NTLHF	TRB	Liver	2	237	0.129321	118.5	0.0646605	318
CASSQEAVLGSTETQYF	TRB	Liver	2	237	0.129321	118.5	0.0646605	318
CASSPHTIINEKLYF	TRB	Liver	1	262	0.132762	131	0.0663809	319
CASSQDLSANNSPLYF	TRB	Liver	1	262	0.132762	131	0.0663809	319
CASKVSLTGDPMGA#YF	TRB	Liver	2	236	0.128775	118	0.0643876	320
CASSLNYGVGNTLHF	TRB	Liver	1	261	0.132255	130.5	0.0661275	321
CASSPDGANEKLYF	TRB	Liver	1	261	0.132255	130.5	0.0661275	321
CASSTPPGDYEQYF	TRB	Liver	1	261	0.132255	130.5	0.0661275	321
CASSLGGGNEKLYF	TRB	Liver	2	235	0.12823	117.5	0.0641148	321
CASSLLQGRYEQYF	TRB	Liver	2	235	0.12823	117.5	0.0641148	321
CASSRNVGVG#NSPLYF	TRB	Liver	2	235	0.12823	117.5	0.0641148	321
CASSDLGLYTAEG#PLYF	TRB	Liver	1	260	0.131748	130	0.0658741	324
CASSDSFSE##QHF	TRB	Liver	1	260	0.131748	130	0.0658741	324
CASSLATGDNEKLYF	TRB	Liver	1	260	0.131748	130	0.0658741	324
CASSQETEYF	TRB	Liver	1	260	0.131748	130	0.0658741	324
CASTTQGGYLTETQYF	TRB	Liver	1	260	0.131748	130	0.0658741	324
CARSMG#YDFNF	TRB	Liver	2	234	0.127684	117	0.063842	324
CASSGGTWDFNF	TRB	Liver	2	234	0.127684	117	0.063842	324
CASSQEWGGDTLHF	TRB	Liver	2	234	0.127684	117	0.063842	324
CASTKALGGGWNNSPLYF	TRB	Liver	2	212	0.115679	117.5	0.0636671	327
CASKTG#FYNSPLYF	TRB	Liver	2	233	0.127138	116.5	0.0635691	328
CASSDVFSDFYEQYF	TRB	Liver	2	233	0.127138	116.5	0.0635691	328
CASSHPLGGTTWEQHF	TRB	Liver	2	233	0.127138	116.5	0.0635691	328
CASIQDTLGQNTQYF	TRB	Liver	1	259	0.131242	129.5	0.0656208	329
CASSDTSRTGPNTLHF	TRB	Liver	1	259	0.131242	129.5	0.0656208	329
CASSPLSAGLNEKLYF	TRB	Liver	1	259	0.131242	129.5	0.0656208	329
CTCSAQGGYASGEQYF	TRB	Liver	1	259	0.131242	129.5	0.0656208	329
CASSESPLAYERYF	TRB	Liver	2	232	0.126593	116	0.0632963	331
CASSQESPGFNEKLYF	TRB	Liver	2	232	0.126593	116	0.0632963	331
CASSQEVRLGGSLTQYF	TRB	Liver	1	258	0.130735	129	0.0653674	333
CAIFALHF	TRB	Liver	2	231	0.126047	115.5	0.0630235	333
CASSLTYRAL#EKLYF	TRB	Liver	2	231	0.126047	115.5	0.0630235	333
CASSTVQNL#YERYF	TRB	Liver	2	231	0.126047	115.5	0.0630235	333
CAVGGPIRDGEQHF	TRB	Liver	2	231	0.126047	115.5	0.0630235	333
CASSDSMNSPTETQYF	TRB	Liver	1	257	0.130228	128.5	0.0651141	334
CASSQEFSFYNSPLYF	TRB	Liver	1	257	0.130228	128.5	0.0651141	334
CASSEFAGESEVFF	TRB	Liver	1	256	0.129721	128	0.0648607	336
CASSQDDSIS*YGEQHF	TRB	Liver	1	256	0.129721	128	0.0648607	336
CASTLRRITGGLF#TQYF	TRB	Liver	1	256	0.129721	128	0.0648607	336
CGASQ*QGWR*NTLHF	TRB	Liver	1	256	0.129721	128	0.0648607	336
CTCSEAIRNYDFNF	TRB	Liver	1	256	0.129721	128	0.0648607	336
CASSDIQGAWDFNF	TRB	Liver	2	230	0.125501	115	0.0627507	337
CASSESLSLSFLYNSPLYF	TRB	Liver	2	230	0.125501	115	0.0627507	337
CASSPIKGNTLHF	TRB	Liver	2	230	0.125501	115	0.0627507	337
CTCSEIKQGTYNSPLYF	TRB	Liver	2	229	0.124956	114.5	0.0624778	340
CASSPLKGDNEQYF	TRB	Liver	1	254	0.128708	127	0.064354	341
CASLIEGASYEQYF	TRB	Liver	2	228	0.12441	114	0.062205	341
CASSHSDMTQYF	TRB	Liver	2	228	0.12441	114	0.062205	341
CASSQEWVC#YEQYF	TRB	Liver	2	228	0.12441	114	0.062205	341
CTCSIRGDGEQHF	TRB	Liver	2	228	0.12441	114	0.062205	341
CASSQLAG*#EKLYF	TRB	Liver	1	253	0.128201	126.5	0.0641006	342
CADTQTNMGGKQHF	TRB	Liver	1	252	0.127695	126	0.0638473	343
CASSHTIVQG#TEVFF	TRB	Liver	1	252	0.127695	126	0.0638473	343
CASSHTWVPSNYEQYF	TRB	Liver	1	252	0.127695	126	0.0638473	343
CASSKEGYEQYF	TRB	Liver	1	252	0.127695	126	0.0638473	343
CASSPQVVYNSPLYF	TRB	Liver	1	252	0.127695	126	0.0638473	343
CGAEDQGENTEVFF	TRB	Liver	1	252	0.127695	126	0.0638473	343
CADSYDGRTYTETQYF	TRB	Liver	2	227	0.123864	113.5	0.0619322	345
CASKEGGYL*#EQHF	TRB	Liver	2	227	0.123864	113.5	0.0619322	345
CASSELRGERSPLYF	TRB	Liver	2	227	0.123864	113.5	0.0619322	345
CASSEYPQEGNSPLYF	TRB	Liver	2	227	0.123864	113.5	0.0619322	345
CASSLENRVHIDEQYF	TRB	Liver	2	227	0.123864	113.5	0.0619322	345
CTCSNTGN#EKLYF	TRB	Liver	2	227	0.123864	113.5	0.0619322	345
CASTKALGGGWNNSPLYF	TRB	Liver	1	23	0.0116547	117.5	0.0636671	349
CGAAGGWTEVFF	TRB	Liver	1	251	0.127188	125.5	0.0635939	350
CTCSTQGGMGNSPLYF	TRB	Liver	1	251	0.127188	125.5	0.0635939	350
CASSQPDDLSQYF	TRB	Liver	2	223	0.121682	113.5	0.0618543	351
CASSKEGQALGEQHF	TRB	Liver	1	250	0.126681	125	0.0633405	352
CASSLGVGQRYEQYF	TRB	Liver	1	250	0.126681	125	0.0633405	352
CASSQELGRDTLHF	TRB	Liver	1	250	0.126681	125	0.0633405	352
CASTQERLATETQYF	TRB	Liver	1	250	0.126681	125	0.0633405	352
CGASGSE#NEKLYF	TRB	Liver	1	250	0.126681	125	0.0633405	352
CADGDGYTETQYF	TRB	Liver	2	226	0.123319	113	0.0616593	352
CASSFAGMNYERYF	TRB	Liver	2	226	0.123319	113	0.0616593	352
CASSESRSYDFNF	TRB	Liver	2	225	0.122773	112.5	0.0613865	354
CASSLLAADGEQHF	TRB	Liver	2	225	0.122773	112.5	0.0613865	354
CASSSSGNSPLYF	TRB	Liver	2	225	0.122773	112.5	0.0613865	354
CADSPVQINTLHF	TRB	Liver	1	249	0.126174	124.5	0.0630872	357
CASRHIGTGTDGNTLHF	TRB	Liver	1	249	0.126174	124.5	0.0630872	357
CASSLKLLIGAPDELYF	TRB	Liver	1	249	0.126174	124.5	0.0630872	357
CASSLYVRL#SF*NTLHF	TRB	Liver	1	249	0.126174	124.5	0.0630872	357
CASSRVR#QYF	TRB	Liver	1	249	0.126174	124.5	0.0630872	357
CGASLNYEQYF	TRB	Liver	1	249	0.126174	124.5	0.0630872	357
CASSLTVQGMLGEQHF	TRB	Liver	2	224	0.122227	112	0.0611137	357
CASSPSGP#DFNF	TRB	Liver	2	224	0.122227	112	0.0611137	357
CASSLPGTGVENTLHF	TRB	Liver	2	223	0.121682	111.5	0.0608409	359
CASSGAGTPDSNTQYF	TRB	Liver	2	14	0.00763921	119	0.0605727	360
CASSHTSFIGGTRGEQHF	TRB	Liver	2	222	0.121136	111	0.060568	361
CASSLDGGGGEKLYF	TRB	Liver	2	222	0.121136	111	0.060568	361
CASSLIRGTETQYF	TRB	Liver	2	222	0.121136	111	0.060568	361
CASSPRLGLEY#QYF	TRB	Liver	2	222	0.121136	111	0.060568	361
CASSQVMGAHTQYF	TRB	Liver	2	222	0.121136	111	0.060568	361
CDSSPYRSSTETQYF	TRB	Liver	2	222	0.121136	111	0.060568	361
CASSLTLLIGAPDELYF	TRB	Liver	1	248	0.125668	124	0.0628338	363
CASSDSSSHISTLHF	TRB	Liver	1	247	0.125161	123.5	0.0625804	364
CASSLFGFEKGSSQNTQYF	TRB	Liver	1	247	0.125161	123.5	0.0625804	364
CASSLLKERYEQYF	TRB	Liver	1	247	0.125161	123.5	0.0625804	364
CASRGELGDVGYERYF	TRB	Liver	1	246	0.124654	123	0.0623271	367
CASSL*GTEVFF	TRB	Liver	1	246	0.124654	123	0.0623271	367
CASSSTGTGGETQYF	TRB	Liver	1	246	0.124654	123	0.0623271	367
CGARIETMQSTEVFF	TRB	Liver	1	246	0.124654	123	0.0623271	367
CASSQA#ERHF	TRB	Liver	2	167	0.0911249	113	0.0605108	367
CGASPRTERLYEQYF	TRB	Liver	2	91	0.0496549	115.5	0.0602981	368
CASAKFPPTGANTYEQYF	TRB	Liver	2	221	0.12059	110.5	0.0602952	369
CASSLVSRTGGL#YEQYF	TRB	Liver	2	221	0.12059	110.5	0.0602952	369
CASSPGVQEYGEQHF	TRB	Liver	2	221	0.12059	110.5	0.0602952	369
CASSLPTLPERGHYEQYF	TRB	Liver	1	245	0.124147	122.5	0.0620737	371
CASTAGPNTGGRDYEQYF	TRB	Liver	1	245	0.124147	122.5	0.0620737	371
CASTNQRYSSF*NTLHF	TRB	Liver	1	245	0.124147	122.5	0.0620737	371
CASGGAANEKLYF	TRB	Liver	2	220	0.120045	110	0.0600224	372
CASSPEPVQGGEQHF	TRB	Liver	2	220	0.120045	110	0.0600224	372
CASSPLMLQDHYEQYF	TRB	Liver	2	220	0.120045	110	0.0600224	372
CASSQPDDLSQYF	TRB	Liver	1	4	0.0020269	113.5	0.0618543	374
CASITHSGTQYF	TRB	Liver	1	244	0.123641	122	0.0618204	375
CASSPQTGGLEGEQHF	TRB	Liver	1	244	0.123641	122	0.0618204	375
CASSDVYR##SPLYF	TRB	Liver	2	219	0.119499	109.5	0.0597495	375
CASSPENTGITEVFF	TRB	Liver	2	219	0.119499	109.5	0.0597495	375
CASSPSFTYNG#ERYF	TRB	Liver	2	219	0.119499	109.5	0.0597495	375
CASSLGGANDYERYF	TRB	Liver	1	243	0.123134	121.5	0.061567	377
CGA##NTLHF	TRB	Liver	1	243	0.123134	121.5	0.061567	377
CTCAQQDSSTLHF	TRB	Liver	1	243	0.123134	121.5	0.061567	377
CADSFNQFL#TLHF	TRB	Liver	2	218	0.118953	109	0.0594767	378
CADSYSIPVQKNLS#*NTLHF	TRB	Liver	2	218	0.118953	109	0.0594767	378
CASKEIPLTDGNTLHF	TRB	Liver	2	218	0.118953	109	0.0594767	378
CASSMFHKETQYF	TRB	Liver	2	218	0.118953	109	0.0594767	378
CASSQGGGMNNSPLYF	TRB	Liver	2	218	0.118953	109	0.0594767	378
CASTSVQGP*#TETQYF	TRB	Liver	2	218	0.118953	109	0.0594767	378
CAIRYRGRDGEQHF	TRB	Liver	1	242	0.122627	121	0.0613136	380
CASIPHRIPFSK#F*NTLHF	TRB	Liver	1	242	0.122627	121	0.0613136	380
CASSQDSLVARLVYEQYF	TRB	Liver	1	242	0.122627	121	0.0613136	380
CASSRIYRGGATETQYF	TRB	Liver	1	242	0.122627	121	0.0613136	380
CGAPLEG*#DFNF	TRB	Liver	1	242	0.122627	121	0.0613136	380
CASKEVGISNSPLYF	TRB	Liver	2	217	0.118408	108.5	0.0592039	384
CASSGIQTAGNTVYEQYF	TRB	Liver	2	217	0.118408	108.5	0.0592039	384
CASSRYQGASGGEQHF	TRB	Liver	2	217	0.118408	108.5	0.0592039	384
CASTAYRETLHF	TRB	Liver	2	217	0.118408	108.5	0.0592039	384
CASTEEGYGEKLYF	TRB	Liver	2	217	0.118408	108.5	0.0592039	384
CATHTGG##QYF	TRB	Liver	2	217	0.118408	108.5	0.0592039	384
CTCSNVDSIVGNTLHF	TRB	Liver	1	241	0.122121	120.5	0.0610603	385
CASNSVTGGALTETQYF	TRB	Liver	1	240	0.121614	120	0.0608069	386
CASTEDGGGRDYEQYF	TRB	Liver	1	240	0.121614	120	0.0608069	386
CASTPQRYREFSNSPLYF	TRB	Liver	1	240	0.121614	120	0.0608069	386
CAWSRM#SPLYF	TRB	Liver	1	240	0.121614	120	0.0608069	386
CGALSRDISQNTQYF	TRB	Liver	1	240	0.121614	120	0.0608069	386
CGEPGTGETLSLYF	TRB	Liver	1	240	0.121614	120	0.0608069	386
CASSHTIHLTETQYF	TRB	Liver	2	215	0.117316	107.5	0.0586582	390
CASSLIPVMGATETQYF	TRB	Liver	2	215	0.117316	107.5	0.0586582	390
CASSGAGTPDSNTQYF	TRB	Liver	1	224	0.113506	119	0.0605727	392
CASSRTGYNSPLYF	TRB	Liver	2	214	0.116771	107	0.0583854	392
CASTKAGRELETQYF	TRB	Liver	2	214	0.116771	107	0.0583854	392
CGARESGGASTETQYF	TRB	Liver	1	239	0.121107	119.5	0.0605535	393
CASSQA#ERHF	TRB	Liver	1	59	0.0298967	113	0.0605108	394
CAISDSTNSPLYF	TRB	Liver	2	213	0.116225	106.5	0.0581126	394
CASSLDIGQAVYEQYF	TRB	Liver	2	213	0.116225	106.5	0.0581126	394
CA*GVR*NTLHF	TRB	Liver	1	238	0.1206	119	0.0603002	395
CASTDINTVGRALHF	TRB	Liver	1	238	0.1206	119	0.0603002	395
CTCSKEGVDSPLYF	TRB	Liver	1	238	0.1206	119	0.0603002	395
CASSIQGSNSPLYF	TRB	Liver	2	212	0.115679	106	0.0578397	396
CTCSNNIGTGHNSPLYF	TRB	Liver	2	212	0.115679	106	0.0578397	396
CGASPRTERLYEQYF	TRB	Liver	1	140	0.0709414	115.5	0.0602981	398
CASRWEGT#TETQYF	TRB	Liver	2	211	0.115134	105.5	0.0575669	398
CASSDSSVTGNYDFNF	TRB	Liver	2	211	0.115134	105.5	0.0575669	398
CSTSPTGGGDFNF	TRB	Liver	2	211	0.115134	105.5	0.0575669	398
CASSHTWVPSNY*QYF	TRB	Liver	1	237	0.120094	118.5	0.0600468	399
CASSPILQGLSDSPLYF	TRB	Liver	1	237	0.120094	118.5	0.0600468	399
CASTGEFRGYEQYF	TRB	Liver	1	237	0.120094	118.5	0.0600468	399
CTCSPDFENTQYF	TRB	Liver	1	237	0.120094	118.5	0.0600468	399
CASSDPIQADGEQHF	TRB	Liver	2	210	0.114588	105	0.0572941	401
CASSNSPPGSVSSYEQYF	TRB	Liver	2	210	0.114588	105	0.0572941	401
CASTEAGTGYYDFNF	TRB	Liver	2	210	0.114588	105	0.0572941	401
CGARGDNRVNNSPLYF	TRB	Liver	2	210	0.114588	105	0.0572941	401
CAGV*TIN*WNTLHF	TRB	Liver	1	236	0.119587	118	0.0597935	403
CASSRNPTGSTETQYF	TRB	Liver	1	236	0.119587	118	0.0597935	403
CASTEATGGGA#YEQYF	TRB	Liver	1	236	0.119587	118	0.0597935	403
CTCSYGGSGGRDFNF	TRB	Liver	1	236	0.119587	118	0.0597935	403
CASDGTWGQNTQYF	TRB	Liver	2	209	0.114043	104.5	0.0570213	405
CASSDNWGTDNGEQHF	TRB	Liver	2	209	0.114043	104.5	0.0570213	405
CASSLDPYRENNEKLYF	TRB	Liver	2	209	0.114043	104.5	0.0570213	405
CTCSPTGETSGEQHF	TRB	Liver	2	209	0.114043	104.5	0.0570213	405
CASTEDSARDYEQYF	TRB	Liver	1	235	0.11908	117.5	0.0595401	407
CASSDSLGAPDERYF	TRB	Liver	1	233	0.118067	116.5	0.0590334	408
CASSSQIQGYGEQHF	TRB	Liver	1	233	0.118067	116.5	0.0590334	408
CGVEGTGDNSPLYF	TRB	Liver	1	233	0.118067	116.5	0.0590334	408
CSGSARNDRGRT#TQYF	TRB	Liver	1	233	0.118067	116.5	0.0590334	408
CSTIPRGGLDEQYF	TRB	Liver	2	205	0.11186	104	0.05669	409
CASSLQVQLGAGYEQYF	TRB	Liver	2	207	0.112951	103.5	0.0564756	410
CASSQGPYNSPLYF	TRB	Liver	2	207	0.112951	103.5	0.0564756	410
CATSFSSGTLHF	TRB	Liver	2	207	0.112951	103.5	0.0564756	410
CASSTGARYEQYF	TRB	Liver	1	232	0.11756	116	0.05878	412
CASSLQGA#GEQHF	TRB	Liver	1	231	0.117053	115.5	0.0585266	413
CASSPPEVNYEQYF	TRB	Liver	1	231	0.117053	115.5	0.0585266	413
CASSDSRNWGT#YGEQHF	TRB	Liver	2	99	0.0540201	107.5	0.0564001	413
CAIKGGFPEEQYF	TRB	Liver	2	205	0.11186	102.5	0.0559299	414
CASSLGGHDSQNTQYF	TRB	Liver	2	205	0.11186	102.5	0.0559299	414
CASSPTIGTETYEQYF	TRB	Liver	2	205	0.11186	102.5	0.0559299	414
CASSQDTVVNTQYF	TRB	Liver	2	205	0.11186	102.5	0.0559299	414
CASTREDYEQYF	TRB	Liver	2	205	0.11186	102.5	0.0559299	414
CGAIYTS#YGEQHF	TRB	Liver	2	205	0.11186	102.5	0.0559299	414
CASTKDAVEFAETQYF	TRB	Liver	1	230	0.116547	115	0.0582733	415
CSGRNTPEYDFNF	TRB	Liver	1	230	0.116547	115	0.0582733	415
CASSLDGSSYERYF	TRB	Liver	1	229	0.11604	114.5	0.0580199	417
CGAGSRDAVYDFNF	TRB	Liver	1	229	0.11604	114.5	0.0580199	417
CTCSMGDTEVFF	TRB	Liver	1	229	0.11604	114.5	0.0580199	417
CASSLRGGYEQYF	TRB	Liver	1	228	0.115533	114	0.0577666	420
CASSQETGLDSPLYF	TRB	Liver	1	228	0.115533	114	0.0577666	420
CASSHNHPLQGG#NSPLYF	TRB	Liver	2	204	0.111314	102	0.0556571	420
CASSQIGYPYNSPLYF	TRB	Liver	2	204	0.111314	102	0.0556571	420
CASSKDLGGR#EQYF	TRB	Liver	1	227	0.115026	113.5	0.0575132	422
CASSKIEVEDSPLYF	TRB	Liver	1	227	0.115026	113.5	0.0575132	422
CASSLLTTRYEQYF	TRB	Liver	1	227	0.115026	113.5	0.0575132	422
CASSQEGYEQYF	TRB	Liver	1	227	0.115026	113.5	0.0575132	422
CASSDSFEGRSQYF	TRB	Liver	2	203	0.110769	101.5	0.0553843	422
CASGGPGAASFNF	TRB	Liver	2	202	0.110223	101	0.0551115	423
CASSVLETQYF	TRB	Liver	2	202	0.110223	101	0.0551115	423
CTCSKGAGIFKYGEQHF	TRB	Liver	2	202	0.110223	101	0.0551115	423
CASSLEVYNSPLYF	TRB	Liver	1	226	0.11452	113	0.0572598	426
CASSRTVELNSQNTQYF	TRB	Liver	1	226	0.11452	113	0.0572598	426
CPGPGSDYEQYF	TRB	Liver	2	201	0.109677	100.5	0.0548386	426
CTCSSRGEVFF	TRB	Liver	2	201	0.109677	100.5	0.0548386	426
CASSGGRGVDEQYF	TRB	Liver	1	225	0.114013	112.5	0.0570065	428
CASSHRGQSETQYF	TRB	Liver	1	225	0.114013	112.5	0.0570065	428
CAST*NP*GW#TLHF	TRB	Liver	1	225	0.114013	112.5	0.0570065	428
CASSLLAADGDQHF	TRB	Liver	2	200	0.109132	100	0.0545658	428
CASSQNAGLVGVTETQYF	TRB	Liver	2	200	0.109132	100	0.0545658	428
CASTEAPSGYEQYF	TRB	Liver	2	200	0.109132	100	0.0545658	428
CASKGSSTTEDFNF	TRB	Liver	1	224	0.113506	112	0.0567531	431
CASSLEVQLYGEQHF	TRB	Liver	2	199	0.108586	99.5	0.054293	431
CASSSRTGDEVFF	TRB	Liver	2	199	0.108586	99.5	0.054293	431
CTCSLGGGLFSPYEQYF	TRB	Liver	2	199	0.108586	99.5	0.054293	431
CSTIPRGGLDEQYF	TRB	Liver	1	3	0.00152017	104	0.05669	432
CASTGDSYNSPLYF	TRB	Liver	1	223	0.113	111.5	0.0564998	433
CSIRGQFWEQHF	TRB	Liver	1	223	0.113	111.5	0.0564998	433
CSTRDVVG*G#YEQYF	TRB	Liver	1	223	0.113	111.5	0.0564998	433
CASSLPGGI#GEQHF	TRB	Liver	2	198	0.10804	99.5	0.0542735	434
CATDREGNSPLYF	TRB	Liver	2	115	0.0627507	102.5	0.0541779	435
CASSDSRNWGT#YGEQHF	TRB	Liver	1	116	0.05878	107.5	0.0564001	436
CASTKALIGGYPGEQHF	TRB	Liver	2	198	0.10804	99	0.0540201	436
CASTSATSYERYF	TRB	Liver	2	198	0.10804	99	0.0540201	436
CTCSKDGGLITTEVFF	TRB	Liver	2	198	0.10804	99	0.0540201	436
CASSLQGSSSSPLYF	TRB	Liver	1	222	0.112493	111	0.0562464	437
CASSDSGG#NNEKLYF	TRB	Liver	1	221	0.111986	110.5	0.055993	438
CASTLTRERYEQYF	TRB	Liver	1	221	0.111986	110.5	0.055993	438
CTCSSTDTPFNRNTLHF	TRB	Liver	2	92	0.0502005	103	0.0539835	439
CASRDSQYYERYF	TRB	Liver	1	220	0.111479	110	0.0557397	440
CASSRDRGRAEVFF	TRB	Liver	1	220	0.111479	110	0.0557397	440
CASSSTLENTLHF	TRB	Liver	1	220	0.111479	110	0.0557397	440
CASTEEGGQPFYEQYF	TRB	Liver	1	220	0.111479	110	0.0557397	440
CGARRVQV#NTQYF	TRB	Liver	1	220	0.111479	110	0.0557397	440
CSGSFSTRNSPLYF	TRB	Liver	1	220	0.111479	110	0.0557397	440
CADSPDTVEVFF	TRB	Liver	2	197	0.107495	98.5	0.0537473	440
CASSALLSGNSPLYF	TRB	Liver	2	197	0.107495	98.5	0.0537473	440
CASSLTAESNSPLYF	TRB	Liver	2	197	0.107495	98.5	0.0537473	440
CASSPDIWGFYERYF	TRB	Liver	2	197	0.107495	98.5	0.0537473	440
CSAIFTDGEQHF	TRB	Liver	2	197	0.107495	98.5	0.0537473	440
CSAYRL*DAYLRYEQYF	TRB	Liver	2	197	0.107495	98.5	0.0537473	440
CTCSKDHGGKMGNYGEQHF	TRB	Liver	2	197	0.107495	98.5	0.0537473	440
CASSAPQGRGEQHF	TRB	Liver	1	219	0.110973	109.5	0.0554863	446
CASSESIQGIWEQHF	TRB	Liver	1	219	0.110973	109.5	0.0554863	446
CASSESRTGLADFNF	TRB	Liver	2	196	0.106949	98	0.0534745	447
CASSQDGGGYLRGEQHF	TRB	Liver	2	196	0.106949	98	0.0534745	447
CASSTEGLGEQHF	TRB	Liver	2	196	0.106949	98	0.0534745	447
CTCSNLFQEDFNF	TRB	Liver	2	196	0.106949	98	0.0534745	447
CASSLADWEQHF	TRB	Liver	1	218	0.110466	109	0.0552329	448
CASSRDQGLLYDFNF	TRB	Liver	1	218	0.110466	109	0.0552329	448
CASTKACLIQGAG#SPLYF	TRB	Liver	1	218	0.110466	109	0.0552329	448
CASSKEGQDLGEQHF	TRB	Liver	1	217	0.109959	108.5	0.0549796	451
CASSLSRRWDEKLYF	TRB	Liver	1	217	0.109959	108.5	0.0549796	451
CASSADTGI##ERYF	TRB	Liver	2	195	0.106403	97.5	0.0532016	451
CASSLDLGQGSEVFF	TRB	Liver	2	195	0.106403	97.5	0.0532016	451
CASSRDQRGSTEVFF	TRB	Liver	2	195	0.106403	97.5	0.0532016	451
CASSLGQQTDGEQHF	TRB	Liver	1	216	0.109452	108	0.0547262	453
CASTHISGEKLYF	TRB	Liver	1	216	0.109452	108	0.0547262	453
CTCSKEGGLVGNTLHF	TRB	Liver	1	216	0.109452	108	0.0547262	453
CASSQQGGGGTGGLG#ETQYF	TRB	Liver	2	194	0.105858	97	0.0529288	454
CSSWGTGQNYEQYF	TRB	Liver	2	194	0.105858	97	0.0529288	454
CASSPQEGDSDERYF	TRB	Liver	1	215	0.108946	107.5	0.0544729	456
CSTRGAEEAYEQYF	TRB	Liver	1	215	0.108946	107.5	0.0544729	456
CASSDESRGDNSPLYF	TRB	Liver	2	193	0.105312	96.5	0.052656	456
CASTEAEGAPFYNSPLYF	TRB	Liver	2	192	0.104766	96	0.0523832	457
CGASGAARYLSTEVFF	TRB	Liver	2	192	0.104766	96	0.0523832	457
CASSLPGGI#GEQHF	TRB	Liver	1	1	0.000506724	99.5	0.0542735	458
CASSQIRGR*#YERYF	TRB	Liver	1	214	0.108439	107	0.0542195	459
CADSYERNTEVFF	TRB	Liver	2	191	0.104221	95.5	0.0521103	459
CASSPQVIVGNHEQYF	TRB	Liver	2	191	0.104221	95.5	0.0521103	459
CASSQDYSPGTQYF	TRB	Liver	2	191	0.104221	95.5	0.0521103	459
CTCSKNAGANTLHF	TRB	Liver	2	191	0.104221	95.5	0.0521103	459
CATDREGNSPLYF	TRB	Liver	1	90	0.0456052	102.5	0.0541779	460
CTCSSTDTPFNRNTLHF	TRB	Liver	1	114	0.0577666	103	0.0539835	461
CASTEVYRV##EQYF	TRB	Liver	1	212	0.107426	106	0.0537128	462
CASSHRTGDGEQHF	TRB	Liver	1	211	0.106919	105.5	0.0534594	463
CSTSLGDNSPLYF	TRB	Liver	1	211	0.106919	105.5	0.0534594	463
CASREAGS*GEQHF	TRB	Liver	2	190	0.103675	95	0.0518375	463
CASTEAGLYGEQHF	TRB	Liver	2	190	0.103675	95	0.0518375	463
CASSQYGGAGGQYF	TRB	Liver	1	210	0.106412	105	0.053206	465
CASTHRG#SF*NTLHF	TRB	Liver	1	210	0.106412	105	0.053206	465
CADSWELGPIPEQHF	TRB	Liver	2	189	0.103129	95	0.051818	465
CASNKESGGNYEQYF	TRB	Liver	2	189	0.103129	94.5	0.0515647	466
CASSERLYNNEKLYF	TRB	Liver	2	189	0.103129	94.5	0.0515647	466
CASSLSMVDTQYF	TRB	Liver	2	189	0.103129	94.5	0.0515647	466
CASSSGTGGIYEQYF	TRB	Liver	2	189	0.103129	94.5	0.0515647	466
CSGSPLHW#NSPLYF	TRB	Liver	2	189	0.103129	94.5	0.0515647	466
CASSWGNVGVSYEQYF	TRB	Liver	1	209	0.105905	104.5	0.0529527	467
CASSDSDGGRF*NTLHF	TRB	Liver	1	208	0.105399	104	0.0526993	468
CASSPGLYEQYF	TRB	Liver	1	208	0.105399	104	0.0526993	468
CASSREGDTQYF	TRB	Liver	1	208	0.105399	104	0.0526993	468
CASTSSRW#YNSPLYF	TRB	Liver	1	208	0.105399	104	0.0526993	468
CASSLVGGRYYEQYF	TRB	Liver	2	188	0.102584	94	0.0512918	471
CASSQEQGNSPLYF	TRB	Liver	2	188	0.102584	94	0.0512918	471
CASSLDASNTQYF	TRB	Liver	1	207	0.104892	103.5	0.052446	472
CSGSR*F*GTGMREQHF	TRB	Liver	1	207	0.104892	103.5	0.052446	472
CASSDSGNSPLYF	TRB	Liver	2	187	0.102038	93.5	0.051019	473
CASSPPNREDEQYF	TRB	Liver	2	187	0.102038	93.5	0.051019	473
CTCSKDGDGFYNSPLYF	TRB	Liver	2	187	0.102038	93.5	0.051019	473
CASSAAGEIDEQYF	TRB	Liver	1	206	0.104385	103	0.0521926	474
CASSQDTGGTETQYF	TRB	Liver	1	206	0.104385	103	0.0521926	474
CASSRDPGGGTEVFF	TRB	Liver	1	206	0.104385	103	0.0521926	474
CASSTSIRLRDTQYF	TRB	Liver	1	206	0.104385	103	0.0521926	474
CASSLVVSGDETQYF	TRB	Liver	2	186	0.101492	93	0.0507462	476
CASSRIYRA#NSPLYF	TRB	Liver	2	185	0.100947	92.5	0.0504734	477
CDSSLADRSYEQYF	TRB	Liver	2	185	0.100947	92.5	0.0504734	477
CSGSARFAVQ#NFYNSPLYF	TRB	Liver	2	185	0.100947	92.5	0.0504734	477
CSTYEMGDFGYEQYF	TRB	Liver	1	205	0.103878	102.5	0.0519392	478
CADSWELGPIPEQHF	TRB	Liver	1	1	0.000506724	95	0.051818	479
CASRPVQGTWGNTLHF	TRB	Liver	1	204	0.103372	102	0.0516859	480
CASSLDMDTEVFF	TRB	Liver	1	204	0.103372	102	0.0516859	480
CASSPPSYEQYF	TRB	Liver	1	204	0.103372	102	0.0516859	480
CASSHSRDGEQHF	TRB	Liver	2	184	0.100401	92	0.0502005	480
CASSKGDSHYEQYF	TRB	Liver	2	184	0.100401	92	0.0502005	480
CASSLDRA*NTLHF	TRB	Liver	2	184	0.100401	92	0.0502005	480
CASSPQPGGGIGGTESPPEQHF	TRB	Liver	2	184	0.100401	92	0.0502005	480
CASSQWSTETQYF	TRB	Liver	2	184	0.100401	92	0.0502005	480
CGAMGYANEKLYF	TRB	Liver	2	184	0.100401	92	0.0502005	480
CASHQGGGVYEQYF	TRB	Liver	1	203	0.102865	101.5	0.0514325	483
CASSLLVRNSPLYF	TRB	Liver	1	202	0.102358	101	0.0511791	484
CASTRNGGLIKGEQHF	TRB	Liver	1	202	0.102358	101	0.0511791	484
CASKEIKGANYEQYF	TRB	Liver	1	201	0.101852	100.5	0.0509258	486
CASNLFPGADEQYF	TRB	Liver	1	201	0.101852	100.5	0.0509258	486
CASSQEWRLGTRYEQYF	TRB	Liver	2	183	0.0998554	92	0.0501811	486
CSGSAPNKD#YERYF	TRB	Liver	2	183	0.0998554	91.5	0.0499277	487
CGARVGNSPLYF	TRB	Liver	1	200	0.101345	100	0.0506724	488
CASIKSFLQGGEQHF	TRB	Liver	2	182	0.0993097	91	0.0496549	488
CASKATGRGTEVFF	TRB	Liver	2	182	0.0993097	91	0.0496549	488
CASSDSGGEGEQHF	TRB	Liver	1	199	0.100838	99.5	0.0504191	489
CASSFSGSYEQYF	TRB	Liver	1	199	0.100838	99.5	0.0504191	489
CASSDS*FFVSGTENWGVIPYR#EQYF	TRB	Liver	2	181	0.0987641	90.5	0.049382	490
CGAREGPMSQNTQYF	TRB	Liver	2	181	0.0987641	90.5	0.049382	490
CASSQEWRLGTRYEQYF	TRB	Liver	1	1	0.000506724	92	0.0501811	491
CASSYDATSQNTQYF	TRB	Liver	1	198	0.100331	99	0.0501657	492
CSADDDQYF	TRB	Liver	1	198	0.100331	99	0.0501657	492
CSGSAVSTV#KSF*NTLHF	TRB	Liver	1	198	0.100331	99	0.0501657	492
CGARQGGNSPLYF	TRB	Liver	2	180	0.0982184	90	0.0491092	492
CTCREEIREQHF	TRB	Liver	2	179	0.0976728	89.5	0.0488364	493
CASSFYEVATETQYF	TRB	Liver	2	178	0.0971271	89	0.0485636	494
CATLTGGRNTQYF	TRB	Liver	2	178	0.0971271	89	0.0485636	494
CGLRRGGERYF	TRB	Liver	2	178	0.0971271	89	0.0485636	494
CSGSARKG#YEQYF	TRB	Liver	1	197	0.0998247	98.5	0.0499123	495
CASSKLNWGTFW#ETQYF	TRB	Liver	1	196	0.0993179	98	0.049659	496
CGASRNPSLGTNSPLYF	TRB	Liver	1	196	0.0993179	98	0.049659	496
CASSRVLNGEQHF	TRB	Liver	2	177	0.0965815	88.5	0.0482907	497
CASTEASGLGGYEQYF	TRB	Liver	2	177	0.0965815	88.5	0.0482907	497
CGARPKGS#GEQHF	TRB	Liver	2	177	0.0965815	88.5	0.0482907	497
CASSPGTGNSPLYF	TRB	Liver	1	195	0.0988112	97.5	0.0494056	498
CASSQEWSLGARYEQYF	TRB	Liver	1	194	0.0983045	97	0.0491523	499
CASSDIGGSEQHF	TRB	Liver	1	193	0.0977978	96.5	0.0488989	500
CASSDVAG#LRAVF	TRB	Liver	2	176	0.0960358	88	0.0480179	500
CASSQAMVTLSDERYF	TRB	Liver	2	176	0.0960358	88	0.0480179	500
CASSIRENSPIYF	TRB	Liver	1	189	0.0957709	94.5	0.0478854	501
CASSPRTGSTEVFF	TRB	Liver	1	189	0.0957709	94.5	0.0478854	501
CASRKMTGNTQYF	TRB	Liver	2	175	0.0954901	87.5	0.0477451	502
CASSESSSVQGNEKLYF	TRB	Liver	2	175	0.0954901	87.5	0.0477451	502
CASSLPYRADQNTQYF	TRB	Liver	2	175	0.0954901	87.5	0.0477451	502
CASTHSTGLVFNF	TRB	Liver	1	123	0.0623271	91.5	0.0475333	503
CASSSSPNYINSPLYF	TRB	Liver	1	187	0.0947574	93.5	0.0473787	504
CGANHLTGGEQHF	TRB	Liver	1	187	0.0947574	93.5	0.0473787	504
CASTHSTGLVFNF	TRB	Liver	2	60	0.0327395	91.5	0.0475333	505
CASSREGEYDFNF	TRB	Liver	2	173	0.0943988	86.5	0.0471994	506
CASSQHGTTIDEQYF	TRB	Liver	1	186	0.0942507	93	0.0471254	506
CTCTPLSENSPLYF	TRB	Liver	1	186	0.0942507	93	0.0471254	506
CADSYRGPEDNSPLYF	TRB	Liver	2	172	0.0938532	86	0.0469266	507
CASSPEAYAGDFNF	TRB	Liver	2	172	0.0938532	86	0.0469266	507
CASSQEVPRGEQHF	TRB	Liver	2	172	0.0938532	86	0.0469266	507
CGASQEPNSPLYF	TRB	Liver	2	172	0.0938532	86	0.0469266	507
CASSRDPAA#NYDFNF	TRB	Liver	1	184	0.0932373	92	0.0466186	508
CASS*DVLRDFNF	TRB	Liver	1	183	0.0927305	91.5	0.0463653	509
CASSFAGAAEVFF	TRB	Liver	1	182	0.0922238	91	0.0461119	510
CASSQDLDREAETQYF	TRB	Liver	1	182	0.0922238	91	0.0461119	510
CADSYSLWPKR#SPLYF	TRB	Liver	2	171	0.0933075	85.5	0.0466538	511
CASRLGRPNG##EQHF	TRB	Liver	2	171	0.0933075	85.5	0.0466538	511
CASSLDSRGTETQYF	TRB	Liver	2	171	0.0933075	85.5	0.0466538	511
CASSPPYGLDEQYF	TRB	Liver	2	171	0.0933075	85.5	0.0466538	511
CASIEGPRVEQYF	TRB	Liver	1	181	0.0917171	90.5	0.0458585	512
CASSFDTTSKNTQYF	TRB	Liver	1	181	0.0917171	90.5	0.0458585	512
CASSQRGT#YGEQHF	TRB	Liver	1	180	0.0912104	90	0.0456052	514
CASGGGGSYEQYF	TRB	Liver	2	167	0.0911249	83.5	0.0455624	515
CASSDSLGVNSPLYF	TRB	Liver	2	167	0.0911249	83.5	0.0455624	515
CASSLGTANTEVFF	TRB	Liver	2	167	0.0911249	83.5	0.0455624	515
CASSYATQTDTQYF	TRB	Liver	2	167	0.0911249	83.5	0.0455624	515
CASTPNGGLIALTETQYF	TRB	Liver	2	167	0.0911249	83.5	0.0455624	515
CGASKVQMNTEVFF	TRB	Liver	2	167	0.0911249	83.5	0.0455624	515
CSGSSRIVGKETQYF	TRB	Liver	2	167	0.0911249	83.5	0.0455624	515
CASSGQEAETQYF	TRB	Liver	1	179	0.0907036	89.5	0.0453518	515
CASSYIPVLGAVNTEVFF	TRB	Liver	1	13	0.00658741	83.5	0.0453094	516
CASSPDPNSPLYF	TRB	Liver	1	178	0.0901969	89	0.0450985	517
CASSLTLTPGQNTQYF	TRB	Liver	1	86	0.0435783	85.5	0.0449796	518
CASSLDTGGPPDTQYF	TRB	Liver	1	177	0.0896902	88.5	0.0448451	519
CGARLGSGTEVFF	TRB	Liver	1	176	0.0891835	88	0.0445917	520
CGASNSLISRASQYF	TRB	Liver	1	50	0.0253362	83	0.0443163	521
CASSYIPVLGAVNTEVFF	TRB	Liver	2	154	0.0840313	83.5	0.0453094	522
CASIDRMDRVVDTQYF	TRB	Liver	1	171	0.0866498	85.5	0.0433249	522
CASSGYRGAVAQYF	TRB	Liver	2	166	0.0905792	83	0.0452896	523
CASSHRNGGGWSERYF	TRB	Liver	2	166	0.0905792	83	0.0452896	523
CSTPSQNTQYF	TRB	Liver	2	166	0.0905792	83	0.0452896	523
CTCSKALTGTEYF	TRB	Liver	2	166	0.0905792	83	0.0452896	523
CATQHVVDLNPIDTLHF	TRB	Liver	1	170	0.0861431	85	0.0430716	523
CGARAQGHGPYDFNF	TRB	Liver	1	170	0.0861431	85	0.0430716	523
CASSETRQGWDTEVFF	TRB	Liver	1	167	0.0846229	83.5	0.0423115	525
CASTFNSLNTEVFF	TRB	Liver	1	166	0.0841162	83	0.0420581	526
CASTRRGEYEQYF	TRB	Liver	1	166	0.0841162	83	0.0420581	526
CASSGG#NTLHF	TRB	Liver	2	165	0.0900336	82.5	0.0450168	527
CGARSTGAMNTEVFF	TRB	Liver	2	165	0.0900336	82.5	0.0450168	527
CASSLLRGDTEAKLGEQHF	TRB	Liver	1	163	0.082596	81.5	0.041298	528
CASSLTLTPGQNTQYF	TRB	Liver	2	85	0.0463809	85.5	0.0449796	529
CASTKGVQGEGFNF	TRB	Liver	1	161	0.0815826	81	0.0410641	529
CASSQSPYNSPLYF	TRB	Liver	2	164	0.0894879	82	0.044744	530
CGAREGVEGS##YERYF	TRB	Liver	2	164	0.0894879	82	0.044744	530
CASTLDRGIEEA##SF*NTLHF	TRB	Liver	1	160	0.0810759	80	0.0405379	530
CTCSRMMYV#YDFNF	TRB	Liver	1	160	0.0810759	80	0.0405379	530
CASSPYSGRDTLHF	TRB	Liver	2	163	0.0889422	81.5	0.0444711	532
CASSEGGTSTETQYF	TRB	Liver	1	159	0.0805692	79.5	0.0402846	532
CGASNSLISRASQYF	TRB	Liver	2	116	0.0632963	83	0.0443163	533
CASSWGADREGNSPLYF	TRB	Liver	1	158	0.0800624	79	0.0400312	533
CASSQQERGTEVFF	TRB	Liver	2	160	0.0873053	80	0.0436526	534
CASRRDFTGR#*NTLHF	TRB	Liver	1	157	0.0795557	78.5	0.0397779	534
CASSLDLGGDQHF	TRB	Liver	2	159	0.0867596	79.5	0.0433798	535
CASSLRGV##NTLHF	TRB	Liver	1	156	0.079049	78	0.0395245	535
CASSEIDGGLYDFNF	TRB	Liver	2	158	0.086214	79	0.043107	536
CASSPVLSSYEQYF	TRB	Liver	2	158	0.086214	79	0.043107	536
CASSQQSLSYDFNF	TRB	Liver	2	158	0.086214	79	0.043107	536
CTFSKGVGGLNGEQHF	TRB	Liver	2	158	0.086214	79	0.043107	536
CASSLDGSSYELYF	TRB	Liver	1	155	0.0785423	77.5	0.0392711	536
CASRAGGANDGEQHF	TRB	Liver	1	154	0.0780355	77	0.0390178	537
CATSRGTSTETQYF	TRB	Liver	1	154	0.0780355	77	0.0390178	537
CASSRGAGL#ETQYF	TRB	Liver	1	152	0.0770221	76	0.038511	539
CASSQDPVTGIDGEQHF	TRB	Liver	2	157	0.0856683	78.5	0.0428341	540
CASTEAIYRENFNF	TRB	Liver	2	157	0.0856683	78.5	0.0428341	540
CASSEVQGGNSPLYF	TRB	Liver	1	151	0.0765154	75.5	0.0382577	540
CTCSKENRGPYEQYF	TRB	Liver	1	151	0.0765154	75.5	0.0382577	540
CGARIAPWNTEVFF	TRB	Liver	2	156	0.0851226	78	0.0425613	542
CASSLDLGGEQHF	TRB	Liver	1	148	0.0749952	74.5	0.0377704	542
CASSTLIQGL#F*NTLHF	TRB	Liver	2	155	0.084577	77.5	0.0422885	543
CASPSTGSVYEQYF	TRB	Liver	1	148	0.0749952	74	0.0374976	543
CASSYYSVNTEVFF	TRB	Liver	2	153	0.0834857	76.5	0.0417428	544
CASSCIGSNYEKLYF	TRB	Liver	1	146	0.0739817	73	0.0369909	544
CASSIGGVGDFNF	TRB	Liver	1	146	0.0739817	73	0.0369909	544
CASSNFISEGDRNTQYF	TRB	Liver	1	146	0.0739817	73	0.0369909	544
CASTELVQDGHFNF	TRB	Liver	2	151	0.0823943	75.5	0.0411972	545
CASTKGVQGEGFNF	TRB	Liver	2	1	0.000545658	81	0.0410641	546
CASSHTGTAINGEQHF	TRB	Liver	2	150	0.0818487	75	0.0409243	547
CADSPPQG#FYNSPLYF	TRB	Liver	1	144	0.0729683	72	0.0364841	547
CASSPEWA#GEQHF	TRB	Liver	1	144	0.0729683	72	0.0364841	547
CASSSGGVTGVEFF	TRB	Liver	1	144	0.0729683	72	0.0364841	547
CASSTLSYREYSPLYF	TRB	Liver	1	144	0.0729683	72	0.0364841	547
CASSQDYRPGTQYF	TRB	Liver	2	149	0.081303	74.5	0.0406515	548
CTCSRSIQGSGGEQHF	TRB	Liver	2	149	0.081303	74.5	0.0406515	548
CASSPEPNSPLYF	TRB	Liver	2	148	0.0807574	74	0.0403787	550
CASTKGGLGDERYF	TRB	Liver	2	148	0.0807574	74	0.0403787	550
CSSSLPGGTGEQHF	TRB	Liver	2	148	0.0807574	74	0.0403787	550
CASST#F	TRB	Liver	1	143	0.0724616	71.5	0.0362308	551
CASTHEYRI*NTLHF	TRB	Liver	1	143	0.0724616	71.5	0.0362308	551
CASSQEPDRGGRNTQYF	TRB	Liver	2	147	0.0802117	73.5	0.0401059	553
CSDYRYRT*#NTQYF	TRB	Liver	1	142	0.0719548	71	0.0359774	553
CASSFDTSSQNTQYF	TRB	Liver	2	145	0.0791204	72.5	0.0395602	554
CASSLDLVDGQYNSPLYF	TRB	Liver	2	145	0.0791204	72.5	0.0395602	554
CASSLVESYEQYF	TRB	Liver	2	145	0.0791204	72.5	0.0395602	554
CASSETPVQVSSPF	TRB	Liver	1	141	0.0714481	70.5	0.0357241	554
CASTKANRADTLHF	TRB	Liver	1	141	0.0714481	70.5	0.0357241	554
CASGEA#GEQHF	TRB	Liver	1	140	0.0709414	70	0.0354707	556
CASSPMGDYYDFNF	TRB	Liver	1	140	0.0709414	70	0.0354707	556
CARSLNRDYYEQYF	TRB	Liver	2	144	0.0785747	72	0.0392874	557
CASSDRKDTLHF	TRB	Liver	2	144	0.0785747	72	0.0392874	557
CGASKGSTEVFF	TRB	Liver	2	144	0.0785747	72	0.0392874	557
CASSYVVGTIYGEQHF	TRB	Liver	1	138	0.0699279	69	0.034964	558
CADSPVQGPGNSPLYF	TRB	Liver	1	137	0.0694212	68.5	0.0347106	559
CASSESRYDFNF	TRB	Liver	1	137	0.0694212	68.5	0.0347106	559
CASSHDRGDTQYF	TRB	Liver	1	137	0.0694212	68.5	0.0347106	559
CSGSAPIRRAGG#NFYNSPLYF	TRB	Liver	1	137	0.0694212	68.5	0.0347106	559
CASSLTGGRDFNF	TRB	Liver	2	143	0.0780291	71.5	0.0390145	560
CTCSKQGGLANTEVFF	TRB	Liver	2	142	0.0774834	71	0.0387417	561
CASSYTGTGGSEQYF	TRB	Liver	2	141	0.0769378	70.5	0.0384689	562
CASSHSGSPLYF	TRB	Liver	2	139	0.0758465	69.5	0.0379232	563
CASSPFEGGTLHF	TRB	Liver	2	139	0.0758465	69.5	0.0379232	563
CASSDSAPGGGGTQYF	TRB	Liver	1	136	0.0689145	68	0.0344572	563
CASSTLGPYDFNF	TRB	Liver	1	136	0.0689145	68	0.0344572	563
CASSLDLGGEQHF	TRB	Liver	2	1	0.000545658	74.5	0.0377704	565
CASSAEIQGLNTQYF	TRB	Liver	1	135	0.0684078	67.5	0.0342039	565
CASSDRFTQGVNSPLYF	TRB	Liver	2	138	0.0753008	69	0.0376504	566
CASAQGREMNTEVFF	TRB	Liver	1	134	0.067901	67	0.0339505	566
CASIDVAGSYERYF	TRB	Liver	1	134	0.067901	67	0.0339505	566
CASSP*GLSQNTQYF	TRB	Liver	1	134	0.067901	67	0.0339505	566
CASSLHRTGNEQYF	TRB	Liver	2	137	0.0747551	68.5	0.0373776	567
CASSRATYWGFHWERYF	TRB	Liver	2	136	0.0742095	68	0.0371047	568
CASSWYDTSQNTQYF	TRB	Liver	2	135	0.0736638	67.5	0.0368319	569
CASSLADLYGEQHF	TRB	Liver	1	133	0.0673943	66.5	0.0336972	569
CASRLMLGTEDEQYF	TRB	Liver	2	134	0.0731182	67	0.0365591	570
CASSRDPYGGDDFNF	TRB	Liver	1	132	0.0668876	66	0.0334438	570
CASTRDRVPNEKLYF	TRB	Liver	1	132	0.0668876	66	0.0334438	570
CASSLSSRVGDFNF	TRB	Liver	2	133	0.0725725	66.5	0.0362863	571
CASSQDGGRNTKYF	TRB	Liver	2	133	0.0725725	66.5	0.0362863	571
CASSQDGRASQNTQYF	TRB	Liver	2	133	0.0725725	66.5	0.0362863	571
CASTKEEGLGNTLHF	TRB	Liver	2	133	0.0725725	66.5	0.0362863	571
CASTRPLGVAEGEQHF	TRB	Liver	2	133	0.0725725	66.5	0.0362863	571
CASRAIQGGTTEVFF	TRB	Liver	1	130	0.0658741	65	0.0329371	572
CASSPRQGSF*NTLHF	TRB	Liver	1	130	0.0658741	65	0.0329371	572
CASSPAQYYADFYNSPLYF	TRB	Liver	1	129	0.0653674	64.5	0.0326837	574
CASEQGEY#TEVFF	TRB	Liver	1	127	0.064354	63.5	0.032177	575
CATRVLTLFYNSPLYF	TRB	Liver	2	131	0.0714812	65.5	0.0357406	576
CSGSPGGRVYNSPLYF	TRB	Liver	2	131	0.0714812	65.5	0.0357406	576
CASIQGLGYEQYF	TRB	Liver	1	126	0.0638473	63	0.0319236	576
CASSHTGEQHF	TRB	Liver	1	126	0.0638473	63	0.0319236	576
CASSPLAK#TRPSTF	TRB	Liver	1	126	0.0638473	63	0.0319236	576
CASTSLTGGNDEQYF	TRB	Liver	1	126	0.0638473	63	0.0319236	576
CASYPEPG##NTLHF	TRB	Liver	1	126	0.0638473	63	0.0319236	576
CASSLAGTGGGETQYF	TRB	Liver	2	130	0.0709355	65	0.0354678	578
CASSLELAVDTQYF	TRB	Liver	2	130	0.0709355	65	0.0354678	578
CASSLLRF*NTLHF	TRB	Liver	2	128	0.0698442	64	0.0349221	580
CASSLNRDYYEQYF	TRB	Liver	2	127	0.0692986	63.5	0.0346493	581
CASSRYG#*NTLHF	TRB	Liver	2	127	0.0692986	63.5	0.0346493	581
CASTNRDTETQYF	TRB	Liver	2	127	0.0692986	63.5	0.0346493	581
CASSQSTLGPINTLHF	TRB	Liver	1	87	0.044085	61	0.0315915	581
CASSPLAKNSPLYF	TRB	Liver	1	123	0.0623271	61.5	0.0311635	582
CASATTGDTETQYF	TRB	Liver	1	54	0.0273631	58	0.0305969	583
CASSLDRYRDYDFNF	TRB	Liver	2	126	0.0687529	63	0.0343764	584
CASSLNGDFNF	TRB	Liver	2	126	0.0687529	63	0.0343764	584
CASSQAGTIDYEQYF	TRB	Liver	1	120	0.0608069	60	0.0304035	584
CASTDTGGYEQYF	TRB	Liver	1	119	0.0603002	59.5	0.0301501	585
CGASHNGGLLPETQYF	TRB	Liver	1	119	0.0603002	59.5	0.0301501	585
CASTAEYRGNTQYF	TRB	Liver	2	125	0.0682072	62.5	0.0341036	586
CASSPCGR##NSPLYF	TRB	Liver	2	124	0.0676616	62	0.0338308	587
CGADSRTESFYEQYF	TRB	Liver	2	124	0.0676616	62	0.0338308	587
CASSSHEGTLHF	TRB	Liver	1	118	0.0597935	59	0.0298967	587
CTCSRNTGMGDQNTQYF	TRB	Liver	1	118	0.0597935	59	0.0298967	587
CADSPGSYGEQHF	TRB	Liver	2	123	0.0671159	61.5	0.033558	589
CASSEGDTQYF	TRB	Liver	2	123	0.0671159	61.5	0.033558	589
CASSKFTRGVVYGEQHF	TRB	Liver	2	123	0.0671159	61.5	0.033558	589
CASSLDPLPNEKLYF	TRB	Liver	2	123	0.0671159	61.5	0.033558	589
CASSRYST*TQYF	TRB	Liver	2	123	0.0671159	61.5	0.033558	589
CASSQEWLLKLAQYF	TRB	Liver	1	115	0.0582733	57.5	0.0291366	589
CASQPGADPYYEQYF	TRB	Liver	1	114	0.0577666	57	0.0288833	590
CASSQDRAIVQSRYEQYF	TRB	Liver	1	112	0.0567531	56	0.0283766	591
CGASESTVDMSNSPLYF	TRB	Liver	1	110	0.0557397	55	0.0278698	592
CASSFSGSMGEQHF	TRB	Liver	1	109	0.0552329	54.5	0.0276165	593
CASPTDT##NSPLYF	TRB	Liver	2	122	0.0665703	61	0.0332851	594
CASSQEGLNYDFNF	TRB	Liver	2	122	0.0665703	61	0.0332851	594
CGASHDRLA#KLYF	TRB	Liver	1	107	0.0542195	53.5	0.0271097	594
CASTDRSEFRSPLYF	TRB	Liver	1	103	0.0521926	51.5	0.0260963	595
CASSLAPF##LYF	TRB	Liver	2	121	0.0660246	60.5	0.0330123	596
CASSLTGGYGEQYF	TRB	Liver	1	102	0.0516859	51	0.0258429	596
CASSLDTGAENTQYF	TRB	Liver	2	120	0.065479	60	0.0327395	597
CASIKSTPESSQNTQYF	TRB	Liver	1	101	0.0511791	50.5	0.0255896	597
CASSLPGTGGENNLHF	TRB	Liver	2	119	0.0649333	59.5	0.0324666	598
CASSPGTNN*KLYF	TRB	Liver	2	119	0.0649333	59.5	0.0324666	598
CASSVQGGATLHF	TRB	Liver	2	119	0.0649333	59.5	0.0324666	598
CGAQAIYGEQHF	TRB	Liver	1	100	0.0506724	50	0.0253362	598
CGASNRAHGEQHF	TRB	Liver	1	97	0.0491523	48.5	0.0245761	599
CASSQFGDQDFNF	TRB	Liver	1	96	0.0486455	48	0.0243228	600
CASSLYSQEVFF	TRB	Liver	2	118	0.0643876	59	0.0321938	601
CASTTHP#*NNLHF	TRB	Liver	2	118	0.0643876	59	0.0321938	601
CGAKRRP#TEVFF	TRB	Liver	2	118	0.0643876	59	0.0321938	601
CAISPGTNNEKLYF	TRB	Liver	1	94	0.0476321	47	0.023816	601
CASSESIQGPWSTEVFF	TRB	Liver	1	94	0.0476321	47	0.023816	601
CASSFSTGGTETQYF	TRB	Liver	1	94	0.0476321	47	0.023816	601
CASTDRS*FRSPLYF	TRB	Liver	1	94	0.0476321	47	0.023816	601
CASSPTLARDVGGAETQYF	TRB	Liver	2	116	0.0632963	58	0.0316482	604
CASSQSTLGPINTLHF	TRB	Liver	2	35	0.019098	61	0.0315915	605
CASTEGNRDRSEQYF	TRB	Liver	1	92	0.0466186	46	0.0233093	605
CASGDQAYGDQNTQYF	TRB	Liver	2	115	0.0627507	57.5	0.0313753	606
CASRARGANDGEQHF	TRB	Liver	2	115	0.0627507	57.5	0.0313753	606
CASSEMSSYEQYF	TRB	Liver	2	115	0.0627507	57.5	0.0313753	606
CASSLEGGRGLDTQYF	TRB	Liver	2	115	0.0627507	57.5	0.0313753	606
CASSGGTVLITGEQYF	TRB	Liver	1	70	0.0354707	45	0.0231919	606
CASSA*AGVDSPLYF	TRB	Liver	1	91	0.0461119	45.5	0.023056	607
CASS*PL*#YGEQHF	TRB	Liver	1	90	0.0456052	45	0.0228026	608
CTCSNLEAWDTLHF	TRB	Liver	1	90	0.0456052	45	0.0228026	608
CASTEGTGGRSDTQYF	TRB	Liver	2	114	0.062205	57	0.0311025	610
CASSLLAVDSPLYF	TRB	Liver	1	89	0.0450985	44.5	0.0225492	610
CASSLSNYEQYF	TRB	Liver	2	113	0.0616593	56.5	0.0308297	611
CASSLNERYRVDEKLYF	TRB	Liver	1	88	0.0445917	44	0.0222959	611
CASSLVNGEINTLHF	TRB	Liver	1	88	0.0445917	44	0.0222959	611
CASATTGDTETQYF	TRB	Liver	2	62	0.0338308	58	0.0305969	612
CASSRPGVYEQYF	TRB	Liver	2	112	0.0611137	56	0.0305568	613
CTCSKGPPALHF	TRB	Liver	2	112	0.0611137	56	0.0305568	613
CASIDRGRW#EKLYF	TRB	Liver	1	85	0.0430716	42.5	0.0215358	613
CASSQEGETQYF	TRB	Liver	1	81	0.0410447	41.5	0.021068	614
CASSQEIRFGEQTDTKYF	TRB	Liver	2	111	0.060568	55.5	0.030284	615
CASSRQPGGYEQYF	TRB	Liver	2	111	0.060568	55.5	0.030284	615
CASTEANRGGEQHF	TRB	Liver	2	111	0.060568	55.5	0.030284	615
CTCINYVPVQGGDFNF	TRB	Liver	1	83	0.0420581	41.5	0.0210291	615
CASRTGAPLS#NTQYF	TRB	Liver	1	82	0.0415514	41	0.0207757	616
CADSSGTGRYYEQYF	TRB	Liver	1	80	0.0405379	40	0.020269	617
CASSPKSEGESGT#PLYF	TRB	Liver	2	110	0.0600224	55	0.0300112	618
CASSSTGYTETQYF	TRB	Liver	2	110	0.0600224	55	0.0300112	618
CGAIMGGRNEKLYF	TRB	Liver	2	110	0.0600224	55	0.0300112	618
CVTGAGERYF	TRB	Liver	2	110	0.0600224	55	0.0300112	618
CGASSRSGRLYEQYF	TRB	Liver	1	79	0.0400312	39.5	0.0200156	618
CASSLAGS*#YNSPLYF	TRB	Liver	1	78	0.0395245	39	0.0197622	619
CASTSTAVSQNTQYF	TRB	Liver	1	78	0.0395245	39	0.0197622	619
CASSPSENVAYGEQHF	TRB	Liver	1	73	0.0369909	36.5	0.0184954	621
CASSGSPVQQKYGEQHF	TRB	Liver	2	109	0.0594767	54.5	0.0297384	622
CASSHTYLAGGNTLHF	TRB	Liver	1	72	0.0364841	36	0.0182421	622
CADSFEGIGDFNF	TRB	Liver	2	108	0.0589311	54	0.0294655	623
CGASTGIF##PLYF	TRB	Liver	1	67	0.0339505	33.5	0.0169753	623
CTCSKDRDVHGDFNF	TRB	Liver	2	107	0.0583854	53.5	0.0291927	624
CASSPGTVAQGGYGEQHF	TRB	Liver	1	65	0.0329371	32.5	0.0164685	624
CASSPYRSNI#NSPLYF	TRB	Liver	2	106	0.0578397	53	0.0289199	625
CASSRRTRGRCW*G#YDFNF	TRB	Liver	2	106	0.0578397	53	0.0289199	625
CGDSPEGLNTEVFF	TRB	Liver	1	62	0.0314169	31	0.0157085	625
CASSQDAWGRRGEQYF	TRB	Liver	1	60	0.0304035	30	0.0152017	626
CSASPPPQFSIYGEQHF	TRB	Liver	1	60	0.0304035	30	0.0152017	626
CSGSARNRG*#GEQHF	TRB	Liver	1	60	0.0304035	30	0.0152017	626
CASTKFEGEPSYERYF	TRB	Liver	2	105	0.0572941	52.5	0.028647	627
CASSRRTGYVNTEVFF	TRB	Liver	2	104	0.0567484	52	0.0283742	628
CASSLGGDYLDFNF	TRB	Liver	2	103	0.0562028	51.5	0.0281014	629
CASTKKKKSE*RAAVRP#NTQYF	TRB	Liver	2	103	0.0562028	51.5	0.0281014	629
CASSPPYRVYEQYF	TRB	Liver	1	58	0.02939	29	0.014695	629
CASSLLQRDTEVFF	TRB	Liver	1	57	0.0288833	28.5	0.0144416	630
CASSRDPNSPLYF	TRB	Liver	1	57	0.0288833	28.5	0.0144416	630
CASSDSTNSPLYF	TRB	Liver	2	101	0.0551115	50.5	0.0275557	631
CASSQEVGLGSNYEQYF	TRB	Liver	2	100	0.0545658	50	0.0272829	632
CASSRSGGAGYGEQHF	TRB	Liver	2	100	0.0545658	50	0.0272829	632
CASTSRESSQNTQYF	TRB	Liver	2	100	0.0545658	50	0.0272829	632
CTCSSTPGGW#GEQHF	TRB	Liver	1	56	0.0283766	28	0.0141883	632
CASSLLSTASYEQYF	TRB	Liver	1	53	0.0268564	26.5	0.0134282	633
CASVIT#ETQYF	TRB	Liver	1	52	0.0263497	26	0.0131748	634
CASRRTGDRYEQYF	TRB	Liver	2	98	0.0534745	49	0.0267372	635
CASSPFGEGYEQYF	TRB	Liver	2	98	0.0534745	49	0.0267372	635
CASRPGGLYEYGEQHF	TRB	Liver	1	51	0.0258429	25.5	0.0129215	635
CASSPLTGS#NTQYF	TRB	Liver	1	51	0.0258429	25.5	0.0129215	635
CTCSKKGAMVDTLHF	TRB	Liver	2	96	0.0523832	48	0.0261916	637
CASSNLDPTPGTDGEQHF	TRB	Liver	1	49	0.0248295	24.5	0.0124147	637
CASSRTLELNSQNTQYF	TRB	Liver	1	49	0.0248295	24.5	0.0124147	637
CASSSYTDAEQHF	TRB	Liver	1	49	0.0248295	24.5	0.0124147	637
CADNETVGSGEKLYF	TRB	Liver	2	95	0.0518375	47.5	0.0259188	638
CTCSNGGGEQHF	TRB	Liver	2	95	0.0518375	47.5	0.0259188	638
CASGGE#EQYF	TRB	Liver	2	94	0.0512918	47	0.0256459	640
CASSKERRAYEQYF	TRB	Liver	2	94	0.0512918	47	0.0256459	640
CGAWRGTGGGGIYDFNF	TRB	Liver	2	94	0.0512918	47	0.0256459	640
CTCSKGDTTNTLHF	TRB	Liver	2	94	0.0512918	47	0.0256459	640
CASSLYSGLG#FNF	TRB	Liver	1	42	0.0212824	21	0.0106412	640
CASSTGTGVTETQYF	TRB	Liver	1	39	0.0197622	19.5	0.00988112	641
CRASPEGLNTEVFF	TRB	Liver	1	39	0.0197622	19.5	0.00988112	641
CASSLESYR#QNTQYF	TRB	Liver	1	38	0.0192555	19	0.00962776	643
CTCSNFDRGVGEQHF	TRB	Liver	2	93	0.0507462	46.5	0.0253731	644
CAAH*GHSWGQ#RYEQYF	TRB	Liver	1	36	0.0182421	18	0.00912104	644
CASFEAGEPHR#F*NTLHF	TRB	Liver	2	92	0.0502005	46	0.0251003	645
CASTAKIGGSPLYF	TRB	Liver	2	92	0.0502005	46	0.0251003	645
CADSQTVIYGEQHF	TRB	Liver	1	35	0.0177353	17.5	0.00886767	645
CASIDSNQGYGEQHF	TRB	Liver	1	34	0.0172286	17	0.00861431	646
CASSLLNRDDDFNF	TRB	Liver	2	91	0.0496549	45.5	0.0248274	647
CASIESGPRGEQYF	TRB	Liver	1	18	0.00912104	16	0.00838012	647
CASSLDRLREG#F	TRB	Liver	2	90	0.0491092	45	0.0245546	648
CASSLRTGDLNTQYF	TRB	Liver	2	90	0.0491092	45	0.0245546	648
CTCSNAEQSQTQYF	TRB	Liver	2	90	0.0491092	45	0.0245546	648
CASRSNRAPGEVFF	TRB	Liver	1	31	0.0157085	15.5	0.00785423	648
CASKEIQGANYEQYF	TRB	Liver	1	30	0.0152017	15	0.00760086	649
CASSGVPTERYF	TRB	Liver	1	29	0.014695	14.5	0.0073475	650
CASSSLGRT#YNSPLYF	TRB	Liver	2	89	0.0485636	44.5	0.0242818	651
CASSYRQGTC##NTLHF	TRB	Liver	2	89	0.0485636	44.5	0.0242818	651
CASSLDSAG#DFNF	TRB	Liver	1	28	0.0141883	14	0.00709414	651
CASSLVGGLGEQHF	TRB	Liver	1	28	0.0141883	14	0.00709414	651
CASNNVLGDLYGEQHF	TRB	Liver	2	88	0.0480179	44	0.0240089	653
CASRFDTTSQNTQYF	TRB	Liver	1	27	0.0136816	13.5	0.00684078	653
CASSFDGTSQNTQYF	TRB	Liver	2	86	0.0469266	43	0.0234633	654
CSSKFVWPIEQQGYF	TRB	Liver	2	86	0.0469266	43	0.0234633	654
CGASPEGLNTEVLF	TRB	Liver	1	26	0.0131748	13	0.00658741	654
CASSLTGGGYGEQDF	TRB	Liver	1	24	0.0121614	12	0.00608069	655
CASSPRYTGYGEQHF	TRB	Liver	1	24	0.0121614	12	0.00608069	655
CASSGGTVLITGEQYF	TRB	Liver	2	20	0.0109132	45	0.0231919	656
CASSPQYRV#YEQYF	TRB	Liver	2	80	0.0436526	40	0.0218263	657
CASSQEVNWGTETQYF	TRB	Liver	2	80	0.0436526	40	0.0218263	657
CASSEPRGRHEQYF	TRB	Liver	1	23	0.0116547	11.5	0.00582733	657
CASSQDSVMGDSSEQYF	TRB	Liver	1	21	0.0106412	11	0.00559343	658
CASSHSGEEQHF	TRB	Liver	2	79	0.043107	39.5	0.0215535	659
CASTKEVNSPLYF	TRB	Liver	2	79	0.043107	39.5	0.0215535	659
CASS*LQMYT#NNEKLYF	TRB	Liver	1	22	0.0111479	11	0.00557397	659
CASSHTLKGPTETQYF	TRB	Liver	1	22	0.0111479	11	0.00557397	659
CASSLVGTPR#EQYF	TRB	Liver	2	78	0.0425613	39	0.0212807	661
CASSHTYI##YERYF	TRB	Liver	1	20	0.0101345	10	0.00506724	661
[truncated: 1,779 more rows]

## Sheet: TRB-pcc
aaSeq	locus	sample	replicate	readCount	percent	repsAver	percentAver	rank
[truncated: 5,881 more rows]

[truncated: 5 more sheets: TRB-ntc, TRG-Ascites, TRG-Liver, TRG-pcc, TRG-ntc]
